# Supplementary material for: Identification of Metabolites and Transcripts Involved in Salt Stress and Recovery in Peanut
Source: Front Plant Sci. 2018 Feb 22;9:217. doi: 10.3389/fpls.2018.00217 (PMC5827294; doi:10.3389/fpls.2018.00217)
Supplement: Table S2 — Metabolite variation data. [file Table2.XLSX]

## Sheet: Table S1-1
Identified varied metabolites	Tissue*	Classification
1,5-Anhydroglucitol	R	polyol
Allo-inositol	R	polyol
Fructose,6-biphosphate degr prod	R	polyol
Fucose	R	polyol
Methyl-beta-D-galactopyranoside	R	polyol
myo-inositol	R	polyol
sorbitol	R	polyol
trehalose	R	polyol
D-(glycerol-phosphate)	S	polyol
gluconic acid	S	polyol
glycerol	S	polyol
Leucrose	S	polyol
L-Threose	S	polyol
melibiose	S	polyol
quinic acid	S	polyol
Saccharic acid	S	polyol
Sedoheptulose	S	polyol
1-Kestose	S&R	polyol
beta-Mannosylglycerate	S&R	polyol
D-Talose	S&R	polyol
Galactinol	S&R	polyol
Gallic acid	S&R	polyol
Glucose-1-phosphate	S&R	polyol
mannitol	S&R	polyol
palatinitol	S&R	polyol
ribose	S&R	polyol
Tagatose	S&R	polyol
5-Aminovaleric acid	R	amino acid
5-hydroxytryptophan	R	amino acid
asparagine	R	amino acid
beta-Alanine	R	amino acid
glutamic acid	R	amino acid
glycine	R	amino acid
histidine	R	amino acid
leucine	R	amino acid
phenylalanine	R	amino acid
tryptophan	R	amino acid
3-Cyanoalanine	S	amino acid
alanine	S	amino acid
cycloleucine	S	amino acid
lysine	S	amino acid
methionine	S	amino acid
N-alpha-Acetyl-L-ornithine	S	amino acid
N-formyl-L-methionine	S	amino acid
Norleucine	S	amino acid
trans-4-hydroxy-L-proline	S	amino acid
Isoleucine	S&R	amino acid
oxoproline	S&R	amino acid
proline	S&R	amino acid
serine	S&R	amino acid
threonine	S&R	amino acid
tyrosine	S&R	amino acid
valine	S&R	amino acid
2-hydroxy-3-isopropylbutanedioic acid	R	organic acid
2-hydroxybutanoic acid	R	organic acid
2-mercaptoethanesulfonic acid	R	organic acid
3,4-dihydroxycinnamic acid	R	organic acid
alpha-ketoglutaric acid	R	organic acid
Itaconic acid	R	organic acid
Lactobionic Acid	R	organic acid
malonic acid	R	organic acid
4-hydroxybutyrate	S	organic acid
caffeic acid	S	organic acid
Citramalic acid	S	organic acid
L-Malic acid	S	organic acid
Methylmalonic acid	S	organic acid
Pyruvic acid	S	organic acid
succinic acid	S	organic acid
tartaric acid	S	organic acid
Aminooxyacetic acid	S&R	organic acid
citric acid	S&R	organic acid
D-Glyceric acid	S&R	organic acid
lactic acid	S&R	organic acid
threo-beta-hydroxyaspartate	R	amide
2-aminoethanethiol	S	amide
5-Methoxytryptamine	S	amide
phytosphingosine	S	amide
Cysteinylglycine	S&R	amide
Ethanolamine	S&R	amide
glycocyamine	S&R	amide
urea	S&R	amide
sarcosine	R	imide
uridine	R	imide
1-Methylhydantoin	S	imide
Carbazole	S	imide
Nicotinoylglycine	S&R	imide
22-Ketocholesterol	R	other
2-amino-2-methylpropane-1,3-diol	R	other
Methyl Phosphate	R	other
5-Dihydrocortisone	S	other
phosphate	S&R	other
* S= shoot, R= root, S&R= shoot and root

## Sheet: Table S1-2
Root metabolite variation in N4 and R3 conditions
	Relative abundance
Metabolite variation in roots (Rank with N4/ST value)	ST	N4	R3	N4/ST	p value1	R3/N42	p value	R3/ST	p value
Ribose	60.7a	15.3b	93.4ab	0.25	0.0135434	6.12	0.285699	1.54	0.653896
5-Aminovaleric acid	72.1a	21.3b	24.1b	0.3	0.0103314	1.13	0.632816	0.33	0.0260077
1-Kestose	26.9a	9.4b	6.8b	0.35	0.0360645	0.72	0.569164	0.25	0.015724
Lactic acid	7.1a	2.9b	3.0b	0.41	0.00312954	1.02	0.868568	0.42	0.00628209
Phosphate	958.1a	401.1b	360.0b	0.42	2.78119e-05	0.9	0.47776	0.38	2.30905e-06
Methyl-beta-D-galactopyranoside	32.5a	13.8b	16.2b	0.42	6.23121e-05	1.18	0.536612	0.5	0.00676769
Galactinol	240.4a	99.9b	83.9b	0.42	0.00802427	0.84	0.488775	0.35	0.00200543
Cysteinylglycine	2158.0a	1000.9b	1144.5b	0.46	0.00415054	1.14	0.708268	0.53	0.0201717
Aminooxyacetic acid	15.5a	7.2b	27.3ab	0.47	0.00723635	3.76	0.178216	1.76	0.41924
Palatinitol	39.6a	20.1b	14.3b	0.51	0.00539954	0.71	0.339072	0.36	0.00171967
Ethanolamine	428.9a	225.0b	281.1c	0.52	0.00136948	1.25	0.000637731	0.66	0.00924112
beta-Mannosylglycerate	20.7a	11.5b	12.4b	0.56	0.000215017	1.07	0.512646	0.6	0.000762038
Glucose-1-phosphate	134.5a	83.7b	136.0ab	0.62	0.0103228	1.62	0.285428	1.01	0.974697
Nicotinoylglycine	15.2a	9.5b	10.1b	0.63	0.000757062	1.06	0.437243	0.67	0.00144038
2-Hydroxybutanoic acid	8.6a	5.5b	5.4b	0.64	0.00574659	0.99	0.945929	0.63	0.0295943
2-Hydroxy-3-Isopropylbutanedioic acid	12.8a	8.9b	11.6a	0.7	0.017655	1.31	0.00256083	0.91	0.462732
Tyrosine	580.7a	409.6b	659.3ab	0.71	0.0271095	1.61	0.0933311	1.14	0.600182
Sorbitol	2.0a	1.6b	1.6ab	0.76	0.0104639	1.02	0.927002	0.77	0.121986
Fructose,6-biphosphate degr prod	6.1a	8.4b	6.9a	1.38	0.0451333	0.82	0.0175528	1.13	0.452895
O-Phosphorylethanolamine	12.0a	16.9b	18.9b	1.4	0.0314257	1.12	0.343306	1.57	0.00725354
Methyl Phosphate	11.3a	16.4b	16.4ab	1.45	0.0452417	1	0.996014	1.45	0.07564
Fucose	10.0a	16.0b	25.6c	1.59	0.0252148	1.61	0.0525899	2.55	0.00314036
Glycine	18.3a	29.2b	37.6b	1.59	0.0350921	1.29	0.267503	2.05	0.0107718
Allo-inositol	5.2a	8.8b	7.2ab	1.68	0.00430345	0.82	0.303723	1.38	0.185926
5-Hydroxytryptophan	23.7a	42.5b	46.8b	1.8	0.00083631	1.1	0.616113	1.98	0.0284842
Threonine	16.8a	33.9b	33.5b	2.02	0.000396061	0.99	0.929509	2	0.00893616
Urea	29.3a	59.5b	102.1c	2.03	0.00522181	1.72	0.0307834	3.49	0.0035674
Oxoproline	44.7a	92.7b	55.1a	2.08	9.0416e-05	0.59	0.000872213	1.23	0.176955
D-Glyceric acid	3.2a	6.8b	6.7b	2.15	0.000150266	0.98	0.772507	2.1	0.00030227
alpha-Ketoglutaric acid	1.8a	3.9b	3.9ab	2.23	0.0230215	0.99	0.968452	2.2	0.160228
Leucine	35.3a	80.8b	135.0c	2.29	2.81806e-05	1.67	0.0353316	3.82	0.00125004
Gallic acid	4.9a	11.5b	11.5b	2.33	0.000290777	1	0.961053	2.34	3.68539e-05
3,4-Dihydroxycinnamic acid	7.1a	17.2b	13.2	2.43	0.023772	0.77	0.387383	1.87	0.00101019
Sarcosine	57.0a	141.1b	145.7b	2.48	0.000750071	1.03	0.903654	2.56	0.0451514
D-Talose	44.9a	111.3b	193.2b	2.48	0.0425454	1.74	0.0982648	4.3	0.00192327
Phenylalanine	37.6a	102.0b	56.8a	2.71	8.78826e-07	0.56	0.00049426	1.51	0.0625222
Glutamic acid	55.8a	160.3b	109.9c	2.87	4.95431e-05	0.69	0.0454228	1.97	0.0293875
Isoleucine	38.7a	111.6b	80.0b	2.88	1.21423e-06	0.72	0.0941991	2.07	0.0339544
Citric acid	7.5a	23.5b	9.0a	3.14	6.63023e-05	0.38	0.000192209	1.2	0.387247
Tryptophan	4.0a	12.6b	12.6ab	3.15	0.00403616	0.99	0.984204	3.13	0.0557684
Valine	48.5a	154.5b	114.8c	3.18	1.9169e-07	0.74	0.00321306	2.36	0.000128692
Myo-Inositol	29.7a	101.5b	58.2c	3.42	5.54614e-07	0.57	0.00033895	1.96	0.00150335
Malonic acid	9.6a	33.2b	32.8b	3.46	0.00956476	0.99	0.966112	3.42	0.000519987
Glycocyamine	170.1a	794.6b	740.7b	4.67	1.0868e-06	0.93	0.732084	4.36	0.00394171
Tagatose	75.5a	368.1b	756.4	4.87	0.0242754	2.05	0.180858	10.01	0.0204445
Serine	5.0a	27.7b	12.6c	5.5	0.000144842	0.46	0.00604288	2.51	0.0276674
Threo-beta-Hydroxyaspartate	35.7a	279.2b	113.5	7.81	0.0198288	0.41	0.126936	3.18	0.00261138
Trehalose	8.2a	75.4b	62.9b	9.2	0.00415145	0.83	0.637974	7.68	0.0130321
Itaconic acid	7.5a	107.8b	35.0c	14.38	0.00331247	0.32	0.0347377	4.67	0.000234201
Mannitol	6.9a	121.2b	54.4b	17.44	0.0328932	0.45	0.189829	7.82	0.00175128
Lactobionic Acid	0.4a	6.8b	14.1b	17.93	0.0407669	2.06	0.274553	36.99	0.0335041
Proline	45.0a	899.9b	589.8c	19.99	1.23066e-10	0.66	0.00132908	13.1	6.09958e-06
Asparagine	6.5a	175.1b	231.9b	27.04	1.81046e-06	1.32	0.452647	35.81	0.0206312
2-Mercaptoethanesulfonic acid	ND	7.9a	11.8a			1.49	0.0568269
Uridine	ND	9.8a	41.6b			4.24	0.0362771
beta-Alanine	ND	4.6a	4.4a			0.95	0.794425
22-Ketocholesterol	ND	6.7	ND
Histidine	ND	22.7a	153.7b			6.77	0.000265995
1,5-Anhydroglucitol	ND	0.7a	2.1b			3.1	0.0734682
2-Amino-2-Methylpropane-1,3-diol	ND	12.5a	17.2a			1.38	0.55828
Note:
1 student's test was used to compare the variation between two samples.Numbers with blue color indicated p value is less than 0.05 and a, b and c were used to indicated the difference among N4, R3 and ST.
2 Red and bold numbers indicated metabolites did not relief, but changed in the opposite direction in R3 conditions

## Sheet: Table S1-3
Shoot metabolite variation in N4 and R3 conditions
	Relative abundance
Metabolite variation in shoots (Rank with N4/ST value)	ST	N4	R3	N4/ST	p value1	R3/N42	p value	R3/ST	p value
5-Dihydrocortisone	10.9a	1.5b	0.5b	0.14	1.33324e-06	0.31	0.0714162	0.04	1.42473e-07
Methylmalonic acid	7.0a	1.6b	1.7b	0.22	0.000337999	1.11	0.728377	0.25	0.000543643
L-Malic acid	407.0a	95.6b	61c	0.23	7.31829e-08	0.64	0.0371385	0.15	9.30907e-09
Leucrose	1.5a	0.4b	1.5a	0.27	0.0291972	3.77	0.0219602	1.02	0.944984
Phosphate	2340.5a	752.2b	741.8b	0.32	1.07672e-07	0.99	0.922493	0.32	1.90265e-07
Pyruvic acid	0.9a	0.3b	0.3b	0.32	0.0601323	1.02	0.937027	0.33	0.0351465
trans-4-Hydroxy-L-proline	23.8a	7.5b	7.5b	0.32	0.000260842	0.99	0.974734	0.31	5.42242e-05
3-Cyanoalanine	15.0a	5.0b	4.2b	0.34	2.34366e-05	0.84	0.499924	0.28	6.92894e-05
Gallic acid	7.5a	2.7b	2.6b	0.36	6.74016e-06	0.97	0.791984	0.35	6.17249e-06
4-Hydroxybutyrate	1.8a	0.8b	0.5c	0.46	0.0003553	0.59	0.00227076	0.27	9.21206e-06
5-Methoxytryptamine	20.4a	9.3b	12.2ab	0.46	0.0379625	1.3	0.500711	0.6	0.122762
2-Aminoethanethiol	8.5a	4.0b	3.0b	0.47	7.92877e-05	0.75	0.214143	0.35	0.000139288
Melibiose	19.6a	9.2b	6.5b	0.47	0.000364038	0.71	0.0614289	0.33	1.57338e-05
D-Glyceric acid	6.7a	3.2b	4.6c	0.48	0.00104617	1.44	0.043426	0.69	0.00480281
Succinic acid	19.5a	9.8b	14.3c	0.5	0.00352619	1.45	0.0164791	0.73	0.0297198
Cysteinylglycine	1308.6a	663.9b	601.2b	0.51	9.36797e-05	0.91	0.359488	0.46	2.79218e-05
Quinic acid	111.1a	56.5b	29.9c	0.51	0.0142585	0.53	0.0319581	0.27	0.000484116
N-formyl-L-methionine	0.8a	0.4b	0.4b	0.53	0.000172643	0.81	0.160486	0.43	1.53297e-05
1-Methylhydantoin	92.1a	49.5b	44.2b	0.54	0.000115502	0.89	0.375173	0.48	4.36816e-05
Glycerol	69.3a	38.3b	35.0b	0.55	0.000680397	0.91	0.607103	0.5	1.66647e-07
Aminooxyacetic acid	1.5a	0.9b	0.5b	0.58	0.00380106	0.59	0.0666294	0.34	3.13182e-06
Tartaric acid	181.1a	107.1b	106.3b	0.59	0.000183793	0.99	0.940818	0.59	2.65971e-06
N-alpha-Acetyl-L-ornithine	1.6a	1.0b	1.0b	0.61	0.000727368	0.98	0.831677	0.6	0.000563959
Tagatose	41.5a	25.5b	29.9b	0.61	0.00084225	1.17	0.122999	0.72	0.00368283
Lactic acid	4.3a	2.7b	2.6b	0.63	0.0187913	0.97	0.816758	0.61	0.0103962
Alanine	41.0a	26.2b	40.2a	0.64	0.0169313	1.54	0.0171445	0.98	0.891875
Nicotinoylglycine	2.9a	1.8b	1.1ab	0.64	0.0100458	0.61	0.0670685	0.39	1
D-Talose	58.3a	37.7b	39.1b	0.65	0.000912197	1.04	0.782259	0.67	0.000209619
Ribose	6.5a	4.2b	5.8ab	0.65	0.0383501	1.37	0.220921	0.89	0.386466
Ethanolamine	91.3a	63.3b	56.4b	0.69	0.000818134	0.89	0.266323	0.62	8.74003e-06
Tyrosine	104.5a	72.5b	57.2b	0.69	0.00186795	0.79	0.114715	0.55	0.000179392
Citramalic acid	2.4a	1.7b	2.5a	0.71	0.00418819	1.45	0.0131049	1.04	0.763905
Glycocyamine	634.4a	448.2b	390.2b	0.71	0.001593	0.87	0.169128	0.62	2.8285e-06
Saccharic acid	7.9a	5.8b	5.5b	0.73	0.00269398	0.95	0.583866	0.7	8.69639e-05
Phytosphingosine	8.7a	12.1b	12.0b	1.4	0.00572348	0.99	0.935907	1.39	0.00188533
Gluconic acid	0.8a	1.2b	1.3b	1.47	0.021629	1.12	0.397404	1.65	0.0138813
Galactinol	889.8a	1557.2b	1606.3b	1.75	0.0169558	1.03	0.826152	1.81	9.29995e-05
Sedoheptulose	3.2a	5.6b	9.2c	1.77	1.84054e-05	1.64	1.65054e-05	2.91	1.2308e-07
Glucose-1-phosphate	26.7a	47.6b	41.1b	1.78	0.0328087	0.86	0.454928	1.54	0.00223381
Caffeic acid	1.3a	2.4b	4.1c	1.84	0.0241203	1.73	0.00187441	3.18	6.78448e-06
Citric acid	68.5a	129.6b	198.5c	1.89	0.0122669	1.02	0.95411	2.9	0.000269085
Threonine	23.8a	45.7b	25.7ab	1.92	0.0400479	0.56	0.0564335	1.08	0.437979
Palatinitol	3.7a	7.4b	6.3b	2	1.48843e-06	0.85	0.0997593	1.69	0.0019423
1-Kestose	82.5a	170.1b	191.1b	2.06	0.00100445	1.12	0.316702	2.32	0.000187076
Lysine	14.4a	29.9b	34.6b	2.07	0.0354662	1.16	0.477959	2.4	5.17639e-07
beta-Mannosylglycerate	97.9a	214.4b	249.2b	2.19	0.000839495	1.16	0.348602	2.55	0.000262682
Cycloleucine	317.9a	792.5b	510.9b	2.49	0.0121383	0.64	0.128938	1.61	0.0373202
Carbazole	74.6a	198.1b	219.5b	2.66	1.19977e-05	1.11	0.28951	2.94	1.76739e-06
Norleucine	14.1a	38.9b	19.3a	2.77	0.000487458	0.5	0.00108499	1.38	0.12919
Mannitol	37.4a	105.1b	129b	2.81	3.93679e-05	1.23	0.0551086	3.45	3.13749e-06
Valine	42.0a	125.0b	60.5a	2.97	0.00863205	0.48	0.0322404	1.44	0.127156
Oxoproline	16.1a	51.3b	59b	3.19	2.65867e-07	1.15	0.187522	3.67	4.62217e-06
Urea	8.3a	27.5b	29.4b	3.32	0.00238733	1.07	0.755871	3.55	0.00123009
Isoleucine	14.5a	51.7b	25.6c	3.56	0.00182147	0.49	0.0118651	1.76	0.0243689
Serine	77.8a	364.8b	200.1c	4.69	0.000481362	0.55	0.0184316	2.57	0.000521174
Methionine	1.1a	5.4b	3.7b	4.88	0.00825891	0.68	0.167321	3.34	4.11268e-05
Proline	5.0a	129.6b	182.7b	25.83	0.00412004	1.41	0.269227	36.41	0.000164626
D-(Glycerol-phosphate)	ND	6.3a	7.1a			1.13	0.494629
L-Threose	ND	1.1a	1.1a			1.04	0.89703
Note:
1 student's test was used to compare the variation between two samples.Numbers with blue color indicated p value is less than 0.05
2 Red and bold numbers indicated metabolites did not relief, but changed in the opposite direction in R3 conditions
