# Supplementary material for: Identification of Metabolites and Transcripts Involved in Salt Stress and Recovery in Peanut
Source: Front Plant Sci. 2018 Feb 22;9:217. doi: 10.3389/fpls.2018.00217 (PMC5827294; doi:10.3389/fpls.2018.00217)
Supplement: Table S3 — R3 specific response metabolites. [file Table3.XLS]

## Sheet: shoot
Peak	Mass	CKS1	CKS2	CKS3	CKS4	CKS5	CKS6	NaClS1	NaClS2	NaClS3	NaClS4	NaClS5	NaClS6	RecoverS1	RecoverS2	RecoverS3	RecoverS4	RecoverS5	RecoverS6	RT(min)	Avr-CK	Avr-Na	Avr-RE	Na/CK	Re/CK	Re/Na	t-test Na/CK	t-test R3/N4	t-test R3/CK
2-Keto-L-gulonic acid	84	0	0	0	0	0	0	0	0	0	0.453815	0.496234	0.373552	0.895864	0.931979	1.0238	0.939884	0.81046	0.932884	9.76608	0	0.2206	0.922478	#DIV/0!	#DIV/0!	0.239138	0.0518304	5.00378e-05	1.73969e-11
Itaconic acid	215	0	0	0	0	0	0	0	0	0	0.0428129	0.0649017	0	0.17427	0.198088	0.246384	0.113076	0.114989	0.13418	11.4564	0	0.0179524	0.163498	#DIV/0!	#DIV/0!	0.109802	0.156156	0.000144346	1.87084e-05
adipic acid	159	0	0	0	0	0	0	0	0	0	0.341596	0.419672	0	0.711103	0.750982	0.412724	0.886081	0.77574	0.698064	22.5853	0	0.126878	0.705782	#DIV/0!	#DIV/0!	0.179769	0.147764	0.000230583	7.08047e-07
O-acetylserine	186	0	0	0	0	0	0	0	0	0	0.145556	0.145492	0	0.143504	0.739623	0.469405	0.65903	0.632373	0.726986	15.4505	0	0.048508	0.56182	#DIV/0!	#DIV/0!	0.0863408	0.144928	0.000365072	0.000120087
3,6-Anhydro-D-galactose	159	0	0	0	0	0	0	0	0	0.4034	0.433042	0	0	0.540217	0.612803	0.567768	0.641539	0.555382	0.514141	23.0951	0	0.139407	0.571975	#DIV/0!	#DIV/0!	0.243729	0.145267	0.000736177	4.4266e-11
D-erythronolactone	159	0	0	0	0	0	0	0	0	0	0.262757	0.270091	0	0.321477	0.311091	0.312668	0.380966	0.36251	0.335443	34.5758	0	0.0888079	0.337359	#DIV/0!	#DIV/0!	0.263245	0.144979	0.00148489	5.74565e-11
cytidine-monophosphate degr prod	259	0	0	0	0	0	0	0	0	0	0.697265	0.470814	0.633003	1.2643	0.810976	1.03126	1.25292	0.77235	0.824235	47.7123	0	0.30018	0.992672	#DIV/0!	#DIV/0!	0.302396	0.0540822	0.00186823	7.74274e-07
8-Aminocaprylic acid	174	0	0	0	0	0	0	0	0	0	1.39264	1.66321	1.38946	1.38849	2.50383	2.05324	2.30776	3.78073	3.2062	39.1894	0	0.740885	2.54004	#DIV/0!	#DIV/0!	0.291682	0.0507385	0.00384953	2.50855e-05
2-methylfumarate	259	0	0	0	0	0	0	0	0	0	0.136997	0.145294	0	0.0498777	0.303188	0.276083	0.200438	0.219934	0.24655	12.6972	0	0.0470486	0.216012	#DIV/0!	#DIV/0!	0.217806	0.145161	0.00496089	0.000147884
D-alanyl-D-alanine	188	0	0	0	0	0	0	0	0	0	2.73271	3.20816	0	3.45316	2.97441	3.13538	3.87948	3.26216	2.80497	23.3484	0	0.990145	3.25159	#DIV/0!	#DIV/0!	0.304511	0.146657	0.00583127	1.38229e-09
ferulic acid	233	0	0	0	0	0	0	0	0	0	0.0661069	0.0686572	0.029241	0.0518374	0.0793784	0.0815468	0.0723832	0.0956785	0.0868036	29.5912	0	0.0273342	0.077938	#DIV/0!	#DIV/0!	0.350717	0.0701692	0.00657179	1.64542e-07
thymine	255	0	0	0	0	0	0	0	0	0	1.22783	1.27727	0	1.19757	1.4697	0.939584	1.43167	1.62686	1.36271	20.0172	0	0.417517	1.33802	#DIV/0!	#DIV/0!	0.312042	0.145033	0.0084741	8.67637e-08
uracil-5-carboxylic acid	230	0	0	0	0	0	0	0	0	0	1.05057	1.11836	0.834084	1.02398	1.39331	0.963733	1.5307	1.58783	1.32671	27.291	0	0.500502	1.30438	#DIV/0!	#DIV/0!	0.38371	0.0520894	0.00933624	2.22782e-07
5,6-Dimethylbenzimidazole	203	0	0	0	0	0	0	0	0	0	0	1.56332	1.82466	1.15746	3.22876	2.37621	0	3.57364	3.63404	24.2621	0	0.564662	2.32835	#DIV/0!	#DIV/0!	0.242516	0.146534	0.0305047	0.00311065
noradrenaline	174	0	0	0	0	0	0	0	0	0	0.103297	0.118084	0	0.160363	0.166603	0.192716	0.124781	0	0.120586	31.5464	0	0.0368968	0.127508	#DIV/0!	#DIV/0!	0.289368	0.146133	0.0318052	0.000998661
Albendazole	220	0	0	0	0	0	0	0	0	0	0.22557	0	0	0	0.267424	0.287728	0.31728	0.386966	0.0499544	22.9869	0	0.0375951	0.218225	#DIV/0!	#DIV/0!	0.172276	0.340893	0.0346136	0.00644441
Biuret	401	0	0	0	0	0	0	0	0	0	9.78058	4.36795	6.90299	2.93767	8.5448	3.425	16.6828	18.0718	19.4372	39.2149	0	3.50859	11.5166	#DIV/0!	#DIV/0!	0.304656	0.0683673	0.0454859	0.00367565
2-ketobutyric acid	89	0	0	0	0	0.104915	0	0	0	0	0.0922026	0.137423	0	0.12153	0.179665	0.135814	0.18486	0.186473	0.178595	5.40023	0.0174858	0.038271	0.16449	2.18868	9.40702	0.232665	0.510028	0.000981197	3.64174e-05
acetanilide	59	0	0	0	0	0.150804	0	0	0	0	0	0.182232	0.0640242	0	0.237262	0.232193	0.223952	0.305381	0.281768	5.22604	0.0251341	0.0410428	0.213426	1.63295	8.4915	0.192305	0.693578	0.00944746	0.00426615
24,25-dihydrolanosterol	159	0	0	0	0	0.155598	0	0	0	0	0.180907	0.205436	0	0.115244	0.193322	0.163879	0.178649	0.226343	0.220818	36.6029	0.0259331	0.0643905	0.183043	2.48295	7.05827	0.351778	0.445162	0.0227698	0.000469911
naringin	183	0.285806	0	0	0	0	0	0	0	0	0	0.221892	0	0.6255	0.308346	0	0.324842	0.321504	0.230575	46.4527	0.0476343	0.0369819	0.301794	0.776372	6.33565	0.12254	0.863316	0.0147152	0.0231233
Pipecolinic acid	156	0	0	0	0	0.675689	0	0	0	0	1.57808	1.31025	1.37999	2.08865	3.47326	2.8355	3.388	3.55841	3.49395	11.9294	0.112615	0.711388	3.13963	6.317	27.8794	0.226583	0.108152	0.00011493	4.09558e-07
oxalic acid	229	0	0	0.958074	0	0	0	0	0	0	0	0	0	0	0.914563	0.858635	0.735152	0.80371	0.776386	21.6862	0.159679	0	0.681408	0	4.26736	0	0.340893	0.000610668	0.0332818
guanine	352	0	0	0	0	2.46353	0	4.45294	0	0	2.88455	3.17158	0	9.33334	10.9049	8.89603	8.8087	9.39843	7.87986	30.5706	0.410589	1.75151	9.20355	4.26586	22.4155	0.190308	0.171497	9.43983e-06	3.03472e-08
maltose	102	0	0	0.827439	0.594686	1.32117	0.581936	0.964018	0.00176658	0.977055	1.38574	1.45007	0.875931	0.970887	1.68625	1.57702	1.66988	1.92357	1.67174	36.3099	0.554205	0.942431	1.58322	1.70051	2.85675	0.59526	0.218674	0.0277885	0.00181371
N-Acetyltryptophan	202	0	2.11144	1.52457	2.16186	1.5648	0	1.66819	3.94169	1.72438	2.52957	2.68188	0	4.6969	4.28315	3.8561	4.70387	3.07289	2.80223	30.4741	1.22711	2.09095	3.90252	1.70396	3.18025	0.535795	0.227189	0.016732	0.000450192
L-dopa	218	1.23111	0	1.85717	1.61055	2.18225	1.40975	3.29057	0	1.83722	1.80821	1.63473	1.83748	2.03088	2.94005	3.01768	3.02498	3.30499	3.44328	16.0864	1.38181	1.7347	2.96031	1.25539	2.14235	0.585987	0.51792	0.0267045	0.00160483
Allantoic acid	189	0	0	1.98267	1.09008	6.0793	0	0	0	0	6.37222	6.25884	3.7145	3.43121	6.51953	5.48856	7.08106	8.2916	7.814	29.552	1.52534	2.72426	6.43766	1.786	4.22047	0.423175	0.471941	0.0299806	0.00226809
citrulline	157	1.83319	0	2.27932	3.06408	3.83116	5.06446	1.77258	0	0	11.1773	12.8524	4.63942	9.96988	10.9071	5.21625	14.0218	14.6917	13.4602	23.5502	2.6787	5.07361	11.3778	1.89405	4.24751	0.445921	0.34551	0.0432664	0.000299071
creatine	84	3.83794	3.43542	3.99753	0	2.84633	2.78309	2.41845	0	2.40582	3.42421	3.45303	3.04379	4.21711	4.89289	4.36492	5.35695	5.4146	5.24032	7.97185	2.81672	2.45755	4.91447	0.872487	1.74475	0.500064	0.661957	0.00148685	0.00796574
maltotriose	204	8.94132	9.07994	7.6027	8.05293	6.29355	4.15077	7.75445	11.5512	4.69148	7.17525	6.31237	7.04096	8.84524	10.5639	11.0505	11.5377	13.6798	12.2716	38.2449	7.35354	7.42096	11.3248	1.00917	1.54005	0.655285	0.956445	0.00667107	0.00284706
4-aminobutyric acid	174	35.3479	0	0	18.7434	6.46459	0	0	0	17.6874	5.56099	6.74418	0	23.7224	35.3761	28.8976	38.5866	41.668	41.8423	15.9433	10.0926	4.99877	35.0155	0.495289	3.46941	0.142759	0.451955	2.61903e-05	0.00356735
glycine	174	10.8857	11.7	13.3396	9.57364	13.3556	9.25643	14.9583	12.8656	10.7805	14.6157	12.0745	12.6673	15.2098	17.9616	18.2968	15.3146	16.0655	15.8748	10.7063	11.3518	12.9936	16.4539	1.14463	1.44945	0.7897	0.12133	0.00214131	0.000226155
D-erythro-sphingosine	204	17.1836	15.938	15.2767	18.7827	17.6353	14.8028	23.4527	12.4994	18.9375	18.795	17.9953	24.8854	22.489	28.3684	24.2985	24.6942	29.1998	30.3599	18.8703	16.6032	19.4275	26.5683	1.17011	1.60019	0.731231	0.167939	0.00900496	3.88454e-05
glutamic acid	128	115.5	124.6	113.272	62.5715	67.5328	55.1445	104.031	89.1264	100.754	76.3284	79.0337	74.7477	53.2779	57.7043	53.6822	45.1059	50.7982	47.8476	18.38	89.7701	87.3369	51.4027	0.972895	0.572604	1.69907	0.863064	6.73348e-05	0.0137285
t-testNa/CK	*	p< 0.05
t-testRe/CK	*
t-testRe/Na	*

## Sheet: Root
Peak	Mass	CKR1	CKR2	CKR3	CKR4	CKR5	CKR6	NaClR1	NaClR2	NaClR3	NaClR4	NaClR5	NaClR6	RecoverR1	RecoverR2	RecoverR3	RecoverR4	RecoverR5	RecoverR6	RT(min)	Avr-CK	Avr-Na	Avr-Re	Na/CK	t-testNa/CK	Re/CK	t-testRe/CK	Re/Na	t-testRe/Na
L-Malic acid	189	29.7165	25.6604	20.6098	63.5908	75.2222	35.7271	21.75	21.4004	21.3143	36.8672	31.495	30.9008	8.03454	8.69188	11.6039	7.11241	6.54986	0	15.0654	41.7545	27.2879	6.99877	0.653533	0.158808	0.167617	0.00370125	0.256478	7.45314e-05
noradrenaline	174	0	0	0	15.0413	6.54367	0	0.345453	4.74324	10.1868	1.64951	0	0	46.5954	64.2578	50.1007	40.5404	41.6723	0	20.395	3.59749	2.82084	40.5278	0.784112	0.801965	11.2656	0.00242277	14.3673	0.00182542
indole-3-acetic acid	202	0	0	0	0	0	0	0	1.3733	0	2.22254	0	0	7.15332	7.66614	8.03964	12.3148	9.12022	0	26.6636	0	0.599307	7.38235	#DIV/0!	0.159757	#DIV/0!	0.00122738	12.3181	0.00259584
tartaric acid	219	154.217	143.945	119.681	156.498	176.197	98.318	107.79	110.75	117.55	134.249	133.855	121.551	90.4183	98.3025	115.915	69.7099	57.8713	49.2193	17.7214	141.476	120.957	80.2394	0.854968	0.127393	0.56716	0.00273406	0.663369	0.00511906
phytosphingosine	204	15.7333	8.96796	10.651	13.4291	8.60752	4.30563	14.6143	10.2442	8.70427	30.0552	23.5111	15.1186	5.21303	6.05283	8.18423	5.83194	4.38648	0	33.7934	10.2824	17.0413	4.94475	1.65732	0.0997633	0.480894	0.0223585	0.290163	0.00647488
1,3-diaminopropane	172	0	0	0	0	1.10445	0	0.0732197	0	0	0.348812	0	0	6.50121	6.81627	6.18086	2.13761	2.06116	0	18.8837	0.184075	0.0703386	3.94952	0.382119	0.568112	21.456	0.0105304	56.1501	0.00844936
t-testNa/CK	*
t-testRe/CK	*
t-testRe/Na	*
