# Supplementary material for: Identification of Metabolites and Transcripts Involved in Salt Stress and Recovery in Peanut
Source: Front Plant Sci. 2018 Feb 22;9:217. doi: 10.3389/fpls.2018.00217 (PMC5827294; doi:10.3389/fpls.2018.00217)
Supplement: Table S4 — Transcript variation data. [file Table4.XLSX]

## Sheet: Na+、K+ Transporter
	GeneID	log2(N4/ST)-R	P value	log2(R3/ST)-R	P value	log2(N4/ST)-S	P value	log2(R3/ST)-S	P value	geneLength	KEGG Orthology	GO Component	GO Function	GO Process	Blast nr
cyclic nucleotide gated channel	CL252.Contig1	0.0316532	0.0564775	0.327969	0.21158	0.832138	0.480974	0.336682	0.246249	1900	K05391|1|0.0|694|pop:POPTR_807853|cyclic nucleotide gated channel, other eukaryote	GO:0016021//integral to membrane	GO:0015276//ligand-gated ion channel activity;GO:0005261//cation channel activity	GO:0055085//transmembrane transport;GO:0030001//metal ion transport	gi|356522516|ref|XP_003529892.1|/0.0/PREDICTED: putative cyclic nucleotide-gated ion channel 13-like [Glycine max]
cyclic nucleotide gated channel	CL252.Contig3	-0.434668	0.159925	-0.100725	0.0711968	0.0811498	0.0812271	1.325	0.550982	1100	K05391|1|2e-98|357|pop:POPTR_807853|cyclic nucleotide gated channel, other eukaryote	GO:0005886//plasma membrane;GO:0016021//integral to membrane	GO:0005242//inward rectifier potassium channel activity;GO:0005221//intracellular cyclic nucleotide activated cation channel activity	GO:0006816//calcium ion transport;GO:0055085//transmembrane transport;GO:0006813//potassium ion transport	gi|356560278|ref|XP_003548420.1|/1e-105/PREDICTED: cyclic nucleotide-gated ion channel 1-like [Glycine max]
cyclic nucleotide gated channel	CL252.Contig4	2.28042	0.814359	1.824	0.743668	1.18499	0.663784	0.300611	0.26454	2636	K05391|1|0.0|864|pop:POPTR_807853|cyclic nucleotide gated channel, other eukaryote	GO:0005886//plasma membrane	GO:0030551//cyclic nucleotide binding;GO:0005242//inward rectifier potassium channel activity;GO:0005221//intracellular cyclic nucleotide activated cation channel activity;GO:0005516//calmodulin binding	GO:0006816//calcium ion transport;GO:0006813//potassium ion transport	gi|356522516|ref|XP_003529892.1|/0.0/PREDICTED: putative cyclic nucleotide-gated ion channel 13-like [Glycine max]
cyclic nucleotide gated channel	CL252.Contig5	-3.02499	0.773075	-2.62974	0.752951	-0.3696	0.140833	0.477584	0.194362	1380	K05391|1|7e-159|558|pop:POPTR_807853|cyclic nucleotide gated channel, other eukaryote	GO:0016020//membrane	GO:0015276//ligand-gated ion channel activity;GO:0005261//cation channel activity	GO:0030001//metal ion transport	gi|356522516|ref|XP_003529892.1|/0.0/PREDICTED: putative cyclic nucleotide-gated ion channel 13-like [Glycine max]
cyclic nucleotide gated channel	CL252.Contig6	1.65612	0.463263	1.35841	0.371002	0.171975	0.112745	0.529149	0.258224	2729	K05391|1|0.0|886|pop:POPTR_807853|cyclic nucleotide gated channel, other eukaryote	GO:0005886//plasma membrane;GO:0016021//integral to membrane	GO:0030551//cyclic nucleotide binding;GO:0005242//inward rectifier potassium channel activity;GO:0005221//intracellular cyclic nucleotide activated cation channel activity;GO:0005516//calmodulin binding	GO:0006816//calcium ion transport;GO:0055085//transmembrane transport;GO:0006813//potassium ion transport	gi|356571234|ref|XP_003553784.1|/0.0/PREDICTED: cyclic nucleotide-gated ion channel 1-like [Glycine max]
cyclic nucleotide gated channel	CL252.Contig7	0.488189	0.257302	-0.155785	0.101673	0.0958679	0.0983698	0.0700504	0.083502	1580	K05391|1|2e-152|537|pop:POPTR_807853|cyclic nucleotide gated channel, other eukaryote	GO:0005886//plasma membrane;GO:0016021//integral to membrane	GO:0030551//cyclic nucleotide binding;GO:0005242//inward rectifier potassium channel activity;GO:0005221//intracellular cyclic nucleotide activated cation channel activity;GO:0005516//calmodulin binding	GO:0006816//calcium ion transport;GO:0055085//transmembrane transport;GO:0006813//potassium ion transport	gi|356560278|ref|XP_003548420.1|/9e-168/PREDICTED: cyclic nucleotide-gated ion channel 1-like [Glycine max]
cyclic nucleotide gated channel	CL252.Contig8	-0.679824	0.358181	-0.439661	0.263113	-0.0346348	0.0640548	-0.291098	0.137001	1922	K05391|1|0.0|708|pop:POPTR_807853|cyclic nucleotide gated channel, other eukaryote	GO:0016021//integral to membrane	GO:0015276//ligand-gated ion channel activity;GO:0005261//cation channel activity	GO:0055085//transmembrane transport;GO:0030001//metal ion transport	gi|356571234|ref|XP_003553784.1|/0.0/PREDICTED: cyclic nucleotide-gated ion channel 1-like [Glycine max]
cyclic nucleotide gated channel	CL366.Contig1	1.03332	0.515475	0.70298	0.371329	1.37084	0.498125	1.68979	0.605099	2555	K05391|1|0.0|704|gmx:100817516|cyclic nucleotide gated channel, other eukaryote	GO:0016021//integral to membrane;GO:0005886//plasma membrane	GO:0030551//cyclic nucleotide binding;GO:0005242//inward rectifier potassium channel activity;GO:0005221//intracellular cyclic nucleotide activated cation channel activity;GO:0005516//calmodulin binding	GO:0031348//negative regulation of defense response;GO:0009697//salicylic acid biosynthetic process;GO:0010363//regulation of plant-type hypersensitive response;GO:0009693//ethylene biosynthetic process;GO:0010200//response to chitin;GO:0006816//calcium ion transport;GO:0006612//protein targeting to membrane;GO:0050832//defense response to fungus;GO:0043069//negative regulation of programmed cell…	gi|356509281|ref|XP_003523379.1|/8e-23/PREDICTED: cyclic nucleotide-gated ion channel 1-like [Glycine max]
cyclic nucleotide gated channel	CL4789.Contig1	-0.37581	0.161801	-0.81309	0.262774	-1.07792	0.356851	-0.173914	0.11543	890	K05391|1|7e-84|182|gmx:100802812|cyclic nucleotide gated channel, other eukaryote	GO:0016324//apical plasma membrane	-	GO:0006810//transport;GO:0006874//cellular calcium ion homeostasis;GO:0009860//pollen tube growth;GO:0009827//plant-type cell wall modification	gi|356518290|ref|XP_003527812.1|/8e-83/PREDICTED: putative cyclic nucleotide-gated ion channel 18-like [Glycine max]
cyclic nucleotide gated channel	CL4789.Contig2	0.556987	0.206151	1.51351	0.518476	-0.292889	0.152973	-0.186991	0.118049	800	K05391|1|1e-88|197|gmx:100802812|cyclic nucleotide gated channel, other eukaryote	GO:0016324//apical plasma membrane	GO:0005516//calmodulin binding;GO:0030551//cyclic nucleotide binding;GO:0005216//ion channel activity	GO:0006811//ion transport;GO:0006874//cellular calcium ion homeostasis;GO:0009860//pollen tube growth;GO:0009827//plant-type cell wall modification	gi|356518290|ref|XP_003527812.1|/1e-87/PREDICTED: putative cyclic nucleotide-gated ion channel 18-like [Glycine max]
cyclic nucleotide gated channel	CL4789.Contig3	0.315401	0.297694	0.172219	0.183176	-0.161635	0.163274	0.312052	0.280622	675	K05391|1|6e-42|87.8|gmx:100783672|cyclic nucleotide gated channel, other eukaryote	GO:0016021//integral to membrane;GO:0016324//apical plasma membrane	GO:0005516//calmodulin binding;GO:0005249//voltage-gated potassium channel activity;GO:0030551//cyclic nucleotide binding	GO:0055085//transmembrane transport;GO:0006813//potassium ion transport;GO:0006874//cellular calcium ion homeostasis;GO:0009860//pollen tube growth;GO:0009827//plant-type cell wall modification	gi|356507228|ref|XP_003522371.1|/7e-41/PREDICTED: probable cyclic nucleotide-gated ion channel 16-like [Glycine max]
cyclic nucleotide gated channel	CL7292.Contig1	0.00839666	0.0425171	-1.59123	0.104105	-0.992355	0.529146	-0.400267	0.306318	2496	K05391|1|0.0|586|bdi:100823258|cyclic nucleotide gated channel, other eukaryote	GO:0005886//plasma membrane;GO:0016021//integral to membrane	GO:0030551//cyclic nucleotide binding;GO:0005261//cation channel activity;GO:0005516//calmodulin binding	GO:0009626//plant-type hypersensitive response;GO:0070838//divalent metal ion transport;GO:0030003//cellular cation homeostasis;GO:0055085//transmembrane transport	gi|356545139|ref|XP_003541002.1|/0.0/PREDICTED: cyclic nucleotide-gated ion channel 4-like [Glycine max]
cyclic nucleotide gated channel	CL7292.Contig2	1.28915	0.437868	0.0140153	0.0461526	0.925671	0.625977	0.371206	0.359184	2428	K05391|1|0.0|867|bdi:100823258|cyclic nucleotide gated channel, other eukaryote	GO:0005886//plasma membrane;GO:0016021//integral to membrane	GO:0030551//cyclic nucleotide binding;GO:0005261//cation channel activity;GO:0005516//calmodulin binding	GO:0009626//plant-type hypersensitive response;GO:0070838//divalent metal ion transport;GO:0030003//cellular cation homeostasis;GO:0055085//transmembrane transport	gi|356545139|ref|XP_003541002.1|/0.0/PREDICTED: cyclic nucleotide-gated ion channel 4-like [Glycine max]
cyclic nucleotide gated channel	CL7726.Contig1	-0.419409	0.331772	-0.0396661	0.0741455	0.375132	0.23657	0.606783	0.362089	930	K05391|1|2e-155|546|gmx:100795427|cyclic nucleotide gated channel, other eukaryote	GO:0016021//integral to membrane	GO:0005216//ion channel activity	GO:0009624//response to nematode;GO:0006811//ion transport;GO:0055085//transmembrane transport	gi|356560067|ref|XP_003548317.1|/7e-155/PREDICTED: probable cyclic nucleotide-gated ion channel 20, chloroplastic-like [Glycine max]
cyclic nucleotide gated channel	CL7726.Contig2	0.946067	0.444435	1.30681	0.571693	-0.358397	0.196009	0.172557	0.130155	1485	K05391|1|0.0|725|gmx:100795427|cyclic nucleotide gated channel, other eukaryote	GO:0016021//integral to membrane	GO:0005216//ion channel activity	GO:0009624//response to nematode;GO:0006811//ion transport;GO:0055085//transmembrane transport	gi|356560067|ref|XP_003548317.1|/0.0/PREDICTED: probable cyclic nucleotide-gated ion channel 20, chloroplastic-like [Glycine max]
cyclic nucleotide gated channel	CL7726.Contig3	0.197493	0.243572	-0.10335	0.146977	0.147689	0.16264	0.304551	0.281966	2890	K05391|1|0.0|1234|gmx:100795427|cyclic nucleotide gated channel, other eukaryote	GO:0016021//integral to membrane	GO:0005216//ion channel activity	GO:0006811//ion transport;GO:0055085//transmembrane transport	gi|356531092|ref|XP_003534112.1|/0.0/PREDICTED: probable cyclic nucleotide-gated ion channel 20, chloroplastic-like [Glycine max]
cyclic nucleotide gated channel	CL7748.Contig1	0.475323	0.343972	1.286	0.689821	0.516206	0.300163	0.542848	0.322582	1269	K05391|1|6e-121|432|gmx:100817516|cyclic nucleotide gated channel, other eukaryote	GO:0005886//plasma membrane;GO:0016021//integral to membrane	GO:0030551//cyclic nucleotide binding;GO:0005242//inward rectifier potassium channel activity;GO:0005221//intracellular cyclic nucleotide activated cation channel activity;GO:0005516//calmodulin binding	GO:0006816//calcium ion transport;GO:0055085//transmembrane transport;GO:0006813//potassium ion transport	gi|356516029|ref|XP_003526699.1|/2e-121/PREDICTED: cyclic nucleotide-gated ion channel 1-like [Glycine max]
cyclic nucleotide gated channel	Unigene1348	-	-	-	-	0.521744	0.0765713	-3.36935	0.10164	2978	K05391|1|0.0|704|gmx:100817516|cyclic nucleotide gated channel, other eukaryote	GO:0016021//integral to membrane;GO:0005886//plasma membrane	GO:0030551//cyclic nucleotide binding;GO:0005242//inward rectifier potassium channel activity;GO:0005221//intracellular cyclic nucleotide activated cation channel activity;GO:0005516//calmodulin binding	GO:0031348//negative regulation of defense response;GO:0009697//salicylic acid biosynthetic process;GO:0010363//regulation of plant-type hypersensitive response;GO:0009693//ethylene biosynthetic process;GO:0010200//response to chitin;GO:0006816//calcium ion transport;GO:0006612//protein targeting to membrane;GO:0050832//defense response to fungus;GO:0043069//negative regulation of programmed cell…	gi|356509281|ref|XP_003523379.1|/1e-22/PREDICTED: cyclic nucleotide-gated ion channel 1-like [Glycine max]
cyclic nucleotide gated channel	Unigene1618	0.52467	0.241698	-1.01902	0.295045	1.50767	0.770485	0.760409	0.593378	2798	K05391|1|0.0|1256|gmx:100798823|cyclic nucleotide gated channel, other eukaryote	GO:0016021//integral to membrane;GO:0005886//plasma membrane	GO:0005516//calmodulin binding;GO:0005262//calcium channel activity;GO:0030551//cyclic nucleotide binding;GO:0005222//intracellular cAMP activated cation channel activity;GO:0005242//inward rectifier potassium channel activity	GO:0070588//calcium ion transmembrane transport;GO:0009626//plant-type hypersensitive response;GO:0007263//nitric oxide mediated signal transduction	gi|356568702|ref|XP_003552549.1|/0.0/PREDICTED: cyclic nucleotide-gated ion channel 2-like [Glycine max]
cyclic nucleotide gated channel	Unigene1687	-0.493411	0.387511	-0.908968	0.566066	-0.199829	0.157624	0.0662145	0.0893785	3689	K05391|1|0.0|1291|gmx:100817516|cyclic nucleotide gated channel, other eukaryote	GO:0005886//plasma membrane;GO:0016021//integral to membrane	GO:0030551//cyclic nucleotide binding;GO:0005242//inward rectifier potassium channel activity;GO:0005221//intracellular cyclic nucleotide activated cation channel activity;GO:0005516//calmodulin binding	GO:0006816//calcium ion transport;GO:0055085//transmembrane transport;GO:0006813//potassium ion transport	gi|356509281|ref|XP_003523379.1|/0.0/PREDICTED: cyclic nucleotide-gated ion channel 1-like [Glycine max]
cyclic nucleotide gated channel	Unigene1688	-0.270488	0.280206	0.184085	0.211737	-1.59523	0.50889	0.614816	0.366084	3319	K05391|1|0.0|1291|gmx:100817516|cyclic nucleotide gated channel, other eukaryote	GO:0005886//plasma membrane;GO:0016021//integral to membrane	GO:0030551//cyclic nucleotide binding;GO:0005242//inward rectifier potassium channel activity;GO:0005221//intracellular cyclic nucleotide activated cation channel activity;GO:0005516//calmodulin binding	GO:0006816//calcium ion transport;GO:0055085//transmembrane transport;GO:0006813//potassium ion transport	gi|356509281|ref|XP_003523379.1|/0.0/PREDICTED: cyclic nucleotide-gated ion channel 1-like [Glycine max]
cyclic nucleotide gated channel	Unigene1689	-1.26767	0.741139	-0.852558	0.632252	1.16674	0.614631	0.261427	0.205374	3388	K05391|1|0.0|1291|gmx:100817516|cyclic nucleotide gated channel, other eukaryote	GO:0005886//plasma membrane;GO:0016021//integral to membrane	GO:0030551//cyclic nucleotide binding;GO:0005242//inward rectifier potassium channel activity;GO:0005221//intracellular cyclic nucleotide activated cation channel activity;GO:0005516//calmodulin binding	GO:0006816//calcium ion transport;GO:0055085//transmembrane transport;GO:0006813//potassium ion transport	gi|356509281|ref|XP_003523379.1|/0.0/PREDICTED: cyclic nucleotide-gated ion channel 1-like [Glycine max]
cyclic nucleotide gated channel	Unigene18571	-1.35499	0.751788	-0.486102	0.456973	0.982986	0.552137	0.770329	0.484349	272	K05391|1|3e-37|151|gmx:100780889|cyclic nucleotide gated channel, other eukaryote	GO:0016021//integral to membrane;GO:0005886//plasma membrane	GO:0030551//cyclic nucleotide binding;GO:0005216//ion channel activity;GO:0005516//calmodulin binding	GO:0031348//negative regulation of defense response;GO:0009595//detection of biotic stimulus;GO:0009867//jasmonic acid mediated signaling pathway;GO:0009697//salicylic acid biosynthetic process;GO:0009862//systemic acquired resistance, salicylic acid mediated signaling pathway;GO:0010363//regulation of plant-type hypersensitive response;GO:0010310//regulation of hydrogen peroxide metabolic proces…	gi|356560063|ref|XP_003548315.1|/4e-36/PREDICTED: probable cyclic nucleotide-gated ion channel 20, chloroplastic-like [Glycine max]
cyclic nucleotide gated channel	Unigene18572	-0.566987	0.417614	-0.0393822	0.074819	0.57299	0.236909	0.608694	0.256607	984	K05391|1|8e-98|355|gmx:100780889|cyclic nucleotide gated channel, other eukaryote	-	-	GO:0006810//transport	gi|356531090|ref|XP_003534111.1|/2e-102/PREDICTED: probable cyclic nucleotide-gated ion channel 20, chloroplastic-like [Glycine max]
cyclic nucleotide gated channel	Unigene18813	-0.324737	0.308709	0.022207	0.0627828	-0.273598	0.23876	-0.148145	0.16317	2519	K05391|1|0.0|1256|gmx:100808425|cyclic nucleotide gated channel, other eukaryote	GO:0005886//plasma membrane;GO:0016021//integral to membrane	GO:0030551//cyclic nucleotide binding;GO:0005249//voltage-gated potassium channel activity;GO:0005516//calmodulin binding	GO:0055085//transmembrane transport;GO:0006813//potassium ion transport	gi|356508396|ref|XP_003522943.1|/0.0/PREDICTED: probable cyclic nucleotide-gated ion channel 17-like [Glycine max]
cyclic nucleotide gated channel	Unigene1955	-0.361278	0.214006	-0.344958	0.203824	1.66654	0.612254	1.61714	0.615374	1126	K05391|1|1e-160|564|gmx:100795427|cyclic nucleotide gated channel, other eukaryote	GO:0016021//integral to membrane	GO:0005216//ion channel activity	GO:0009624//response to nematode;GO:0006811//ion transport;GO:0055085//transmembrane transport	gi|356531094|ref|XP_003534113.1|/2e-170/PREDICTED: probable cyclic nucleotide-gated ion channel 20, chloroplastic-like [Glycine max]
cyclic nucleotide gated channel	Unigene20622	-0.00174465	0.0420992	0.480387	0.313384	-0.431446	0.294072	-0.543919	0.35934	466	K05391|1|1e-54|209|gmx:100795427|cyclic nucleotide gated channel, other eukaryote	GO:0005886//plasma membrane	GO:0030551//cyclic nucleotide binding;GO:0005216//ion channel activity;GO:0005516//calmodulin binding	GO:0031348//negative regulation of defense response;GO:0009595//detection of biotic stimulus;GO:0009867//jasmonic acid mediated signaling pathway;GO:0009697//salicylic acid biosynthetic process;GO:0009862//systemic acquired resistance, salicylic acid mediated signaling pathway;GO:0010363//regulation of plant-type hypersensitive response;GO:0010310//regulation of hydrogen peroxide metabolic proces…	gi|356560067|ref|XP_003548317.1|/4e-54/PREDICTED: probable cyclic nucleotide-gated ion channel 20, chloroplastic-like [Glycine max]
cyclic nucleotide gated channel	Unigene22496	-2.30215	0.814351	-3.03855	0.845233	-1.44468	0.671537	-0.484548	0.376691	848	K05391|1|3e-121|432|gmx:100817516|cyclic nucleotide gated channel, other eukaryote	GO:0005886//plasma membrane;GO:0016021//integral to membrane	GO:0030551//cyclic nucleotide binding;GO:0005242//inward rectifier potassium channel activity;GO:0005221//intracellular cyclic nucleotide activated cation channel activity;GO:0005516//calmodulin binding	GO:0006816//calcium ion transport;GO:0055085//transmembrane transport;GO:0006813//potassium ion transport	gi|356516029|ref|XP_003526699.1|/1e-121/PREDICTED: cyclic nucleotide-gated ion channel 1-like [Glycine max]
cyclic nucleotide gated channel	Unigene22931	-2.03673	0.747463	-0.522947	0.390435	-3.04765	0.525157	-1.51783	0.426851	2385	K05391|1|0.0|1141|gmx:100786868|cyclic nucleotide gated channel, other eukaryote	GO:0005886//plasma membrane;GO:0016021//integral to membrane	GO:0030551//cyclic nucleotide binding;GO:0005249//voltage-gated potassium channel activity;GO:0005516//calmodulin binding	GO:0055085//transmembrane transport;GO:0006813//potassium ion transport	gi|356547171|ref|XP_003541990.1|/0.0/PREDICTED: putative cyclic nucleotide-gated ion channel 15-like [Glycine max]
cyclic nucleotide gated channel	Unigene23888	0.232423	0.277822	0.47635	0.475197	0.201472	0.214027	0.246769	0.263402	2798	K05391|1|0.0|1271|gmx:100784327|cyclic nucleotide gated channel, other eukaryote	GO:0016021//integral to membrane;GO:0005886//plasma membrane	GO:0005516//calmodulin binding;GO:0005249//voltage-gated potassium channel activity;GO:0030551//cyclic nucleotide binding	GO:0055085//transmembrane transport;GO:0009294//DNA mediated transformation;GO:0006813//potassium ion transport;GO:0046686//response to cadmium ion;GO:0006487//protein N-linked glycosylation	gi|356562567|ref|XP_003549541.1|/0.0/PREDICTED: probable cyclic nucleotide-gated ion channel 5-like [Glycine max]
cyclic nucleotide gated channel	Unigene26978	-0.258073	0.205436	-1.11648	0.537695	2.05111	0.469366	1.89642	0.441342	409	K05391|1|9e-17|83.6|pop:POPTR_807853|cyclic nucleotide gated channel, other eukaryote	GO:0005886//plasma membrane;GO:0016021//integral to membrane	GO:0005242//inward rectifier potassium channel activity;GO:0005221//intracellular cyclic nucleotide activated cation channel activity	GO:0006816//calcium ion transport;GO:0055085//transmembrane transport;GO:0006813//potassium ion transport	gi|356522516|ref|XP_003529892.1|/6e-18/PREDICTED: putative cyclic nucleotide-gated ion channel 13-like [Glycine max]
cyclic nucleotide gated channel	Unigene26979	-0.993276	0.521815	-0.890092	0.489154	0.234111	0.185591	0.573742	0.388928	1531	K05391|1|2e-158|557|gmx:100817516|cyclic nucleotide gated channel, other eukaryote	GO:0005886//plasma membrane	GO:0030551//cyclic nucleotide binding;GO:0005242//inward rectifier potassium channel activity;GO:0005221//intracellular cyclic nucleotide activated cation channel activity;GO:0005516//calmodulin binding	GO:0006816//calcium ion transport;GO:0006813//potassium ion transport	gi|356522516|ref|XP_003529892.1|/6e-179/PREDICTED: putative cyclic nucleotide-gated ion channel 13-like [Glycine max]
cyclic nucleotide gated channel	Unigene26981	-0.6655	0.471323	-1.0123	0.592244	-0.0327832	0.0711795	0.169685	0.157058	869	K05391|1|6e-80|295|rcu:RCOM_1579800|cyclic nucleotide gated channel, other eukaryote	GO:0005886//plasma membrane	GO:0030551//cyclic nucleotide binding;GO:0005242//inward rectifier potassium channel activity;GO:0005221//intracellular cyclic nucleotide activated cation channel activity;GO:0005516//calmodulin binding	GO:0006816//calcium ion transport;GO:0006813//potassium ion transport	gi|356560278|ref|XP_003548420.1|/2e-81/PREDICTED: cyclic nucleotide-gated ion channel 1-like [Glycine max]
cyclic nucleotide gated channel	Unigene26982	-0.899973	0.469264	-1.94453	0.649152	3.28971	0.306629	1.91746	0.144623	1913	K05391|1|1e-167|588|pop:POPTR_807853|cyclic nucleotide gated channel, other eukaryote	GO:0005886//plasma membrane	GO:0030551//cyclic nucleotide binding;GO:0005242//inward rectifier potassium channel activity;GO:0005221//intracellular cyclic nucleotide activated cation channel activity;GO:0005516//calmodulin binding	GO:0006816//calcium ion transport;GO:0006813//potassium ion transport	gi|356571234|ref|XP_003553784.1|/0.0/PREDICTED: cyclic nucleotide-gated ion channel 1-like [Glycine max]
cyclic nucleotide gated channel	Unigene26983	-0.169686	0.170281	-0.355875	0.295127	1.51753	0.315132	1.46967	0.311691	2724	K05391|1|0.0|925|pop:POPTR_807853|cyclic nucleotide gated channel, other eukaryote	GO:0005886//plasma membrane;GO:0016021//integral to membrane	GO:0030551//cyclic nucleotide binding;GO:0005242//inward rectifier potassium channel activity;GO:0005221//intracellular cyclic nucleotide activated cation channel activity;GO:0005516//calmodulin binding	GO:0006816//calcium ion transport;GO:0055085//transmembrane transport;GO:0006813//potassium ion transport	gi|356571234|ref|XP_003553784.1|/0.0/PREDICTED: cyclic nucleotide-gated ion channel 1-like [Glycine max]
cyclic nucleotide gated channel	Unigene26985	-0.947157	0.47557	-1.13318	0.518437	-0.405271	0.18526	0.172657	0.11543	840	K05391|1|6e-74|246|aly:ARALYDRAFT_918383|cyclic nucleotide gated channel, other eukaryote	GO:0005886//plasma membrane;GO:0016021//integral to membrane	GO:0030551//cyclic nucleotide binding;GO:0005242//inward rectifier potassium channel activity;GO:0005221//intracellular cyclic nucleotide activated cation channel activity;GO:0005516//calmodulin binding	GO:0006816//calcium ion transport;GO:0055085//transmembrane transport;GO:0006813//potassium ion transport	gi|356522516|ref|XP_003529892.1|/7e-93/PREDICTED: putative cyclic nucleotide-gated ion channel 13-like [Glycine max]
cyclic nucleotide gated channel	Unigene26986	-	-	5.25396	0.228825	-	-	5.4556	0.263381	1829	K05391|1|2e-168|590|pop:POPTR_807853|cyclic nucleotide gated channel, other eukaryote	GO:0005886//plasma membrane	GO:0030551//cyclic nucleotide binding;GO:0005242//inward rectifier potassium channel activity;GO:0005221//intracellular cyclic nucleotide activated cation channel activity;GO:0005516//calmodulin binding	GO:0006816//calcium ion transport;GO:0006813//potassium ion transport	gi|356522516|ref|XP_003529892.1|/0.0/PREDICTED: putative cyclic nucleotide-gated ion channel 13-like [Glycine max]
cyclic nucleotide gated channel	Unigene26987	-0.480645	0.399967	-0.517264	0.422281	0.226059	0.167736	0.477307	0.306312	2342	K05391|1|0.0|880|pop:POPTR_807853|cyclic nucleotide gated channel, other eukaryote	GO:0005886//plasma membrane;GO:0016021//integral to membrane	GO:0005242//inward rectifier potassium channel activity;GO:0005221//intracellular cyclic nucleotide activated cation channel activity	GO:0006816//calcium ion transport;GO:0055085//transmembrane transport;GO:0006813//potassium ion transport	gi|356571234|ref|XP_003553784.1|/0.0/PREDICTED: cyclic nucleotide-gated ion channel 1-like [Glycine max]
cyclic nucleotide gated channel	Unigene26989	0.175281	0.149215	0.450666	0.311009	0.170349	0.146459	-0.0909751	0.0994153	2116	K05391|1|0.0|729|pop:POPTR_807853|cyclic nucleotide gated channel, other eukaryote	GO:0005886//plasma membrane	GO:0030551//cyclic nucleotide binding;GO:0005242//inward rectifier potassium channel activity;GO:0005221//intracellular cyclic nucleotide activated cation channel activity;GO:0005516//calmodulin binding	GO:0006816//calcium ion transport;GO:0006813//potassium ion transport	gi|356522516|ref|XP_003529892.1|/0.0/PREDICTED: putative cyclic nucleotide-gated ion channel 13-like [Glycine max]
cyclic nucleotide gated channel	Unigene26990	-	-	-	-	-	-	1.63799	0.0610349	1922	K05391|1|7e-175|612|pop:POPTR_807853|cyclic nucleotide gated channel, other eukaryote	GO:0005886//plasma membrane	GO:0030551//cyclic nucleotide binding;GO:0005242//inward rectifier potassium channel activity;GO:0005221//intracellular cyclic nucleotide activated cation channel activity;GO:0005516//calmodulin binding	GO:0006816//calcium ion transport;GO:0006813//potassium ion transport	gi|356571234|ref|XP_003553784.1|/0.0/PREDICTED: cyclic nucleotide-gated ion channel 1-like [Glycine max]
cyclic nucleotide gated channel	Unigene26991	-0.947656	0.575562	-1.32063	0.664253	0.301563	0.156015	0.0687215	0.073516	564	K05391|1|3e-47|186|ath:AT1G01340|cyclic nucleotide gated channel, other eukaryote	GO:0016020//membrane	GO:0005261//cation channel activity;GO:0005516//calmodulin binding	GO:0006811//ion transport	gi|356522516|ref|XP_003529892.1|/3e-60/PREDICTED: putative cyclic nucleotide-gated ion channel 13-like [Glycine max]
cyclic nucleotide gated channel	Unigene27271	-1.25623	0.75097	-1.30902	0.762656	-0.446679	0.384087	-0.728521	0.550896	260	K05391|1|4e-24|107|gmx:100817516|cyclic nucleotide gated channel, other eukaryote	GO:0005886//plasma membrane	GO:0005242//inward rectifier potassium channel activity;GO:0005221//intracellular cyclic nucleotide activated cation channel activity;GO:0005516//calmodulin binding	GO:0006816//calcium ion transport;GO:0006813//potassium ion transport	gi|356551532|ref|XP_003544128.1|/7e-25/PREDICTED: cyclic nucleotide-gated ion channel 1-like [Glycine max]
cyclic nucleotide gated channel	Unigene27273	-0.961062	0.581758	-0.567332	0.427605	-0.779461	0.420691	-0.0884743	0.104226	605	K05391|1|5e-101|364|gmx:100817516|cyclic nucleotide gated channel, other eukaryote	GO:0005886//plasma membrane;GO:0016021//integral to membrane	GO:0030551//cyclic nucleotide binding;GO:0005242//inward rectifier potassium channel activity;GO:0005221//intracellular cyclic nucleotide activated cation channel activity;GO:0005516//calmodulin binding	GO:0006816//calcium ion transport;GO:0055085//transmembrane transport;GO:0006813//potassium ion transport;GO:0009620//response to fungus	gi|356551532|ref|XP_003544128.1|/9e-102/PREDICTED: cyclic nucleotide-gated ion channel 1-like [Glycine max]
cyclic nucleotide gated channel	Unigene2891	-0.63808	0.49789	-0.351507	0.330472	-1.36381	0.510682	0.400412	0.276976	1463	K05391|1|0.0|807|gmx:100817516|cyclic nucleotide gated channel, other eukaryote	GO:0005886//plasma membrane;GO:0016021//integral to membrane	GO:0030551//cyclic nucleotide binding;GO:0005242//inward rectifier potassium channel activity;GO:0005221//intracellular cyclic nucleotide activated cation channel activity;GO:0005516//calmodulin binding	GO:0006816//calcium ion transport;GO:0055085//transmembrane transport;GO:0006813//potassium ion transport	gi|356509281|ref|XP_003523379.1|/0.0/PREDICTED: cyclic nucleotide-gated ion channel 1-like [Glycine max]
cyclic nucleotide gated channel	Unigene3725	-1.60729	0.473502	-2.17602	0.521486	-7.49601	0.613277	-1.21854	0.364335	416	K05391|1|2e-10|62.4|gmx:100786868|cyclic nucleotide gated channel, other eukaryote	-	-	-	gi|356541918|ref|XP_003539419.1|/2e-09/PREDICTED: putative cyclic nucleotide-gated ion channel 15-like [Glycine max]
cyclic nucleotide gated channel	Unigene5727	-0.150657	0.141855	0.503006	0.378342	0.231651	0.18173	0.143014	0.132484	458	K05391|1|6e-39|157|gmx:100780889|cyclic nucleotide gated channel, other eukaryote	GO:0016020//membrane	-	GO:0044765	gi|356560063|ref|XP_003548315.1|/6e-38/PREDICTED: probable cyclic nucleotide-gated ion channel 20, chloroplastic-like [Glycine max]
cyclic nucleotide gated channel	Unigene7547	1.10697	0.639107	0.50763	0.365159	-1.00079	0.39522	0.538176	0.323583	296	K05391|1|1e-13|72.8|mtr:MTR_5g007630|cyclic nucleotide gated channel, other eukaryote	GO:0016020//membrane	GO:0005488//binding;GO:0005216//ion channel activity	GO:0006811//ion transport	gi|356561851|ref|XP_003549190.1|/9e-14/PREDICTED: probable cyclic nucleotide-gated ion channel 20, chloroplastic-like [Glycine max]
cyclic nucleotide gated channel	Unigene9515	-1.09343	0.669717	-0.877938	0.6083	2.68106	0.796216	1.86977	0.674056	286	K05391|1|2e-21|99.0|gmx:100780889|cyclic nucleotide gated channel, other eukaryote	-	-	GO:0006810//transport	gi|356531094|ref|XP_003534113.1|/6e-24/PREDICTED: probable cyclic nucleotide-gated ion channel 20, chloroplastic-like [Glycine max]
sodium/hydrogen exchanger	CL1623.Contig1	3.03429	0.424881	2.22044	0.261021	-	-	1.85435	0.066309	2907	K01188|1|1e-63|243|gmx:100819117|beta-glucosidase [EC:3.2.1.21]	GO:0016021//integral to membrane	GO:0015299//solute:hydrogen antiporter activity	GO:0006814//sodium ion transport;GO:0055085//transmembrane transport	gi|462422366|gb|EMJ26629.1|/0.0/hypothetical protein PRUPE_ppa000453mg [Prunus persica]
sodium/hydrogen exchanger	CL1623.Contig2	-1.79645	0.631232	-0.451122	0.292752	-1.60885	0.245495	-0.443535	0.126244	2767	K01188|1|1e-63|243|gmx:100819117|beta-glucosidase [EC:3.2.1.21]	GO:0016021//integral to membrane;GO:0009941//chloroplast envelope;GO:0005886//plasma membrane	GO:0010348//lithium:hydrogen antiporter activity	GO:0006814//sodium ion transport;GO:0010352//lithium ion export;GO:0010163//high-affinity potassium ion import;GO:0009651//response to salt stress;GO:0042542//response to hydrogen peroxide	gi|384368002|ref|NP_001244939.1|/0.0/uncharacterized protein LOC100789429 [Glycine max]
sodium/hydrogen exchanger	CL1623.Contig3	0.443317	0.323805	0.529356	0.374013	0.869296	0.499457	-0.31702	0.218894	3123	K01188|1|1e-63|243|gmx:100819117|beta-glucosidase [EC:3.2.1.21]	GO:0016021//integral to membrane	GO:0015299//solute:hydrogen antiporter activity	GO:0006814//sodium ion transport;GO:0055085//transmembrane transport	gi|462422366|gb|EMJ26629.1|/0.0/hypothetical protein PRUPE_ppa000453mg [Prunus persica]
sodium/hydrogen exchanger	CL1623.Contig4	0.734876	0.477639	0.947576	0.573264	0.367871	0.219075	0.920015	0.475442	2611	K01188|1|2e-64|245|gmx:100819117|beta-glucosidase [EC:3.2.1.21]	GO:0016021//integral to membrane	GO:0015299//solute:hydrogen antiporter activity	GO:0006814//sodium ion transport;GO:0055085//transmembrane transport	gi|462422366|gb|EMJ26629.1|/0.0/hypothetical protein PRUPE_ppa000453mg [Prunus persica]
sodium/hydrogen exchanger	CL1623.Contig5	2.21803	0.624839	1.16462	0.327297	-7.13185	0.534756	0.468133	0.210803	2983	K01188|1|1e-63|243|gmx:100819117|beta-glucosidase [EC:3.2.1.21]	GO:0016021//integral to membrane;GO:0009941//chloroplast envelope;GO:0005886//plasma membrane	GO:0010348//lithium:hydrogen antiporter activity	GO:0006814//sodium ion transport;GO:0010352//lithium ion export;GO:0010163//high-affinity potassium ion import;GO:0009651//response to salt stress;GO:0042542//response to hydrogen peroxide	gi|384368002|ref|NP_001244939.1|/0.0/uncharacterized protein LOC100789429 [Glycine max]
sodium/hydrogen exchanger	CL1623.Contig6	-0.218292	0.110023	-2.29599	0.414821	2.50456	0.494877	0.326159	0.0869717	2479	K01188|1|2e-64|245|gmx:100819117|beta-glucosidase [EC:3.2.1.21]	GO:0016021//integral to membrane;GO:0009941//chloroplast envelope;GO:0005886//plasma membrane	GO:0010348//lithium:hydrogen antiporter activity	GO:0006814//sodium ion transport;GO:0010352//lithium ion export;GO:0010163//high-affinity potassium ion import;GO:0009651//response to salt stress;GO:0042542//response to hydrogen peroxide	gi|384368002|ref|NP_001244939.1|/0.0/uncharacterized protein LOC100789429 [Glycine max]
sodium/hydrogen exchanger	CL7317.Contig2	0.585807	0.540033	0.64943	0.573868	1.30733	0.731116	1.03121	0.68262	2356	K14724|1|0.0|733|sbi:SORBI_05g025700|solute carrier family 9 (sodium/hydrogen exchanger), member 8	GO:0016021//integral to membrane	GO:0015385//sodium:hydrogen antiporter activity	GO:0055085//transmembrane transport;GO:0006885//regulation of pH;GO:0006814//sodium ion transport	gi|301352773|gb|ADK74832.1|/0.0/Na+/H+ antiporter [Arachis hypogaea]
sodium/hydrogen exchanger	CL7317.Contig3	0.249805	0.298407	0.024868	0.0676338	1.07533	0.680451	0.218972	0.249821	2128	K14724|1|0.0|733|sbi:SORBI_05g025700|solute carrier family 9 (sodium/hydrogen exchanger), member 8	GO:0016021//integral to membrane	GO:0015385//sodium:hydrogen antiporter activity	GO:0055085//transmembrane transport;GO:0006885//regulation of pH;GO:0006814//sodium ion transport	gi|301352773|gb|ADK74832.1|/0.0/Na+/H+ antiporter [Arachis hypogaea]
sodium/hydrogen exchanger	Unigene16809	0.14131	0.178079	-0.197653	0.230079	1.09643	0.641123	0.81898	0.560716	2350	K14724|1|0.0|924|gmx:100790830|solute carrier family 9 (sodium/hydrogen exchanger), member 8	GO:0005768//endosome;GO:0016021//integral to membrane	GO:0015385//sodium:hydrogen antiporter activity	GO:0010351//lithium ion transport;GO:0006885//regulation of pH;GO:0035725//sodium ion transmembrane transport	gi|356555813|ref|XP_003546224.1|/0.0/PREDICTED: sodium/hydrogen exchanger 6-like [Glycine max]
sodium/hydrogen exchanger	Unigene29073	0.363966	0.345825	0.263852	0.269029	1.03607	0.541238	0.211099	0.161358	2604	-	GO:0016021//integral to membrane;GO:0044464//cell part	GO:0015299//solute:hydrogen antiporter activity	GO:0055085//transmembrane transport;GO:0006814//sodium ion transport;GO:0000302//response to reactive oxygen species;GO:0010351//lithium ion transport	gi|384368002|ref|NP_001244939.1|/0.0/uncharacterized protein LOC100789429 [Glycine max]
sodium/hydrogen exchanger	Unigene407	0.531692	0.412187	0.297638	0.260291	0.146587	0.122801	0.807937	0.449409	2726	-	GO:0016021//integral to membrane;GO:0009941//chloroplast envelope;GO:0005886//plasma membrane	GO:0010348//lithium:hydrogen antiporter activity	GO:0006814//sodium ion transport;GO:0010352//lithium ion export;GO:0010163//high-affinity potassium ion import;GO:0009651//response to salt stress;GO:0042542//response to hydrogen peroxide	gi|384368002|ref|NP_001244939.1|/1e-26/uncharacterized protein LOC100789429 [Glycine max]
sodium/hydrogen exchanger	Unigene664	-1.33631	0.665603	-0.545065	0.411535	0.2983	0.152433	0.800656	0.345622	2771	-	GO:0016021//integral to membrane;GO:0009941//chloroplast envelope;GO:0005886//plasma membrane	GO:0010348//lithium:hydrogen antiporter activity	GO:0006814//sodium ion transport;GO:0010352//lithium ion export;GO:0010163//high-affinity potassium ion import;GO:0009651//response to salt stress;GO:0042542//response to hydrogen peroxide	gi|384368002|ref|NP_001244939.1|/0.0/uncharacterized protein LOC100789429 [Glycine max]
sodium/hydrogen exchanger	Unigene665	-3.43834	0.100066	-3.43834	0.0978966	-	-	-	-	1963	K14724|1|1e-28|109|cme:CMN286C|solute carrier family 9 (sodium/hydrogen exchanger), member 8	GO:0016021//integral to membrane;GO:0009941//chloroplast envelope;GO:0005886//plasma membrane	GO:0010348//lithium:hydrogen antiporter activity	GO:0006814//sodium ion transport;GO:0010352//lithium ion export;GO:0010163//high-affinity potassium ion import;GO:0009651//response to salt stress;GO:0042542//response to hydrogen peroxide	gi|384368002|ref|NP_001244939.1|/0.0/uncharacterized protein LOC100789429 [Glycine max]
sodium/hydrogen exchanger	Unigene667	-	-	-	-	-4.34533	0.157766	1.23189	0.163358	1074	-	GO:0016021//integral to membrane;GO:0009941//chloroplast envelope;GO:0005886//plasma membrane	GO:0010348//lithium:hydrogen antiporter activity	GO:0006814//sodium ion transport;GO:0010352//lithium ion export;GO:0010163//high-affinity potassium ion import;GO:0009651//response to salt stress;GO:0042542//response to hydrogen peroxide	gi|384368002|ref|NP_001244939.1|/3e-06/uncharacterized protein LOC100789429 [Glycine max]
sodium/hydrogen exchanger	Unigene668	-	-	-	-	-5.79224	0.307978	-5.79224	0.307124	843	-	GO:0016021//integral to membrane;GO:0009941//chloroplast envelope;GO:0005886//plasma membrane	GO:0010348//lithium:hydrogen antiporter activity	GO:0006814//sodium ion transport;GO:0010352//lithium ion export;GO:0010163//high-affinity potassium ion import;GO:0009651//response to salt stress;GO:0042542//response to hydrogen peroxide	gi|384368002|ref|NP_001244939.1|/1e-61/uncharacterized protein LOC100789429 [Glycine max]
sodium/hydrogen exchanger	Unigene669	-	-	-	-	-	-	6.90391	0.500024	858	-	GO:0016021//integral to membrane;GO:0009941//chloroplast envelope;GO:0005886//plasma membrane	GO:0010348//lithium:hydrogen antiporter activity	GO:0006814//sodium ion transport;GO:0010352//lithium ion export;GO:0010163//high-affinity potassium ion import;GO:0009651//response to salt stress;GO:0042542//response to hydrogen peroxide	gi|384368002|ref|NP_001244939.1|/4e-77/uncharacterized protein LOC100789429 [Glycine max]
sodium/hydrogen exchanger	Unigene670	-3.46791	0.414712	-6.79372	0.476241	-	-	-	-	4045	K14724|1|3e-28|109|cme:CMN286C|solute carrier family 9 (sodium/hydrogen exchanger), member 8	GO:0016021//integral to membrane;GO:0009941//chloroplast envelope;GO:0005886//plasma membrane	GO:0010348//lithium:hydrogen antiporter activity	GO:0006814//sodium ion transport;GO:0010352//lithium ion export;GO:0010163//high-affinity potassium ion import;GO:0009651//response to salt stress;GO:0042542//response to hydrogen peroxide	gi|384368002|ref|NP_001244939.1|/3e-153/uncharacterized protein LOC100789429 [Glycine max]
sodium/hydrogen exchanger	Unigene671	-1.0963	0.0958519	-4.40915	0.149857	-	-	-	-	2117	K14724|1|1e-28|109|cme:CMN286C|solute carrier family 9 (sodium/hydrogen exchanger), member 8	GO:0016021//integral to membrane;GO:0009941//chloroplast envelope;GO:0005886//plasma membrane	GO:0010348//lithium:hydrogen antiporter activity	GO:0006814//sodium ion transport;GO:0010352//lithium ion export;GO:0010163//high-affinity potassium ion import;GO:0009651//response to salt stress;GO:0042542//response to hydrogen peroxide	gi|384368002|ref|NP_001244939.1|/0.0/uncharacterized protein LOC100789429 [Glycine max]
sodium/hydrogen exchanger	Unigene672	1.98515	0.0792639	-1.26558	0.0492581	-	-	-	-	4185	K14724|1|2e-23|110|osa:4346626|solute carrier family 9 (sodium/hydrogen exchanger), member 8	GO:0016021//integral to membrane;GO:0009941//chloroplast envelope;GO:0005886//plasma membrane	GO:0010348//lithium:hydrogen antiporter activity	GO:0006814//sodium ion transport;GO:0010352//lithium ion export;GO:0010163//high-affinity potassium ion import;GO:0009651//response to salt stress;GO:0042542//response to hydrogen peroxide	gi|384368002|ref|NP_001244939.1|/7e-159/uncharacterized protein LOC100789429 [Glycine max]
sodium/hydrogen exchanger	Unigene673	2.68222	0.470943	2.31903	0.379465	-1.27111	0.201358	0.0518624	0.0570084	689	-	GO:0016021//integral to membrane;GO:0009941//chloroplast envelope;GO:0005886//plasma membrane	GO:0010348//lithium:hydrogen antiporter activity	GO:0006814//sodium ion transport;GO:0010352//lithium ion export;GO:0010163//high-affinity potassium ion import;GO:0009651//response to salt stress;GO:0042542//response to hydrogen peroxide	gi|384368002|ref|NP_001244939.1|/1e-62/uncharacterized protein LOC100789429 [Glycine max]
AhHKT1;1(sodium transporter HKT1-like)	CL7722.Contig1	-10.6291	0.972784	-5.90878	0.925433	-2.21133	0.812078	-1.90398	0.801338	1617	-	-	-	GO:0006812//cation transport	gi|356545131|ref|XP_003540998.1|/2e-168/PREDICTED: sodium transporter HKT1-like [Glycine max]
AhHKT1;2(sodium transporter HKT1-like)	CL7722.Contig2	-3.91646	0.896524	-2.41396	0.852969	-0.700511	0.254521	-3.11318	0.503039	1470	-	-	-	GO:0044765	gi|356545131|ref|XP_003540998.1|/2e-139/PREDICTED: sodium transporter HKT1-like [Glycine max]
potassium transporter	Unigene9700	5.03826	0.837817	1.4509	0.175582	10.2983	0.959063	7.10797	0.539711	266	K03549|1|1e-31|132|mtr:MTR_7g108480|KUP system potassium uptake protein	GO:0016020//membrane	GO:0015079//potassium ion transmembrane transporter activity	GO:0071805//potassium ion transmembrane transport	gi|357511213|ref|XP_003625895.1|/1e-30/Potassium transporter [Medicago truncatula]
potassium transporter 5-like	Unigene9701	7.72515	0.677156	-	-	6.07509	0.915592	2.67755	0.427003	382	K03549|1|1e-27|119|mtr:MTR_7g108480|KUP system potassium uptake protein	-	-	-	gi|356536731|ref|XP_003536889.1|/6e-31/PREDICTED: LOW QUALITY PROTEIN: potassium transporter 5-like [Glycine max]

## Sheet: H+-ATPase
	GeneID	log2(N4/ST)-R	P value	log2(R3/ST)-R	P value	log2(N4/ST)-S	P value	log2(R3/ST)-S	P value	geneLength	KEGG Orthology	GO Component	GO Function	GO Process	Blast nr
plasma membrane H+-ATPase	Unigene19925	-1.62126	0.806294	-0.545808	0.509967	1.07837	0.491349	1.54545	0.654025	396	K01535|1|1e-71|265|vvi:100242786|H+-transporting ATPase [EC:3.6.3.6]	GO:0005773//vacuole;GO:0016021//integral to membrane;GO:0005634//nucleus	GO:0008553//hydrogen-exporting ATPase activity, phosphorylative mechanism;GO:0046872//metal ion binding;GO:0005524//ATP binding	GO:0010119//regulation of stomatal movement;GO:0009414//response to water deprivation;GO:0006754//ATP biosynthetic process;GO:0006812//cation transport;GO:0009737//response to abscisic acid stimulus;GO:0006200//ATP catabolic process	gi|462422429|gb|EMJ26692.1|/8e-71/hypothetical protein PRUPE_ppa000937mg [Prunus persica]
plasma membrane H+-ATPase	Unigene19926	-1.65194	0.816394	-0.695878	0.593693	1.73421	0.726007	1.37827	0.662314	372	K01535|1|5e-57|216|gmx:100816905|H+-transporting ATPase [EC:3.6.3.6]	GO:0016021//integral to membrane	GO:0008553//hydrogen-exporting ATPase activity, phosphorylative mechanism;GO:0046872//metal ion binding;GO:0005524//ATP binding	GO:0006754//ATP biosynthetic process;GO:0006812//cation transport;GO:0006200//ATP catabolic process	gi|356562209|ref|XP_003549364.1|/8e-56/PREDICTED: plasma membrane ATPase 4-like isoform 2 [Glycine max]
plasma membrane H+-ATPase	Unigene19927	-1.56215	0.806271	-0.883076	0.664327	0.963827	0.607015	0.618532	0.479171	407	K01535|1|2e-12|68.9|mtr:MTR_4g127710|H+-transporting ATPase [EC:3.6.3.6]	-	-	-	gi|470134870|ref|XP_004303259.1|/2e-11/PREDICTED: ATPase 9, plasma membrane-type-like [Fragaria vesca subsp. vesca]
plasma membrane H+-ATPase	Unigene19929	-1.74052	0.827032	-1.01274	0.703958	1.00979	0.546826	1.20497	0.632763	375	K01535|1|1e-62|235|gmx:100816905|H+-transporting ATPase [EC:3.6.3.6]	GO:0005773//vacuole;GO:0016021//integral to membrane;GO:0005886//plasma membrane;GO:0005634//nucleus	GO:0008553//hydrogen-exporting ATPase activity, phosphorylative mechanism;GO:0046872//metal ion binding;GO:0005524//ATP binding	GO:0015992//proton transport;GO:0010119//regulation of stomatal movement;GO:0009414//response to water deprivation;GO:0006754//ATP biosynthetic process;GO:0009737//response to abscisic acid stimulus;GO:0006200//ATP catabolic process	gi|356562207|ref|XP_003549363.1|/2e-61/PREDICTED: plasma membrane ATPase 4-like isoform 1 [Glycine max]
plasma membrane H+-ATPase	Unigene19930	-1.76059	0.828763	-0.944179	0.683307	0.633659	0.449891	0.228135	0.216182	278	K01535|1|2e-46|181|gmx:100816905|H+-transporting ATPase [EC:3.6.3.6]	GO:0005773//vacuole;GO:0016021//integral to membrane;GO:0005886//plasma membrane;GO:0005634//nucleus	GO:0008553//hydrogen-exporting ATPase activity, phosphorylative mechanism;GO:0046872//metal ion binding;GO:0005524//ATP binding	GO:0010119//regulation of stomatal movement;GO:0009414//response to water deprivation;GO:0006754//ATP biosynthetic process;GO:0006812//cation transport;GO:0009737//response to abscisic acid stimulus;GO:0006200//ATP catabolic process	gi|356562209|ref|XP_003549364.1|/2e-45/PREDICTED: plasma membrane ATPase 4-like isoform 2 [Glycine max]
plasma membrane H+-ATPase	Unigene18580	3.4068	0.892813	0.756457	0.406433	5.12532	0.920245	3.50753	0.864362	549	K01535|1|7e-58|221|rcu:RCOM_1513370|H+-transporting ATPase [EC:3.6.3.6]	GO:0016021//integral to membrane;GO:0005886//plasma membrane	GO:0008553//hydrogen-exporting ATPase activity, phosphorylative mechanism;GO:0046872//metal ion binding;GO:0005524//ATP binding	GO:0007131//reciprocal meiotic recombination;GO:0044036//cell wall macromolecule metabolic process;GO:0045132//meiotic chromosome segregation;GO:0033044//regulation of chromosome organization;GO:0009651//response to salt stress;GO:0042138//meiotic DNA double-strand break formation;GO:0006754//ATP biosynthetic process;GO:0006812//cation transport;GO:0007129//synapsis;GO:0006200//ATP catabolic proc…	gi|356572262|ref|XP_003554288.1|/4e-58/PREDICTED: ATPase 11, plasma membrane-type-like [Glycine max]
plasma membrane H+-ATPase	Unigene18581	3.59341	0.903523	1.11126	0.596187	6.09437	0.946149	5.03126	0.923266	1141	K01535|1|4e-139|492|vvi:100241576|H+-transporting ATPase [EC:3.6.3.6]	GO:0016021//integral to membrane;GO:0005886//plasma membrane	GO:0008553//hydrogen-exporting ATPase activity, phosphorylative mechanism;GO:0046872//metal ion binding;GO:0005524//ATP binding	GO:0009651//response to salt stress;GO:0006754//ATP biosynthetic process;GO:0006812//cation transport;GO:0006200//ATP catabolic process	gi|356550952|ref|XP_003543845.1|/2e-147/PREDICTED: plasma membrane ATPase 1-like [Glycine max]
plasma membrane H+-ATPase	CL10770.Contig2	3.46725	0.896878	1.02011	0.53416	6.46425	0.950576	5.39716	0.921071	1171	K01535|1|0.0|738|pop:POPTR_422528|H+-transporting ATPase [EC:3.6.3.6]	GO:0016021//integral to membrane;GO:0005886//plasma membrane	GO:0008553//hydrogen-exporting ATPase activity, phosphorylative mechanism;GO:0046872//metal ion binding;GO:0005524//ATP binding	GO:0015992//proton transport;GO:0009651//response to salt stress;GO:0006754//ATP biosynthetic process;GO:0006200//ATP catabolic process	gi|224121558|ref|XP_002318614.1|/0.0/autoinhibited H+ ATPase [Populus trichocarpa]
plasma membrane H+-ATPase	CL10770.Contig3	2.88489	0.884489	0.226368	0.195174	5.55268	0.931816	4.42479	0.905712	304	K01535|1|5e-49|190|rcu:RCOM_1608600|H+-transporting ATPase [EC:3.6.3.6]	GO:0016021//integral to membrane;GO:0005886//plasma membrane	GO:0008553//hydrogen-exporting ATPase activity, phosphorylative mechanism;GO:0046872//metal ion binding;GO:0005524//ATP binding	GO:0015992//proton transport;GO:0009651//response to salt stress;GO:0006754//ATP biosynthetic process;GO:0006200//ATP catabolic process	gi|356550952|ref|XP_003543845.1|/1e-48/PREDICTED: plasma membrane ATPase 1-like [Glycine max]
H+-pyrophosphatase	Unigene18887	0.752103	0.551643	2.3997	0.867573	0.482733	0.159518	0.479731	0.159784	2540	K01507|1|0.0|1373|gmx:100812548|inorganic pyrophosphatase [EC:3.6.1.1]	GO:0016020//membrane	GO:0004427//inorganic diphosphatase activity;GO:0009678//hydrogen-translocating pyrophosphatase activity;GO:0032440//2-alkenal reductase [NAD(P)] activity	GO:0055114//oxidation-reduction process;GO:0015992//proton transport	gi|356575357|ref|XP_003555808.1|/0.0/PREDICTED: pyrophosphate-energized vacuolar membrane proton pump 1-like [Glycine max]

## Sheet: ROS remove
	GeneID	log2(N4/ST)-R	P value	log2(R3/ST)-R	P value	log2(N4/ST)-S	P value	log2(R3/ST)-S	P value	geneLength	KEGG Orthology	GO Component	GO Function	GO Process	Blast nr
superoxide dismutase	Unigene30323	-0.28311	0.101837	3.57537	0.857084	-	-	-	-	678	K04564|1|2e-42|170|cme:CMN023C|superoxide dismutase, Fe-Mn family [EC:1.15.1.1]	-	-	-	gi|299471400|emb|CBN79353.1|/2e-75/Destroys the superoxide radical which is normally produced within the cells and which are toxic to b [Ectocarpus siliculosus]
superoxide dismutase	Unigene32635	0.287975	0.0774054	3.95569	0.812693	-	-	-	-	423	K04564|1|1e-37|153|cre:CHLREDRAFT_193511|superoxide dismutase, Fe-Mn family [EC:1.15.1.1]	-	GO:0046872//metal ion binding;GO:0016491//oxidoreductase activity	GO:0006950//response to stress;GO:0008152//metabolic process	gi|159482032|ref|XP_001699077.1|/1e-36/superoxide dismutase [Mn] [Chlamydomonas reinhardtii]
superoxide dismutase	Unigene33051	1.77698	0.764526	2.83106	0.871655	-	-	-	-	307	K04564|1|1e-22|102|pop:POPTR_253123|superoxide dismutase, Fe-Mn family [EC:1.15.1.1]	-	-	-	gi|299471400|emb|CBN79353.1|/2e-32/Destroys the superoxide radical which is normally produced within the cells and which are toxic to b [Ectocarpus siliculosus]
superoxide dismutase	Unigene4576	0.962411	0.204754	6.11327	0.943739	-	-	-	-	204	K04564|1|1e-08|56.2|rcu:RCOM_0689640|superoxide dismutase, Fe-Mn family [EC:1.15.1.1]	GO:0005739//mitochondrion	GO:0004784//superoxide dismutase activity;GO:0005507//copper ion binding	GO:0071704;GO:0009793//embryo development ending in seed dormancy;GO:0044237//cellular metabolic process;GO:0009651//response to salt stress;GO:0042742//defense response to bacterium;GO:0010043//response to zinc ion;GO:0044238//primary metabolic process	gi|255559671|ref|XP_002520855.1|/1e-07/superoxide dismutase [mn], putative [Ricinus communis]
L-ascorbate peroxidase	Unigene5661	-0.0807832	0.0612712	3.47923	0.85848	-	-	-	-	292	K00428|1|7e-32|133|vcn:VOLCADRAFT_84225|cytochrome c peroxidase [EC:1.11.1.5];K00434|4|1e-19|92.4|bdi:100825789|L-ascorbate peroxidase [EC:1.11.1.11]	-	GO:0020037//heme binding;GO:0004601//peroxidase activity	GO:0055114//oxidation-reduction process;GO:0006979//response to oxidative stress	gi|302852684|ref|XP_002957861.1|/1e-30/L-ascorbate peroxidase [Volvox carteri f. nagariensis]
catalase 1a	CL1398.Contig17	10.5729	0.971318	10.664	0.974267	-	-	-	-	1642	K03781|1|6e-26|68.9|pop:POPTR_831712|catalase [EC:1.11.1.6]	-	-	-	gi|40362465|gb|AAR84578.1|/2e-25/catalase 1a [Lotus japonicus]
catalase	CL1398.Contig5	1.55659	0.753513	0.434263	0.317935	-2.06493	0.584279	2.2604	0.824199	2373	K03781|1|4e-48|191|pop:POPTR_831712|catalase [EC:1.11.1.6]	GO:0005618//cell wall;GO:0005739//mitochondrion;GO:0009941//chloroplast envelope;GO:0009570//chloroplast stroma;GO:0005773//vacuole;GO:0022626//cytosolic ribosome;GO:0009514//glyoxysome;GO:0005886//plasma membrane;GO:0048046//apoplast	GO:0050897//cobalt ion binding;GO:0004096//catalase activity;GO:0020037//heme binding	GO:0042744//hydrogen peroxide catabolic process;GO:0055114//oxidation-reduction process;GO:0009416//response to light stimulus;GO:0009409//response to cold;GO:0009737//response to abscisic acid stimulus;GO:0009970//cellular response to sulfate starvation;GO:0006995//cellular response to nitrogen starvation;GO:0046686//response to cadmium ion;GO:0016036//cellular response to phosphate starvation	gi|357966938|gb|AET97564.1|/3e-48/catalase [Ziziphus jujuba]
catalase	Unigene20928	1.52762	0.808804	1.53916	0.811765	0.770871	0.58199	0.68634	0.569318	2087	K03781|1|0.0|879|vvi:100244516|catalase [EC:1.11.1.6]	GO:0005618//cell wall;GO:0005777//peroxisome;GO:0005739//mitochondrion;GO:0009941//chloroplast envelope;GO:0009570//chloroplast stroma;GO:0005773//vacuole;GO:0022626//cytosolic ribosome;GO:0005886//plasma membrane;GO:0048046//apoplast	GO:0050897//cobalt ion binding;GO:0004096//catalase activity;GO:0020037//heme binding	GO:0042744//hydrogen peroxide catabolic process;GO:0055114//oxidation-reduction process;GO:0009416//response to light stimulus;GO:0009409//response to cold;GO:0009737//response to abscisic acid stimulus;GO:0009970//cellular response to sulfate starvation;GO:0006995//cellular response to nitrogen starvation;GO:0046686//response to cadmium ion;GO:0016036//cellular response to phosphate starvation	gi|442736195|gb|AGC65520.1|/0.0/catalase [Eriobotrya japonica]
catalase-A	Unigene30348	-0.337374	0.0968593	4.22958	0.879884	-	-	-	-	1532	K03781|1|5e-162|569|ppp:PHYPADRAFT_197372|catalase [EC:1.11.1.6]	-	GO:0005488//binding;GO:0004601//peroxidase activity	GO:0006979//response to oxidative stress;GO:0008152//metabolic process	gi|298712549|emb|CBJ26817.1|/1e-163/Catalase is an enzyme, present in all aerobic cells, that decomposes hydrogen peroxide to molecular [Ectocarpus siliculosus]
catalase	Unigene4679	4.66606	0.884863	3.77116	0.800998	-	-	-	-	232	K03781|1|2e-25|112|smo:SELMODRAFT_106736|catalase [EC:1.11.1.6]	-	GO:0046872//metal ion binding;GO:0020037//heme binding;GO:0004096//catalase activity	GO:0042744//hydrogen peroxide catabolic process;GO:0055114//oxidation-reduction process	gi|298712549|emb|CBJ26817.1|/2e-27/Catalase is an enzyme, present in all aerobic cells, that decomposes hydrogen peroxide to molecular [Ectocarpus siliculosus]
putative catalase 2	Unigene4569	2.33911	0.81541	1.26335	0.586459	-	-	-	-	405	K03782|1|3e-62|234|zma:100382662|catalase-peroxidase [EC:1.11.1.21]	-	GO:0016491//oxidoreductase activity	-	gi|293336877|ref|NP_001168857.1|/3e-61/uncharacterized protein LOC100382662 [Zea mays]
putative catalase 2	Unigene4570	3.20512	0.858968	2.27783	0.750339	-	-	-	-	366	K03782|1|2e-50|194|zma:100382662|catalase-peroxidase [EC:1.11.1.21]	-	GO:0005488//binding;GO:0004601//peroxidase activity	GO:0006979//response to oxidative stress;GO:0008152//metabolic process	gi|293336877|ref|NP_001168857.1|/3e-49/uncharacterized protein LOC100382662 [Zea mays]
1-cys peroxiredoxin	Unigene30800	-0.469861	0.107149	4.55489	0.892304	-	-	-	-	321	K11188|1|1e-18|89.4|zma:100037830|peroxiredoxin 6, 1-Cys peroxiredoxin [EC:1.11.1.7 1.11.1.15 3.1.1.-]	GO:0005829//cytosol;GO:0005634//nucleus	GO:0008379//thioredoxin peroxidase activity;GO:0046872//metal ion binding;GO:0004843//ubiquitin-specific protease activity	GO:0009793//embryo development ending in seed dormancy;GO:0016579//protein deubiquitination;GO:0048767//root hair elongation;GO:0010231//maintenance of seed dormancy;GO:0006979//response to oxidative stress;GO:0044248//cellular catabolic process;GO:0009269//response to desiccation	gi|19423862|gb|AAL88710.1|AF484696_1/2e-19/1-cys peroxiredoxin [Xerophyta viscosa]
Peroxiredoxin-4, partial	Unigene8224	2.59662	0.820462	4.31218	0.912245	-	-	-	-	319	K03386|1|6e-24|107|aly:ARALYDRAFT_908552|peroxiredoxin (alkyl hydroperoxide reductase subunit C) [EC:1.11.1.15]	GO:0009941//chloroplast envelope;GO:0048046//apoplast;GO:0010319//stromule;GO:0005829//cytosol;GO:0009570//chloroplast stroma;GO:0009579//thylakoid	GO:0005515//protein binding;GO:0051920//peroxiredoxin activity;GO:0004601//peroxidase activity	GO:0009750//response to fructose stimulus;GO:0019684//photosynthesis, light reaction;GO:0031348//negative regulation of defense response;GO:0006098//pentose-phosphate shunt;GO:0009595//detection of biotic stimulus;GO:0000038//very long-chain fatty acid metabolic process;GO:0009867//jasmonic acid mediated signaling pathway;GO:0009697//salicylic acid biosynthetic process;GO:0006833//water transport…	gi|226491213|ref|NP_001152360.1|/5e-25/2-cys peroxiredoxin BAS1 [Zea mays]
peroxiredoxin Q	CL3421.Contig2	-2.56883	0.0715326	0.210188	0.0483095	-2.27554	0.842078	-1.01202	0.677022	990	K03564|1|1e-88|324|vvi:100250698|peroxiredoxin Q/BCP [EC:1.11.1.15]	GO:0009533//chloroplast stromal thylakoid;GO:0010287//plastoglobule;GO:0009941//chloroplast envelope;GO:0009535//chloroplast thylakoid membrane	GO:0004601//peroxidase activity;GO:0051920//peroxiredoxin activity	GO:0055114//oxidation-reduction process	gi|342160856|gb|AEL16464.1|/1e-87/peroxiredoxin Q [Vitis vinifera]
thioredoxin peroxidase	Unigene12931	9.0757	0.885312	7.65944	0.655633	-	-	-	-	318	K03386|1|6e-28|120|cre:CHLREDRAFT_155464|peroxiredoxin (alkyl hydroperoxide reductase subunit C) [EC:1.11.1.15]	-	GO:0016491//oxidoreductase activity;GO:0016209//antioxidant activity	-	gi|301098703|ref|XP_002898444.1|/4e-31/thioredoxin peroxidase, putative [Phytophthora infestans T30-4]
peroxidase 52-like isoform 2	CL2442.Contig1	2.58622	0.859591	1.83261	0.778839	1.62516	0.721646	1.79501	0.770293	843	K00430|1|3e-103|372|gmx:100803637|peroxidase [EC:1.11.1.7]	-	GO:0020037//heme binding;GO:0046872//metal ion binding;GO:0004601//peroxidase activity	GO:0055114//oxidation-reduction process;GO:0006979//response to oxidative stress	gi|356509060|ref|XP_003523270.1|/3e-102/PREDICTED: peroxidase 52-like isoform 2 [Glycine max]
peroxidase 3-like	CL306.Contig1	-4.16871	0.916019	-2.29727	0.864486	-	-	-	-	1290	K00430|1|3e-96|350|vvi:100261461|peroxidase [EC:1.11.1.7]	-	GO:0020037//heme binding;GO:0046872//metal ion binding;GO:0004601//peroxidase activity	GO:0055114//oxidation-reduction process;GO:0006979//response to oxidative stress	gi|356503885|ref|XP_003520731.1|/6e-150/PREDICTED: peroxidase 3-like [Glycine max]
cationic peroxidase 1-like	CL4049.Contig1	3.51842	0.90757	2.52255	0.87065	3.50945	0.672373	2.30275	0.425293	848	K00430|1|1e-68|258|rcu:RCOM_0688840|peroxidase [EC:1.11.1.7]	GO:0005576//extracellular region	GO:0046872//metal ion binding;GO:0020037//heme binding;GO:0004601//peroxidase activity	GO:0042744//hydrogen peroxide catabolic process;GO:0055114//oxidation-reduction process	gi|356551934|ref|XP_003544327.1|/9e-93/PREDICTED: cationic peroxidase 1-like [Glycine max]
Cationic peroxidase 2	CL5199.Contig1	-1.82341	0.835048	1.71948	0.830912	-0.817878	0.168429	-0.16257	0.0763351	1225	K00430|1|4e-148|522|mtr:MTR_2g008710|peroxidase [EC:1.11.1.7]	-	GO:0020037//heme binding;GO:0046872//metal ion binding;GO:0004601//peroxidase activity	GO:0055114//oxidation-reduction process;GO:0006979//response to oxidative stress	gi|129808|sp|P22196.1|PER2_ARAHY/1e-152/RecName: Full=Cationic peroxidase 2; AltName: Full=PNPC2; Flags: Precursor
peroxidase 53-like isoform 2	CL6797.Contig1	-1.69507	0.824143	-0.824881	0.644926	2.25554	0.075846	1.92395	0.066491	921	K00430|1|1e-127|454|gmx:100811249|peroxidase [EC:1.11.1.7]	GO:0005794//Golgi apparatus;GO:0005886//plasma membrane;GO:0005576//extracellular region	GO:0046872//metal ion binding;GO:0020037//heme binding;GO:0004601//peroxidase activity	GO:0006979//response to oxidative stress;GO:0002215//defense response to nematode;GO:0009908//flower development;GO:0055114//oxidation-reduction process	gi|356500429|ref|XP_003519034.1|/1e-126/PREDICTED: peroxidase 53-like isoform 2 [Glycine max]
cationic peroxidase 1-like	Unigene10293	5.11261	0.917645	2.52407	0.631028	-	-	6.1788	0.366753	449	K00430|1|3e-47|184|mtr:MTR_3g094670|peroxidase [EC:1.11.1.7]	GO:0005576//extracellular region	GO:0046872//metal ion binding;GO:0020037//heme binding;GO:0004601//peroxidase activity	GO:0042744//hydrogen peroxide catabolic process;GO:0055114//oxidation-reduction process	gi|356565910|ref|XP_003551179.1|/5e-66/PREDICTED: cationic peroxidase 1-like [Glycine max]
peroxidase N-like	Unigene25093	-2.52916	0.883843	-1.30199	0.773916	-	-	1.5191	0.0607725	1335	K00430|1|5e-147|519|gmx:100787073|peroxidase [EC:1.11.1.7]	GO:0005737//cytoplasm;GO:0005634//nucleus	GO:0020037//heme binding;GO:0046872//metal ion binding;GO:0004601//peroxidase activity	GO:0055114//oxidation-reduction process;GO:0006979//response to oxidative stress	gi|356561911|ref|XP_003549220.1|/1e-148/PREDICTED: peroxidase N-like [Glycine max]
peroxidase 21-like	Unigene29543	2.6453	0.887547	1.92767	0.846835	1.71936	0.691633	2.12698	0.782729	1199	K00430|1|6e-156|548|gmx:100811277|peroxidase [EC:1.11.1.7]	GO:0005576//extracellular region;GO:0005829//cytosol	GO:0046872//metal ion binding;GO:0020037//heme binding;GO:0004601//peroxidase activity	GO:0006979//response to oxidative stress;GO:0050832//defense response to fungus;GO:0055114//oxidation-reduction process	gi|356537521|ref|XP_003537275.1|/8e-155/PREDICTED: peroxidase 21-like [Glycine max]
cationic peroxidase 1-like	Unigene29566	-2.29184	0.869078	0.00642889	0.0566413	-3.1188	0.0986277	-0.473333	0.0595972	1173	K00430|1|3e-104|376|gmx:100803637|peroxidase [EC:1.11.1.7]	-	GO:0020037//heme binding;GO:0046872//metal ion binding;GO:0004601//peroxidase activity	GO:0055114//oxidation-reduction process;GO:0006979//response to oxidative stress	gi|356506708|ref|XP_003522118.1|/2e-134/PREDICTED: cationic peroxidase 1-like [Glycine max]
tryparedoxin peroxidase	Unigene4567	6.63039	0.885632	6.99077	0.913715	-	-	-	-	204	K03386|1|2e-18|89.0|olu:OSTLU_6786|peroxiredoxin (alkyl hydroperoxide reductase subunit C) [EC:1.11.1.15]	GO:0009941//chloroplast envelope;GO:0010319//stromule;GO:0009570//chloroplast stroma;GO:0009579//thylakoid;GO:0048046//apoplast	GO:0004601//peroxidase activity;GO:0051920//peroxiredoxin activity	GO:0042742//defense response to bacterium;GO:0009409//response to cold;GO:0055114//oxidation-reduction process	gi|348683142|gb|EGZ22957.1|/1e-17/hypothetical protein PHYSODRAFT_353788 [Phytophthora sojae]
peroxidase	CL1097.Contig5	-0.209023	0.206859	-2.71732	0.802615	-0.707144	0.387069	-1.92792	0.648933	323	K00430|1|7e-17|77.4|gmx:548068|peroxidase [EC:1.11.1.7]	-	GO:0016491//oxidoreductase activity;GO:0005488//binding	-	gi|388495024|gb|AFK35578.1|/3e-16/unknown [Medicago truncatula]
peroxidase 52-like isoform 2	CL2442.Contig2	0.766894	0.601512	1.55562	0.803065	0.14985	0.0583755	1.00146	0.0874455	1124	K00430|1|3e-127|452|gmx:100803637|peroxidase [EC:1.11.1.7]	GO:0048046//apoplast;GO:0005618//cell wall	GO:0020037//heme binding;GO:0046872//metal ion binding;GO:0004601//peroxidase activity	GO:0055114//oxidation-reduction process;GO:0006979//response to oxidative stress	gi|356509060|ref|XP_003523270.1|/4e-126/PREDICTED: peroxidase 52-like isoform 2 [Glycine max]
Peroxidase	CL5500.Contig1	2.24739	0.871593	1.57689	0.816143	0.650597	0.523494	1.32407	0.757609	1367	K00430|1|8e-137|485|mtr:MTR_5g074970|peroxidase [EC:1.11.1.7]	GO:0048046//apoplast;GO:0005618//cell wall	GO:0020037//heme binding;GO:0046872//metal ion binding;GO:0004601//peroxidase activity	GO:0055114//oxidation-reduction process;GO:0006979//response to oxidative stress	gi|357491415|ref|XP_003615995.1|/1e-135/Peroxidase [Medicago truncatula]
horseradish peroxidase-like protein	Unigene12894	3.44941	0.900021	2.3836	0.845141	2.72046	0.81831	2.96838	0.851603	371	K00430|1|3e-50|194|gmx:100803637|peroxidase [EC:1.11.1.7]	-	GO:0020037//heme binding;GO:0046872//metal ion binding;GO:0004601//peroxidase activity	GO:0055114//oxidation-reduction process;GO:0006979//response to oxidative stress	gi|388506680|gb|AFK41406.1|/1e-50/unknown [Lotus japonicus]
Peroxidase	Unigene16692	2.70361	0.815807	3.9354	0.897147	2.41702	0.32771	3.81462	0.616833	316	K00430|1|6e-26|113|gmx:100811641|peroxidase [EC:1.11.1.7]	-	GO:0020037//heme binding;GO:0046872//metal ion binding;GO:0004601//peroxidase activity	GO:0055114//oxidation-reduction process;GO:0006979//response to oxidative stress	gi|357473919|ref|XP_003607244.1|/4e-25/Peroxidase [Medicago truncatula]
lignin-forming anionic peroxidase-like	Unigene16693	2.41785	0.630443	3.54877	0.818014	2.16411	0.20294	2.35559	0.224891	807	K00430|1|5e-121|431|gmx:100811641|peroxidase [EC:1.11.1.7]	-	GO:0020037//heme binding;GO:0046872//metal ion binding;GO:0004601//peroxidase activity	GO:0055114//oxidation-reduction process;GO:0006979//response to oxidative stress	gi|356540984|ref|XP_003538964.1|/6e-120/PREDICTED: lignin-forming anionic peroxidase-like [Glycine max]
peroxidase 1 precursor	Unigene17274	3.61569	0.914617	2.29203	0.874162	2.83614	0.875936	1.94362	0.836626	1037	K00430|1|1e-121|434|mtr:MTR_2g029800|peroxidase [EC:1.11.1.7]	-	GO:0020037//heme binding;GO:0046872//metal ion binding;GO:0004601//peroxidase activity	GO:0055114//oxidation-reduction process;GO:0006979//response to oxidative stress	gi|5002342|gb|AAD37427.1|AF149277_1/3e-129/peroxidase 1 precursor [Phaseolus vulgaris]
peroxidase1B	Unigene17275	3.28263	0.907163	1.99303	0.854336	2.05008	0.832941	1.53467	0.791242	495	K00430|1|1e-16|83.6|mtr:MTR_2g029800|peroxidase [EC:1.11.1.7]	-	GO:0020037//heme binding;GO:0046872//metal ion binding;GO:0004601//peroxidase activity	GO:0055114//oxidation-reduction process;GO:0006979//response to oxidative stress	gi|971560|emb|CAA62226.1|/2e-18/peroxidase1B [Medicago sativa]
peroxidase1A	Unigene18009	-0.376861	0.411392	-1.57585	0.815479	5.64595	0.936397	5.27018	0.932256	273	K00430|1|5e-22|100|mtr:MTR_2g029850|peroxidase [EC:1.11.1.7]	-	GO:0020037//heme binding;GO:0046872//metal ion binding;GO:0004601//peroxidase activity	GO:0055114//oxidation-reduction process;GO:0006979//response to oxidative stress	gi|13992526|emb|CAC38073.1|/1e-22/peroxidase1A [Medicago sativa]
heme peroxidase	Unigene5662	2.21156	0.3121	5.49816	0.881658	-	-	-	-	444	K00428|1|4e-51|197|vcn:VOLCADRAFT_84225|cytochrome c peroxidase [EC:1.11.1.5]	-	GO:0020037//heme binding;GO:0004601//peroxidase activity	GO:0055114//oxidation-reduction process;GO:0006979//response to oxidative stress	gi|348675965|gb|EGZ15783.1|/1e-61/heme peroxidase [Phytophthora sojae]
peroxidase 45-like	Unigene8438	-2.89623	0.876476	-2.02428	0.833811	-1.5529	0.30625	-0.412262	0.147993	259	K00430|1|5e-26|114|vvi:100261539|peroxidase [EC:1.11.1.7]	GO:0005576//extracellular region	GO:0046872//metal ion binding;GO:0020037//heme binding;GO:0004601//peroxidase activity	GO:0006979//response to oxidative stress;GO:0010106//cellular response to iron ion starvation;GO:0015706//nitrate transport;GO:0010167//response to nitrate;GO:0006826//iron ion transport;GO:0055114//oxidation-reduction process	gi|359806759|ref|NP_001241556.1|/5e-30/uncharacterized protein LOC100793327 precursor [Glycine max]
peroxidase	Unigene9871	-0.808318	0.194406	3.75645	0.874833	-	-	-	-	828	K10529|1|2e-10|64.3|rcu:RCOM_0852500|alpha-dioxygenase [EC:1.-.-.-]	-	-	-	gi|302848667|ref|XP_002955865.1|/1e-20/peroxidase [Volvox carteri f. nagariensis]
Peroxidase 15	CL10028.Contig2	-0.397843	0.426709	-0.404161	0.429477	2.6535	0.856811	1.99918	0.819779	1300	K00430|1|1e-132|471|gmx:547499|peroxidase [EC:1.11.1.7]	-	GO:0020037//heme binding;GO:0046872//metal ion binding;GO:0004601//peroxidase activity	GO:0055114//oxidation-reduction process;GO:0006979//response to oxidative stress	gi|363814583|ref|NP_001242766.1|/1e-141/uncharacterized protein LOC100804829 precursor [Glycine max]
peroxidase	CL5867.Contig1	-0.605737	0.555834	-0.166059	0.230023	2.96586	0.874523	2.70997	0.873138	1485	K00430|1|3e-142|503|mtr:MTR_2g029800|peroxidase [EC:1.11.1.7]	-	GO:0020037//heme binding;GO:0046872//metal ion binding;GO:0004601//peroxidase activity	GO:0055114//oxidation-reduction process;GO:0006979//response to oxidative stress	gi|357448431|ref|XP_003594491.1|/4e-141/Peroxidase [Medicago truncatula]
peroxidase C3-like isoform 2	CL5867.Contig3	0.14572	0.205846	-0.733886	0.612432	5.52986	0.932643	5.90441	0.946477	327	K00430|1|8e-44|172|mtr:MTR_2g029850|peroxidase [EC:1.11.1.7]	-	GO:0020037//heme binding;GO:0046872//metal ion binding;GO:0004601//peroxidase activity	GO:0055114//oxidation-reduction process;GO:0006979//response to oxidative stress	gi|356533027|ref|XP_003535070.1|/1e-46/PREDICTED: peroxidase C3-like isoform 2 [Glycine max]
peroxidase class III	Unigene12964	-0.690324	0.566924	0.210474	0.254093	4.34988	0.839676	6.05751	0.94014	718	K00430|1|2e-53|207|rcu:RCOM_0688840|peroxidase [EC:1.11.1.7]	GO:0005576//extracellular region	GO:0046872//metal ion binding;GO:0020037//heme binding;GO:0004601//peroxidase activity	GO:0042744//hydrogen peroxide catabolic process;GO:0055114//oxidation-reduction process	gi|211906538|gb|ACJ11762.1|/4e-66/class III peroxidase [Gossypium hirsutum]
peroxidase 55-like	Unigene17329	0.598666	0.538172	0.958696	0.688371	2.4373	0.835676	2.87518	0.873432	1264	K00430|1|5e-139|492|gmx:100791275|peroxidase [EC:1.11.1.7]	-	GO:0020037//heme binding;GO:0046872//metal ion binding;GO:0004601//peroxidase activity	GO:0055114//oxidation-reduction process;GO:0006979//response to oxidative stress	gi|356560474|ref|XP_003548517.1|/3e-138/PREDICTED: peroxidase 55-like [Glycine max]
peroxidase 52-like	Unigene17964	-0.359461	0.385212	0.678996	0.586071	4.70055	0.810415	6.36211	0.938799	439	K00430|1|2e-43|172|bdi:100826951|peroxidase [EC:1.11.1.7]	GO:0016023//cytoplasmic membrane-bounded vesicle	GO:0046872//metal ion binding;GO:0020037//heme binding;GO:0004601//peroxidase activity	GO:0006979//response to oxidative stress;GO:0055114//oxidation-reduction process	gi|356543098|ref|XP_003540000.1|/1e-51/PREDICTED: peroxidase 52-like [Glycine max]
peroxidase 1 precursor	Unigene18006	-0.129558	0.172534	-1.0692	0.697462	4.72858	0.848029	5.49586	0.909901	326	K00430|1|6e-07|50.4|mtr:MTR_2g029850|peroxidase [EC:1.11.1.7]	-	GO:0020037//heme binding;GO:0046872//metal ion binding;GO:0004601//peroxidase activity	GO:0055114//oxidation-reduction process;GO:0006979//response to oxidative stress	gi|5002342|gb|AAD37427.1|AF149277_1/2e-08/peroxidase 1 precursor [Phaseolus vulgaris]
peroxidase 15-like	Unigene18007	0.10985	0.164503	-0.822989	0.649327	4.06032	0.904738	4.51701	0.921419	226	K00430|1|5e-26|114|mtr:MTR_2g029850|peroxidase [EC:1.11.1.7]	GO:0005886//plasma membrane	GO:0020037//heme binding;GO:0046872//metal ion binding;GO:0004601//peroxidase activity	GO:0055114//oxidation-reduction process;GO:0006979//response to oxidative stress	gi|356555867|ref|XP_003546251.1|/1e-29/PREDICTED: peroxidase 15-like [Glycine max]
Cationic peroxidase 1	Unigene18354	0.428144	0.427745	0.627907	0.550734	2.35167	0.800405	3.69456	0.895503	399	K00430|1|5e-43|170|sbi:SORBI_02g042840|peroxidase [EC:1.11.1.7]	GO:0005576//extracellular region	GO:0046872//metal ion binding;GO:0020037//heme binding;GO:0004601//peroxidase activity	GO:0042744//hydrogen peroxide catabolic process;GO:0055114//oxidation-reduction process	gi|6093671|sp|P22195.2|PER1_ARAHY/6e-63/RecName: Full=Cationic peroxidase 1; AltName: Full=PNPC1; Flags: Precursor
cationic peroxidase 1-like	Unigene6713	-1.1562	0.73974	-0.122449	0.17498	6.19632	0.918246	7.77482	0.978103	273	K00430|1|3e-16|81.3|sbi:SORBI_02g042840|peroxidase [EC:1.11.1.7]	-	GO:0020037//heme binding;GO:0046872//metal ion binding;GO:0004601//peroxidase activity	GO:0055114//oxidation-reduction process;GO:0006979//response to oxidative stress	gi|363807156|ref|NP_001242089.1|/6e-23/uncharacterized protein LOC100815671 precursor [Glycine max]
Peroxidase chain A	CL10347.Contig1	0.787733	0.61829	0.772328	0.613139	0.990971	0.591809	2.39608	0.853945	887	K00430|1|5e-95|345|vvi:100257059|peroxidase [EC:1.11.1.7]	GO:0005576//extracellular region	GO:0046872//metal ion binding;GO:0020037//heme binding;GO:0004601//peroxidase activity	GO:0042744//hydrogen peroxide catabolic process;GO:0055114//oxidation-reduction process	gi|1633130|pdb|1SCH|A/7e-136/Chain A, Peanut Peroxidase
alternative oxidase 2b	Unigene17372	1.12525	0.719714	0.410413	0.399916	1.82289	0.806097	1.96783	0.835178	1383	K00540|1|3e-118|423|ath:AT5G64210|[EC:1.-.-.-]	GO:0005743//mitochondrial inner membrane;GO:0070469//respiratory chain;GO:0016021//integral to membrane	GO:0046872//metal ion binding;GO:0009916//alternative oxidase activity	GO:0007585//respiratory gaseous exchange;GO:0022900//electron transport chain	gi|32130598|gb|AAP68983.1|/8e-159/alternative oxidase 2b [Glycine max]
alternative oxidase 1A	Unigene24214	1.46044	0.708674	0.966105	0.551754	3.30885	0.871146	4.60668	0.920027	1509	K00540|1|7e-150|528|ath:AT3G22370|[EC:1.-.-.-]	GO:0005743//mitochondrial inner membrane;GO:0070469//respiratory chain;GO:0016021//integral to membrane	GO:0046872//metal ion binding;GO:0005515//protein binding;GO:0009916//alternative oxidase activity	GO:0045333//cellular respiration;GO:0009409//response to cold;GO:0007585//respiratory gaseous exchange;GO:0031930//mitochondria-nucleus signaling pathway;GO:0022900//electron transport chain	gi|15228734|ref|NP_188876.1|/9e-149/alternative oxidase 1A [Arabidopsis thaliana]
mitochondrial alternative oxidase 2b	Unigene6870	1.84104	0.774021	-0.21671	0.15016	2.33879	0.771917	2.83733	0.840021	216	K00540|1|2e-25|111|aly:ARALYDRAFT_479749|[EC:1.-.-.-]	GO:0005743//mitochondrial inner membrane;GO:0070469//respiratory chain;GO:0016021//integral to membrane	GO:0046872//metal ion binding;GO:0009916//alternative oxidase activity	GO:0007585//respiratory gaseous exchange;GO:0022900//electron transport chain	gi|70799005|gb|AAZ09195.1|/6e-32/mitochondrial alternative oxidase 2b [Vigna unguiculata]

## Sheet: GST
	GeneID	log2(N4/ST)-R	P value	log2(R3/ST)-R	P value	log2(N4/ST)-S	P value	log2(R3/ST)-S	P value	geneLength	KEGG Orthology	GO Component	GO Function	GO Process	Blast nr
glutathione S-transferase	CL156.Contig1	2.51074	0.884238	0.830907	0.654116	3.45716	0.89479	3.22548	0.896855	1199	K00799|1|8e-106|382|gmx:547589|glutathione S-transferase [EC:2.5.1.18]	-	GO:0004364//glutathione transferase activity	-	gi|217075676|gb|ACJ86198.1|/3e-106/unknown [Medicago truncatula]
glutathione S-transferase	CL2700.Contig2	2.22251	0.857135	1.39202	0.757373	5.08081	0.887357	5.22375	0.903755	842	K00799|1|1e-82|304|mtr:MTR_8g087410|glutathione S-transferase [EC:2.5.1.18]	GO:0016021//integral to membrane	GO:0004364//glutathione transferase activity;GO:0004672//protein kinase activity;GO:0005524//ATP binding	GO:0006468//protein phosphorylation	gi|330687254|gb|AEC32486.1|/9e-95/tau class glutathione S-transferase [Glycine soja]
glutathione S-transferase	CL2700.Contig5	2.66797	0.846917	0.482117	0.261987	3.56481	0.820508	2.86155	0.742172	875	K00799|1|1e-82|304|mtr:MTR_8g087410|glutathione S-transferase [EC:2.5.1.18]	GO:0016021//integral to membrane	GO:0004364//glutathione transferase activity;GO:0004672//protein kinase activity;GO:0005524//ATP binding	GO:0006468//protein phosphorylation	gi|330687254|gb|AEC32486.1|/1e-94/tau class glutathione S-transferase [Glycine soja]
glutathione S-transferase	CL2700.Contig7	5.78488	0.904833	1.47004	0.183119	5.4979	0.927684	5.2719	0.926845	958	K00799|1|5e-87|319|gmx:548031|glutathione S-transferase [EC:2.5.1.18]	GO:0016021//integral to membrane	GO:0004364//glutathione transferase activity;GO:0004672//protein kinase activity;GO:0005524//ATP binding	GO:0006468//protein phosphorylation	gi|330687254|gb|AEC32486.1|/4e-99/tau class glutathione S-transferase [Glycine soja]
glutathione S-transferase	CL2700.Contig8	2.53964	0.825084	1.06958	0.489038	3.93211	0.877734	4.78786	0.917759	1098	K00799|1|6e-87|319|gmx:548031|glutathione S-transferase [EC:2.5.1.18]	GO:0016021//integral to membrane	GO:0004364//glutathione transferase activity;GO:0004672//protein kinase activity;GO:0005524//ATP binding	GO:0006468//protein phosphorylation	gi|330687254|gb|AEC32486.1|/5e-99/tau class glutathione S-transferase [Glycine soja]
glutathione S-transferase L3-like isoform X1	CL3473.Contig1	2.29355	0.870895	1.13662	0.732079	3.71672	0.899486	3.04916	0.88975	1144	K00799|1|8e-114|408|gmx:100793025|glutathione S-transferase [EC:2.5.1.18]	-	-	-	gi|356572385|ref|XP_003554349.1|/9e-113/PREDICTED: protein IN2-1 homolog B-like [Glycine max]
glutathione S-transferase L3-like isoform X1	CL3473.Contig2	1.98475	0.830993	1.04584	0.652412	1.65046	0.786276	2.31291	0.859929	400	K00799|1|5e-64|240|gmx:100793025|glutathione S-transferase [EC:2.5.1.18]	-	-	-	gi|356572385|ref|XP_003554349.1|/6e-63/PREDICTED: protein IN2-1 homolog B-like [Glycine max]
glutathione S-transferase Tau2	CL413.Contig3	2.50727	0.825038	2.27815	0.797621	1.23815	0.668751	0.926873	0.588543	207	K00799|1|7e-24|106|gmx:547936|glutathione S-transferase [EC:2.5.1.18]	-	GO:0004364//glutathione transferase activity	-	gi|359494285|ref|XP_003634751.1|/3e-26/PREDICTED: uncharacterized protein LOC100232878 [Vitis vinifera]
glutathione S-transferase 3	CL413.Contig4	3.07193	0.873664	1.94457	0.755748	0.997048	0.628206	0.675293	0.519586	227	K00799|1|6e-26|113|gmx:100500477|glutathione S-transferase [EC:2.5.1.18]	GO:0009507//chloroplast;GO:0005634//nucleus	GO:0004364//glutathione transferase activity	GO:0010035//response to inorganic substance;GO:0009628//response to abiotic stimulus;GO:0010583//response to cyclopentenone;GO:0009407//toxin catabolic process;GO:0006950//response to stress	gi|388492348|gb|AFK34240.1|/2e-28/unknown [Lotus japonicus]
glutathione S-transferase	CL6412.Contig1	2.91455	0.875458	0.973876	0.533278	5.46003	0.89738	5.4445	0.90436	884	K00799|1|3e-76|283|mtr:MTR_1g090100|glutathione S-transferase [EC:2.5.1.18]	-	-	-	gi|388519151|gb|AFK47637.1|/5e-80/unknown [Medicago truncatula]
glutathione S-transferase	CL6412.Contig4	2.45371	0.869155	1.05323	0.661695	3.12676	0.882397	3.10802	0.890385	911	K00799|1|2e-79|294|mtr:MTR_1g090100|glutathione S-transferase [EC:2.5.1.18]	-	GO:0016740//transferase activity	-	gi|388519151|gb|AFK47637.1|/1e-84/unknown [Medicago truncatula]
glutathione S-transferase	CL6412.Contig5	4.05582	0.918526	1.68314	0.783186	4.6971	0.916339	4.41959	0.916552	917	K00799|1|5e-81|299|mtr:MTR_1g090100|glutathione S-transferase [EC:2.5.1.18]	-	GO:0016740//transferase activity	-	gi|388519151|gb|AFK47637.1|/2e-85/unknown [Medicago truncatula]
glutathione S-transferase [Medicago truncatula]	CL9331.Contig1	1.49439	0.800386	0.714705	0.599552	1.79852	0.806522	1.0839	0.697337	1247	K00799|1|1e-73|275|pop:POPTR_587490|glutathione S-transferase [EC:2.5.1.18]	-	GO:0016829//lyase activity;GO:0016740//transferase activity	GO:0009628//response to abiotic stimulus;GO:0042221//response to chemical stimulus;GO:0009791//post-embryonic development	gi|357516545|ref|XP_003628561.1|/2e-97/Glutathione S-transferase [Medicago truncatula]
glutathione S-transferase GST 17	Unigene22487	1.95273	0.828409	1.06244	0.658096	1.77398	0.511154	2.50751	0.695313	860	K00799|1|2e-92|336|gmx:548031|glutathione S-transferase [EC:2.5.1.18]	GO:0016021//integral to membrane	GO:0004364//glutathione transferase activity;GO:0004672//protein kinase activity;GO:0005524//ATP binding	GO:0006468//protein phosphorylation	gi|351722919|ref|NP_001234957.1|/8e-99/glutathione S-transferase GST 17 [Glycine max]
glutathione S-transferase tau	Unigene27093	2.15319	0.852677	0.646739	0.508861	1.36285	0.740028	2.45636	0.868108	348	K00799|1|5e-17|84.0|gmx:100793025|glutathione S-transferase [EC:2.5.1.18]	GO:0005737//cytoplasm	GO:0004364//glutathione transferase activity	GO:0046686//response to cadmium ion;GO:0010731//protein glutathionylation	gi|356572385|ref|XP_003554349.1|/8e-16/PREDICTED: protein IN2-1 homolog B-like [Glycine max]
glutathione S-transferase GST 16	Unigene3242	1.58571	0.807038	1.20958	0.743864	0.776722	0.563319	0.982519	0.660292	837	K00799|1|5e-74|275|mtr:MTR_8g056940|glutathione S-transferase [EC:2.5.1.18]	-	GO:0004364//glutathione transferase activity	-	gi|351727831|ref|NP_001237686.1|/8e-93/glutathione S-transferase GST 16 [Glycine max]
glutathione S-transferase parA	Unigene6235	2.67455	0.844433	1.07271	0.509579	4.23964	0.152323	5.18952	0.22972	703	K00799|1|4e-62|235|pop:POPTR_235715|glutathione S-transferase [EC:2.5.1.18]	-	GO:0016829//lyase activity	-	gi|462423271|gb|EMJ27534.1|/8e-82/hypothetical protein PRUPE_ppa022301mg [Prunus persica]
glutathione S-transferase 1	Unigene6566	8.98402	0.875427	7.10329	0.540767	-	-	-	-	282	K00799|1|4e-18|87.8|ath:AT4G02520|glutathione S-transferase [EC:2.5.1.18]	GO:0005829//cytosol;GO:0009506//plasmodesma;GO:0009570//chloroplast stroma;GO:0005773//vacuole;GO:0005886//plasma membrane;GO:0048046//apoplast	GO:2001147//camalexin binding;GO:2001227//quercitrin binding;GO:0004364//glutathione transferase activity;GO:0043295//glutathione binding	GO:0009651//response to salt stress;GO:0042742//defense response to bacterium;GO:0009409//response to cold;GO:0010043//response to zinc ion;GO:0046686//response to cadmium ion;GO:0009407//toxin catabolic process;GO:0050832//defense response to fungus	gi|31790093|gb|AAP58391.1|/1e-17/glutathione S-transferase 1 [Brassica juncea]
glutathione S-transferase parA	Unigene9811	2.4117	0.86554	0.869282	0.587688	8.61599	0.811607	10.8912	0.979319	827	K00799|1|1e-78|290|gmx:547936|glutathione S-transferase [EC:2.5.1.18]	-	-	-	gi|388495070|gb|AFK35601.1|/4e-106/unknown [Medicago truncatula]
glutathione S-transferase	Unigene30596	-4.55039	0.164452	5.32823	0.887139	-	-	-	-	606	K00799|1|3e-13|73.2|cre:CHLREDRAFT_194224|glutathione S-transferase [EC:2.5.1.18];K01830|3|2e-10|63.9|vcn:VOLCADRAFT_109826|prostaglandin-H2 D-isomerase [EC:5.3.99.2]	-	-	-	gi|452822920|gb|EME29935.1|/1e-20/glutathione S-transferase [Galdieria sulphuraria]
glutathione S-transferase	Unigene30969	-0.492789	0.180263	3.69429	0.888129	-	-	-	-	458	K03233|1|4e-31|131|ppp:PHYPADRAFT_206386|elongation factor 1-gamma	GO:0044464//cell part	-	-	gi|428233302|gb|AFZ39148.1|/3e-30/EF1Bgamma class glutathione S-transferase [Physcomitrella patens]
glutathione S-transferase 3-like	Unigene31603	-0.600643	0.226687	3.36818	0.879789	-	-	-	-	308	K00799|1|4e-18|87.8|pop:POPTR_831173|glutathione S-transferase [EC:2.5.1.18]	GO:0005773//vacuole;GO:0016020//membrane;GO:0005783//endoplasmic reticulum;GO:0005794//Golgi apparatus	GO:0003824//catalytic activity	GO:0044710;GO:0006888//ER to Golgi vesicle-mediated transport	gi|224079702|ref|XP_002305918.1|/5e-17/predicted protein [Populus trichocarpa]
glutathione S-transferase sigma	Unigene4581	-2.58742	0.287115	4.01909	0.877213	-	-	-	-	613	K01830|1|2e-15|80.1|vcn:VOLCADRAFT_109826|prostaglandin-H2 D-isomerase [EC:5.3.99.2];K00799|2|4e-14|75.9|cre:CHLREDRAFT_194226|glutathione S-transferase [EC:2.5.1.18]	-	-	-	gi|348683865|gb|EGZ23680.1|/1e-24/hypothetical protein PHYSODRAFT_344495 [Phytophthora sojae]
glutathione S-transferase	Unigene5703	-0.70966	0.233688	4.28916	0.91016	-	-	-	-	745	K00799|1|7e-15|79.0|cre:CHLREDRAFT_194224|glutathione S-transferase [EC:2.5.1.18];K01830|2|3e-13|73.6|vcn:VOLCADRAFT_109826|prostaglandin-H2 D-isomerase [EC:5.3.99.2]	-	-	-	gi|452822920|gb|EME29935.1|/3e-26/glutathione S-transferase [Galdieria sulphuraria]
glutathione S-transferase theta	CL1138.Contig20	-0.526276	0.168184	-6.76441	0.470933	9.87379	0.938471	-	-	363	K00799|1|4e-16|80.9|gmx:100799229|glutathione S-transferase [EC:2.5.1.18]	GO:0005777//peroxisome	GO:0016740//transferase activity	GO:0009407//toxin catabolic process;GO:0010583//response to cyclopentenone	gi|388496348|gb|AFK36240.1|/3e-19/unknown [Lotus japonicus]
glutathione S-transferase theta	CL1138.Contig5	0.274776	0.31361	0.25649	0.306014	2.15894	0.82389	2.45989	0.858636	367	K00799|1|4e-16|80.9|gmx:100799229|glutathione S-transferase [EC:2.5.1.18]	GO:0005777//peroxisome	GO:0016740//transferase activity	GO:0009407//toxin catabolic process;GO:0010583//response to cyclopentenone	gi|388496348|gb|AFK36240.1|/3e-19/unknown [Lotus japonicus]
glutathione S-transferase GST 9 isoform X1	CL413.Contig2	0.912036	0.499623	0.920153	0.500563	2.39957	0.852064	2.24496	0.853632	1098	K00799|1|2e-86|317|gmx:100500477|glutathione S-transferase [EC:2.5.1.18]	-	GO:0004364//glutathione transferase activity	-	gi|255637207|gb|ACU18934.1|/1e-99/unknown [Glycine max]
glutathione S-transferase GST 9	CL413.Contig6	0.963343	0.492415	1.97084	0.770607	2.91081	0.828541	2.59978	0.811244	919	K00799|1|6e-41|166|gmx:547936|glutathione S-transferase [EC:2.5.1.18]	-	GO:0004364//glutathione transferase activity	-	gi|147865422|emb|CAN79413.1|/3e-50/hypothetical protein VITISV_036693 [Vitis vinifera]
glutathione S-transferase 3	CL413.Contig7	1.21022	0.753398	0.29096	0.338339	7.41152	0.974919	6.47548	0.955355	1089	K00799|1|1e-87|321|gmx:100500477|glutathione S-transferase [EC:2.5.1.18]	-	GO:0004364//glutathione transferase activity;GO:0004462//lactoylglutathione lyase activity	-	gi|255637207|gb|ACU18934.1|/2e-104/unknown [Glycine max]
glutathione S-transferase-like isoform 2	CL4583.Contig1	0.577246	0.537749	0.016008	0.0678214	2.30403	0.850729	2.22057	0.856954	558	K00799|1|2e-41|166|gmx:100808141|glutathione S-transferase [EC:2.5.1.18]	-	GO:0004364//glutathione transferase activity	GO:0006950//response to stress	gi|356520949|ref|XP_003529122.1|/4e-42/PREDICTED: probable glutathione S-transferase-like isoform 2 [Glycine max]
glutathione S-transferase	CL6412.Contig3	0.977763	0.58869	0.0905711	0.099236	2.14794	0.80793	2.24502	0.831914	878	K00799|1|1e-74|278|mtr:MTR_1g090100|glutathione S-transferase [EC:2.5.1.18]	-	-	-	gi|388519151|gb|AFK47637.1|/2e-79/unknown [Medicago truncatula]
glutathione S-transferase	CL6412.Contig7	0.427327	0.432771	-0.413339	0.414237	4.9988	0.889785	6.27348	0.947382	788	K00799|1|3e-82|303|mtr:MTR_1g090100|glutathione S-transferase [EC:2.5.1.18]	-	GO:0016740//transferase activity	-	gi|388519151|gb|AFK47637.1|/2e-85/unknown [Medicago truncatula]
glutathione S-transferase	CL7271.Contig2	0.7662	0.624652	0.14857	0.205865	2.77605	0.873685	2.43424	0.867934	500	K00799|1|1e-52|203|gmx:100500680|glutathione S-transferase [EC:2.5.1.18]	-	GO:0004364//glutathione transferase activity	GO:0006950//response to stress	gi|255630907|gb|ACU15816.1|/2e-52/unknown [Glycine max]
glutathione S-transferase GST 5	CL7522.Contig5	0.713743	0.569892	0.467647	0.437513	5.54473	0.842954	5.56306	0.85477	970	K00799|1|3e-72|270|gmx:100500281|glutathione S-transferase [EC:2.5.1.18]	-	GO:0016740//transferase activity	GO:0050896//response to stimulus	gi|351725411|ref|NP_001238627.1|/2e-78/glutathione S-transferase GST 5 [Glycine max]
glutathione S-transferase parC	CL9564.Contig1	3.05461	0.776756	3.2331	0.798389	3.49231	0.837473	3.10989	0.813535	1028	K00799|1|2e-82|303|gmx:547936|glutathione S-transferase [EC:2.5.1.18]	-	GO:0004364//glutathione transferase activity;GO:0004462//lactoylglutathione lyase activity	-	gi|462410364|gb|EMJ15698.1|/6e-100/hypothetical protein PRUPE_ppa018063mg [Prunus persica]
glutathione S-transferase parC	CL9564.Contig2	-4.12491	0.133475	2.29899	0.30522	7.61621	0.9538	6.5216	0.890122	970	K00799|1|8e-82|301|gmx:547936|glutathione S-transferase [EC:2.5.1.18]	-	GO:0004364//glutathione transferase activity;GO:0004462//lactoylglutathione lyase activity	-	gi|462410364|gb|EMJ15698.1|/2e-99/hypothetical protein PRUPE_ppa018063mg [Prunus persica]
glutathione S-transferase GST 24	Unigene11100	0.927074	0.668425	-0.278335	0.301924	1.81504	0.805254	1.52967	0.783478	349	K00799|1|5e-46|180|mtr:MTR_5g090920|glutathione S-transferase [EC:2.5.1.18]	-	GO:0004364//glutathione transferase activity	-	gi|351723125|ref|NP_001236500.1|/9e-46/glutathione S-transferase GST 24 [Glycine max]
glutathione S-transferase T1	Unigene28614	1.53135	0.766743	0.11568	0.127936	2.56375	0.846143	0.708241	0.464838	329	K00799|1|5e-16|77.8|gmx:100799229|glutathione S-transferase [EC:2.5.1.18]	GO:0005777//peroxisome	GO:0004364//glutathione transferase activity	GO:0009407//toxin catabolic process;GO:0010583//response to cyclopentenone	gi|388496348|gb|AFK36240.1|/6e-19/unknown [Lotus japonicus]
glutathione S-transferase	CL2700.Contig10	1.38366	0.782065	0.787422	0.629532	2.73453	0.789065	2.94999	0.826338	951	K00799|1|4e-88|322|mtr:MTR_8g087410|glutathione S-transferase [EC:2.5.1.18]	GO:0016021//integral to membrane	GO:0004364//glutathione transferase activity;GO:0004672//protein kinase activity;GO:0005524//ATP binding	GO:0006468//protein phosphorylation	gi|388495332|gb|AFK35732.1|/3e-87/unknown [Lotus japonicus]
glutathione S-transferase 3	CL413.Contig8	1.41988	0.743623	0.595733	0.444248	1.70373	0.792853	2.01326	0.839413	951	K00799|1|1e-89|327|gmx:100500477|glutathione S-transferase [EC:2.5.1.18]	-	GO:0004364//glutathione transferase activity;GO:0004462//lactoylglutathione lyase activity	-	gi|255637207|gb|ACU18934.1|/4e-108/unknown [Glycine max]
glutathione S-transferase	CL6412.Contig6	1.54521	0.771621	0.656104	0.482959	2.0659	0.743362	2.37544	0.803108	892	K00799|1|4e-82|302|mtr:MTR_1g090100|glutathione S-transferase [EC:2.5.1.18]	-	GO:0016740//transferase activity	-	gi|356535472|ref|XP_003536269.1|/4e-86/PREDICTED: probable glutathione S-transferase [Glycine max]
glutathione S-transferase, amino-terminal domain protein	Unigene13706	0.953282	0.684103	0.170987	0.221069	3.10206	0.748082	3.89474	0.851597	923	K00799|1|5e-110|395|gmx:547582|glutathione S-transferase [EC:2.5.1.18]	-	GO:0004364//glutathione transferase activity	-	gi|388515117|gb|AFK45620.1|/5e-110/unknown [Lotus japonicus]
glutathione transferase GST 23	Unigene2150	0.411006	0.394361	0.0113714	0.0538803	2.86305	0.779415	3.03996	0.814411	498	K00799|1|1e-60|229|mtr:MTR_8g087410|glutathione S-transferase [EC:2.5.1.18]	GO:0016021//integral to membrane	GO:0004364//glutathione transferase activity;GO:0004672//protein kinase activity;GO:0005524//ATP binding	GO:0006468//protein phosphorylation	gi|351720888|ref|NP_001237959.1|/6e-66/uncharacterized protein LOC100305870 [Glycine max]
glutathione S-transferase L3-like isoform X1	Unigene27097	1.31518	0.754431	0.229588	0.245085	1.06597	0.675376	1.94351	0.835282	281	K00799|1|3e-29|124|vvi:100267329|glutathione S-transferase [EC:2.5.1.18]	GO:0009570//chloroplast stroma	GO:0016740//transferase activity	GO:0046686//response to cadmium ion;GO:0010731//protein glutathionylation	gi|359479025|ref|XP_003632205.1|/1e-28/PREDICTED: protein IN2-1 homolog B-like [Vitis vinifera]

## Sheet: LEA protein
	GeneID	log2(N4/ST)-R	P value	log2(R3/ST)-R	P value	log2(N4/ST)-S	P value	log2(R3/ST)-S	P value	geneLength	KEGG Orthology	GO Component	GO Function	GO Process	Blast nr
late embryogenesis abundant protein group 1	Unigene21397	2.06352	0.333854	0.676432	0.104437	7.38231	0.966324	6.34456	0.932256	599	-	GO:0005737//cytoplasm	-	GO:0009845//seed germination;GO:0009933//meristem structural organization;GO:0009909//regulation of flower development;GO:0009640//photomorphogenesis;GO:0010228//vegetative to reproductive phase transition of meristem;GO:0016114//terpenoid biosynthetic process;GO:0016567//protein ubiquitination;GO:0019915//lipid storage;GO:0009737//response to abscisic acid stimulus;GO:0050826//response to freezi…	gi|312599811|gb|ADQ91831.1|/5e-46/late embryogenesis abundant protein group 1 protein [Arachis hypogaea]
late embryogenesis abundant protein group 2	Unigene20477	1.14221	0.0487103	-	-	8.68264	0.987371	7.70067	0.968497	939	-	-	-	-	gi|312599817|gb|ADQ91834.1|/5e-116/late embryogenesis abundant protein group 2 protein dehydrin [Arachis hypogaea]
late embryogenesis abundant protein group 3	Unigene10727	0.0812627	0.0612712	-3.83511	0.367375	6.25513	0.928767	5.40232	0.887359	472	-	-	-	-	gi|312599825|gb|ADQ91838.1|/9e-85/late embryogenesis abundant protein group 3 protein [Arachis hypogaea]
late embryogenesis abundant protein group 3	CL10918.Contig1	3.51156	0.830819	-1.18358	0.190729	9.11301	0.995841	8.98409	0.995411	768	-	-	-	GO:0009830//cell wall modification involved in abscission	gi|312599819|gb|ADQ91835.1|/2e-82/late embryogenesis abundant protein group 3 protein [Arachis hypogaea]
late embryogenesis abundant protein group 4	CL7543.Contig1	-	-	-	-	12.5231	0.997601	10.5194	0.986028	853	-	-	-	-	gi|312599831|gb|ADQ91841.1|/1e-91/late embryogenesis abundant protein group 4 protein [Arachis hypogaea]
late embryogenesis abundant protein group 4	CL7543.Contig2	0.122881	0.051748	4.95114	0.862372	8.74409	0.99003	7.05041	0.952003	378	-	-	-	-	gi|312599829|gb|ADQ91840.1|/7e-09/late embryogenesis abundant protein group 4 protein [Arachis hypogaea]
late embryogenesis abundant protein group 5	Unigene4795	-2.22122	0.801501	-2.12917	0.794718	1.79938	0.544792	2.82919	0.771005	262	K10779|1|1e-07|52.8|smo:SELMODRAFT_443867|transcriptional regulator ATRX [EC:3.6.4.12]	GO:0005737//cytoplasm	-	GO:0009793//embryo development ending in seed dormancy	gi|312599833|gb|ADQ91842.1|/7e-41/late embryogenesis abundant protein group 5 protein [Arachis hypogaea]
late embryogenesis abundant protein group 6	CL5798.Contig2	-0.999666	0.704423	-1.81673	0.840974	0.772495	0.57925	0.4896	0.457258	711	-	-	-	-	gi|312599839|gb|ADQ91845.1|/7e-44/late embryogenesis abundant protein group 6 protein [Arachis hypogaea]
late embryogenesis abundant protein group 6	Unigene16768	1.685	0.826122	0.745205	0.621676	1.73687	0.803362	1.45566	0.78226	674	-	-	-	-	gi|312599837|gb|ADQ91844.1|/3e-46/late embryogenesis abundant protein group 6 protein [Arachis hypogaea]
late embryogenesis abundant protein group 7	CL8226.Contig1	1.83714	0.68965	1.06413	0.449349	4.01517	0.903116	3.39935	0.894805	673	-	GO:0005829//cytosol	-	GO:0009644//response to high light intensity;GO:0009269//response to desiccation;GO:0009611//response to wounding;GO:0009409//response to cold;GO:0009793//embryo development ending in seed dormancy;GO:0050832//defense response to fungus;GO:0010286//heat acclimation;GO:0009737//response to abscisic acid stimulus	gi|312599841|gb|ADQ91846.1|/7e-83/late embryogenesis abundant protein group 7 protein [Arachis hypogaea]
late embryogenesis abundant protein group 7	CL8226.Contig2	1.92629	0.515129	1.01024	0.257902	2.58974	0.861279	1.62674	0.7926	862	-	GO:0005829//cytosol	-	GO:0009644//response to high light intensity;GO:0009269//response to desiccation;GO:0009611//response to wounding;GO:0009409//response to cold;GO:0009793//embryo development ending in seed dormancy;GO:0050832//defense response to fungus;GO:0010286//heat acclimation;GO:0009737//response to abscisic acid stimulus	gi|312599841|gb|ADQ91846.1|/4e-83/late embryogenesis abundant protein group 7 protein [Arachis hypogaea]
late embryogenesis abundant protein group 8	Unigene30515	5.72775	0.299699	-	-	9.53658	0.97426	8.37497	0.924385	304	-	GO:0005886//plasma membrane	-	GO:0009737//response to abscisic acid stimulus;GO:0009414//response to water deprivation;GO:0009409//response to cold	gi|312599843|gb|ADQ91847.1|/4e-45/late embryogenesis abundant protein group 8 protein [Arachis hypogaea]
late embryogenesis abundant protein group 9	Unigene15916	0.324593	0.0615121	-2.28064	0.110293	6.62947	0.8838	4.92021	0.634013	596	-	GO:0005576//extracellular region;GO:0016020//membrane;GO:0016023//cytoplasmic membrane-bounded vesicle	-	-	gi|312599845|gb|ADQ91848.1|/4e-100/late embryogenesis abundant protein group 9 protein [Arachis hypogaea]
late embryogenesis abundant protein group 9	Unigene18772	2.02206	0.850355	0.0710124	0.110465	1.07657	0.685945	-0.512814	0.47265	1097	-	-	-	-	gi|312599847|gb|ADQ91849.1|/3e-161/late embryogenesis abundant protein group 9 protein [Arachis hypogaea]

## Sheet: proline related
	GeneID	log2(N4/ST)-R	P value	log2(R3/ST)-R	P value	log2(N4/ST)-S	P value	log2(R3/ST)-S	P value	geneLength	KEGG Orthology	GO Component	GO Function	GO Process	Blast nr
delta-1-pyrroline-5-carboxylate synthetase-like	CL3925.Contig3	4.14962	0.919793	2.5495	0.865612	3.71365	0.899828	2.78686	0.881997	2596	K12657|1|0.0|1201|gmx:100800143|delta-1-pyrroline-5-carboxylate synthetase [EC:2.7.2.11 1.2.1.41]	GO:0009507//chloroplast;GO:0016020//membrane	GO:0004350//glutamate-5-semialdehyde dehydrogenase activity;GO:0004349//glutamate 5-kinase activity	GO:0006979//response to oxidative stress;GO:0055114//oxidation-reduction process;GO:0048364//root development;GO:0009269//response to desiccation;GO:0042538//hyperosmotic salinity response;GO:0009737//response to abscisic acid stimulus;GO:0006561//proline biosynthetic process;GO:0009793//embryo development ending in seed dormancy	gi|401021910|gb|AFP89589.1|/0.0/delta-1-pyrroline-5-carboxylate synthetase [Sophora davidii]
delta-1-pyrroline-5-carboxylate synthase-like	CL3925.Contig4	1.29458	0.708635	0.346998	0.283093	4.04259	0.889678	2.37359	0.773517	2269	K12657|1|0.0|1176|gmx:100800143|delta-1-pyrroline-5-carboxylate synthetase [EC:2.7.2.11 1.2.1.41]	GO:0005737//cytoplasm	GO:0004349//glutamate 5-kinase activity;GO:0004350//glutamate-5-semialdehyde dehydrogenase activity	GO:0006561//proline biosynthetic process;GO:0055114//oxidation-reduction process	gi|356504258|ref|XP_003520914.1|/0.0/PREDICTED: delta-1-pyrroline-5-carboxylate synthase-like [Glycine max]
delta-1-pyrroline-5-carboxylate synthase-like	CL3925.Contig5	1.18627	0.74065	0.171966	0.212853	4.18421	0.905757	2.87109	0.871807	2063	K12657|1|0.0|948|gmx:100800143|delta-1-pyrroline-5-carboxylate synthetase [EC:2.7.2.11 1.2.1.41]	GO:0005737//cytoplasm	GO:0004349//glutamate 5-kinase activity;GO:0004350//glutamate-5-semialdehyde dehydrogenase activity	GO:0006561//proline biosynthetic process;GO:0055114//oxidation-reduction process	gi|401021910|gb|AFP89589.1|/0.0/delta-1-pyrroline-5-carboxylate synthetase [Sophora davidii]
pyrroline-5-carboxylate reductase-like	CL11007.Contig3	-	-	-	-	6.60005	0.925215	4.7613	0.741883	488	K00286|1|9e-41|157|gmx:100784362|pyrroline-5-carboxylate reductase [EC:1.5.1.2]	GO:0005618//cell wall;GO:0005737//cytoplasm	GO:0000166//nucleotide binding;GO:0004735//pyrroline-5-carboxylate reductase activity	GO:0055114//oxidation-reduction process;GO:0009651//response to salt stress;GO:0009408//response to heat;GO:0055129//L-proline biosynthetic process;GO:0006567//threonine catabolic process	gi|356504710|ref|XP_003521138.1|/9e-40/PREDICTED: pyrroline-5-carboxylate reductase-like [Glycine max]
pyrroline-5-carboxylate reductase-like	CL11007.Contig5	0.626106	0.544588	-0.126478	0.170947	2.62615	0.859315	1.89629	0.816761	1322	K00286|1|5e-130|462|gmx:100784362|pyrroline-5-carboxylate reductase [EC:1.5.1.2]	GO:0005618//cell wall;GO:0005737//cytoplasm	GO:0000166//nucleotide binding;GO:0004735//pyrroline-5-carboxylate reductase activity	GO:0055114//oxidation-reduction process;GO:0009651//response to salt stress;GO:0009408//response to heat;GO:0055129//L-proline biosynthetic process;GO:0006567//threonine catabolic process	gi|356504710|ref|XP_003521138.1|/6e-129/PREDICTED: pyrroline-5-carboxylate reductase-like [Glycine max]
Proline dehydrogenase 2	CL9373.Contig1	-1.65704	0.806043	-0.0267982	0.075819	-2.05043	0.802575	0.0172036	0.0676717	2626	K00318|1|4e-156|550|gmx:100799876|proline dehydrogenase [EC:1.5.99.8]	GO:0005739//mitochondrion	GO:0004657//proline dehydrogenase activity	GO:0006537//glutamate biosynthetic process;GO:0006979//response to oxidative stress;GO:0006562//proline catabolic process;GO:0055114//oxidation-reduction process	gi|356568869|ref|XP_003552630.1|/1e-65/PREDICTED: proline dehydrogenase 2, mitochondrial-like [Glycine max]
Proline dehydrogenase 2	CL9373.Contig2	-2.77639	0.886266	-0.43578	0.447071	-2.85383	0.868898	-0.400617	0.390117	1207	K00318|1|2e-156|550|gmx:100799876|proline dehydrogenase [EC:1.5.99.8]	GO:0005739//mitochondrion	GO:0004657//proline dehydrogenase activity	GO:0006537//glutamate biosynthetic process;GO:0006979//response to oxidative stress;GO:0006562//proline catabolic process;GO:0055114//oxidation-reduction process	gi|255636053|gb|ACU18371.1|/1e-155/unknown [Glycine max]
Proline dehydrogenase 2	CL9373.Contig4	-1.74887	0.832849	-1.06968	0.725712	-2.15192	0.838236	-0.635155	0.540726	208	K00318|1|7e-30|126|gmx:100798942|proline dehydrogenase [EC:1.5.99.8]	-	GO:0004657//proline dehydrogenase activity	GO:0006537//glutamate biosynthetic process;GO:0006562//proline catabolic process;GO:0055114//oxidation-reduction process	gi|356526593|ref|XP_003531901.1|/1e-28/PREDICTED: proline dehydrogenase 2, mitochondrial-like [Glycine max]
Proline dehydrogenase 2	CL9373.Contig5	-1.56513	0.803498	-0.618314	0.551484	-2.73761	0.848711	-0.733858	0.554149	1266	K00318|1|3e-157|553|gmx:100797464|proline dehydrogenase [EC:1.5.99.8]	GO:0005739//mitochondrion	GO:0004657//proline dehydrogenase activity	GO:0006537//glutamate biosynthetic process;GO:0006979//response to oxidative stress;GO:0006562//proline catabolic process;GO:0055114//oxidation-reduction process	gi|356545588|ref|XP_003541221.1|/3e-156/PREDICTED: proline dehydrogenase 2, mitochondrial-like [Glycine max]
Proline dehydrogenase 2	Unigene18431	-2.01999	0.851377	-0.661579	0.576336	-1.20086	0.673756	0.193022	0.21344	1940	K00318|1|0.0|796|gmx:100799876|proline dehydrogenase [EC:1.5.99.8]	GO:0005739//mitochondrion	GO:0004657//proline dehydrogenase activity	GO:0006537//glutamate biosynthetic process;GO:0006979//response to oxidative stress;GO:0006562//proline catabolic process;GO:0055114//oxidation-reduction process	gi|356568869|ref|XP_003552630.1|/0.0/PREDICTED: proline dehydrogenase 2, mitochondrial-like [Glycine max]
Proline dehydrogenase 2	Unigene21721	-1.06194	0.713857	-0.389931	0.414744	-2.84881	0.866071	-0.756789	0.584712	334	K00318|1|3e-25|111|gmx:100797464|proline dehydrogenase [EC:1.5.99.8]	-	GO:0004657//proline dehydrogenase activity	GO:0006537//glutamate biosynthetic process;GO:0006562//proline catabolic process;GO:0055114//oxidation-reduction process	gi|356545588|ref|XP_003541221.1|/4e-24/PREDICTED: proline dehydrogenase 2, mitochondrial-like [Glycine max]
delta-1-pyrroline-5-carboxylate dehydrogenase 12A1	Unigene16871	1.64243	0.818155	1.38243	0.783808	2.31699	0.850476	1.75482	0.816039	2107	K00294|1|0.0|993|gmx:100806579|1-pyrroline-5-carboxylate dehydrogenase [EC:1.5.1.12]	GO:0005739//mitochondrion;GO:0009507//chloroplast	GO:0008270//zinc ion binding;GO:0050897//cobalt ion binding;GO:0004028//3-chloroallyl aldehyde dehydrogenase activity;GO:0003842//1-pyrroline-5-carboxylate dehydrogenase activity;GO:0004029//aldehyde dehydrogenase (NAD) activity	GO:0055114//oxidation-reduction process;GO:0009651//response to salt stress;GO:0072593//reactive oxygen species metabolic process;GO:0010133//proline catabolic process to glutamate	gi|356562816|ref|XP_003549664.1|/0.0/PREDICTED: delta-1-pyrroline-5-carboxylate dehydrogenase 12A1, mitochondrial-like [Glycine max]
1-pyrroline-5-carboxylate dehydrogenase	Unigene33006	3.01173	0.802946	4.24638	0.895502	-	-	-	-	266	K00294|1|2e-18|88.6|cme:CMG200C|1-pyrroline-5-carboxylate dehydrogenase [EC:1.5.1.12];K11323|2|5e-06|47.4|vcn:VOLCADRAFT_121342|histone arginine demethylase JMJD6 [EC:1.14.11.-]	-	-	-	gi|449016293|dbj|BAM79695.1|/3e-17/1-pyrroline-5-carboxylate dehydrogenase [Cyanidioschyzon merolae strain 10D]

## Sheet: selected DEGs RPKM
	transcript_id(s)	CK4dR1_RPKM	CK4dR2_RPKM	CK4dR3_RPKM	CK4dS1_RPKM	CK4dS2_RPKM	CK4dS3_RPKM	NaCl4dR1_RPKM	NaCl4dR2_RPKM	NaCl4dR3_RPKM	NaCl4dS1_RPKM	NaCl4dS2_RPKM	NaCl4dS3_RPKM	recover3dR1_RPKM	recover3dR2_RPKM	recover3dR3_RPKM	recover3dS1_RPKM	recover3dS2_RPKM	recover3dS3_RPKM
cyclic nucleotide gated channel	CL252.Contig1_peanut	1.40113	3.38047	2.6547	3.12713	6.00335	2.04913	3.78631	3.44416	0.370788	6.70526	7.40612	5.79192	2.28918	3.37044	3.67476	3.87336	4.47634	5.76846	K05391|1|0.0|694|pop:POPTR_807853|cyclic nucleotide gated channel, other eukaryote	GO:0016021//integral to membrane	GO:0015276//ligand-gated ion channel activity;GO:0005261//cation channel activity	GO:0055085//transmembrane transport;GO:0030001//metal ion transport	gi|356522516|ref|XP_003529892.1|/0.0/PREDICTED: putative cyclic nucleotide-gated ion channel 13-like [Glycine max]
	CL252.Contig3_peanut	1.53282	1.07759	1.1123	3.05005	0.734421	1.18501	0	1.31085	1.43345	1.01551	4.06891	0.172599	0.364936	1.08945	2.01728	2.49059	7.3382	2.62139	K05391|1|2e-98|357|pop:POPTR_807853|cyclic nucleotide gated channel, other eukaryote	GO:0005886//plasma membrane;GO:0016021//integral to membrane	GO:0005242//inward rectifier potassium channel activity;GO:0005221//intracellular cyclic nucleotide activated cation channel activity	GO:0006816//calcium ion transport;GO:0055085//transmembrane transport;GO:0006813//potassium ion transport	gi|356560278|ref|XP_003548420.1|/1e-105/PREDICTED: cyclic nucleotide-gated ion channel 1-like [Glycine max]
	CL252.Contig4_peanut	1.50746	2.54891	2.29121	7.78825	8.42526	4.62626	11.2774	7.46007	12.1003	15.26	19.6558	12.4658	6.40176	7.59606	8.47656	4.79214	12.2427	8.63279	K05391|1|0.0|864|pop:POPTR_807853|cyclic nucleotide gated channel, other eukaryote	GO:0005886//plasma membrane	GO:0030551//cyclic nucleotide binding;GO:0005242//inward rectifier potassium channel activity;GO:0005221//intracellular cyclic nucleotide activated cation channel activity;GO:0005516//calmodulin binding	GO:0006816//calcium ion transport;GO:0006813//potassium ion transport	gi|356522516|ref|XP_003529892.1|/0.0/PREDICTED: putative cyclic nucleotide-gated ion channel 13-like [Glycine max]
	CL252.Contig5_peanut	4.11129	5.92586	5.97658	1.32813	1.62006	0.461489	0.0472656	1.91008	0	0.436069	0.541883	1.66113	0.575347	0.687747	1.3243	1.62539	1.72677	1.39551	K05391|1|7e-159|558|pop:POPTR_807853|cyclic nucleotide gated channel, other eukaryote	GO:0016020//membrane	GO:0015276//ligand-gated ion channel activity;GO:0005261//cation channel activity	GO:0030001//metal ion transport	gi|356522516|ref|XP_003529892.1|/0.0/PREDICTED: putative cyclic nucleotide-gated ion channel 13-like [Glycine max]
	CL252.Contig6_peanut	1.04656	0.867854	0	2.22204	1.80336	1.02733	2.58018	0	3.47495	0.677713	1.46293	3.55176	2.43263	2.49163	0	1.55095	2.14824	3.59229	K05391|1|0.0|886|pop:POPTR_807853|cyclic nucleotide gated channel, other eukaryote	GO:0005886//plasma membrane;GO:0016021//integral to membrane	GO:0030551//cyclic nucleotide binding;GO:0005242//inward rectifier potassium channel activity;GO:0005221//intracellular cyclic nucleotide activated cation channel activity;GO:0005516//calmodulin binding	GO:0006816//calcium ion transport;GO:0055085//transmembrane transport;GO:0006813//potassium ion transport	gi|356571234|ref|XP_003553784.1|/0.0/PREDICTED: cyclic nucleotide-gated ion channel 1-like [Glycine max]
	CL252.Contig7_peanut	2.04416	2.3038	1.06911	2.39952	2.70935	3.05741	2.95213	1.75608	2.89022	3.26339	2.8247	2.63928	1.35704	2.27083	1.23473	3.12887	3.76135	1.68236	K05391|1|2e-152|537|pop:POPTR_807853|cyclic nucleotide gated channel, other eukaryote	GO:0005886//plasma membrane;GO:0016021//integral to membrane	GO:0030551//cyclic nucleotide binding;GO:0005242//inward rectifier potassium channel activity;GO:0005221//intracellular cyclic nucleotide activated cation channel activity;GO:0005516//calmodulin binding	GO:0006816//calcium ion transport;GO:0055085//transmembrane transport;GO:0006813//potassium ion transport	gi|356560278|ref|XP_003548420.1|/9e-168/PREDICTED: cyclic nucleotide-gated ion channel 1-like [Glycine max]
	CL252.Contig8_peanut	3.23106	2.90362	3.36674	2.36923	1.47895	0.623439	2.74947	2.55003	0.63168	2.78303	1.31581	0.266707	1.83182	2.39175	2.7819	1.68718	0.876545	1.09084	K05391|1|0.0|708|pop:POPTR_807853|cyclic nucleotide gated channel, other eukaryote	GO:0016021//integral to membrane	GO:0015276//ligand-gated ion channel activity;GO:0005261//cation channel activity	GO:0055085//transmembrane transport;GO:0030001//metal ion transport	gi|356571234|ref|XP_003553784.1|/0.0/PREDICTED: cyclic nucleotide-gated ion channel 1-like [Glycine max]
	CL366.Contig1_peanut	1.46697	3.06706	1.64897	1.58155	1.51616	0.708114	6.74813	3.29152	2.61524	6.48803	2.81578	0.538835	4.68868	3.18147	2.19493	4.36581	5.50019	2.41194	K05391|1|0.0|704|gmx:100817516|cyclic nucleotide gated channel, other eukaryote	GO:0016021//integral to membrane;GO:0005886//plasma membrane	GO:0030551//cyclic nucleotide binding;GO:0005242//inward rectifier potassium channel activity;GO:0005221//intracellular cyclic nucleotide activated cation channel activity;GO:0005516//calmodulin binding	GO:0031348//negative regulation of defense response;GO:0009697//salicylic acid biosynthetic process;GO:0010363//regulation of plant-type hypersensitive response;GO:0009693//ethylene biosynthetic process;GO:0010200//response to chitin;GO:0006816//calcium ion transport;GO:0006612//protein targeting to membrane;GO:0050832//defense response to fungus;GO:0043069//negative regulation of programmed cell…	gi|356509281|ref|XP_003523379.1|/8e-23/PREDICTED: cyclic nucleotide-gated ion channel 1-like [Glycine max]
	CL4789.Contig1_peanut	1.09282	1.83958	1.50471	1.05448	1.43708	3.66701	0.697546	0.607714	2.1143	2.01941	0.230453	0.667518	2.27645	0.238982	0	1.71565	2.22319	1.52033	K05391|1|7e-84|182|gmx:100802812|cyclic nucleotide gated channel, other eukaryote	GO:0016324//apical plasma membrane	-	GO:0006810//transport;GO:0006874//cellular calcium ion homeostasis;GO:0009860//pollen tube growth;GO:0009827//plant-type cell wall modification	gi|356518290|ref|XP_003527812.1|/8e-83/PREDICTED: putative cyclic nucleotide-gated ion channel 18-like [Glycine max]
	CL4789.Contig2_peanut	0.0527952	1.99968	0.905389	3.5275	1.39043	0.851746	3.34634	0.679338	0.325912	1.73039	1.90757	1.07163	0.274199	3.70833	4.46228	0.811992	2.80721	1.44909	K05391|1|1e-88|197|gmx:100802812|cyclic nucleotide gated channel, other eukaryote	GO:0016324//apical plasma membrane	GO:0005516//calmodulin binding;GO:0030551//cyclic nucleotide binding;GO:0005216//ion channel activity	GO:0006811//ion transport;GO:0006874//cellular calcium ion homeostasis;GO:0009860//pollen tube growth;GO:0009827//plant-type cell wall modification	gi|356518290|ref|XP_003527812.1|/1e-87/PREDICTED: putative cyclic nucleotide-gated ion channel 18-like [Glycine max]
	CL4789.Contig3_peanut	8.76332	7.20456	5.69643	5.7444	11.0785	7.82331	7.70224	8.92001	10.3359	5.52888	7.38948	9.11563	9.16258	8.80333	6.44523	12.5961	7.50688	10.4946	K05391|1|6e-42|87.8|gmx:100783672|cyclic nucleotide gated channel, other eukaryote	GO:0016021//integral to membrane;GO:0016324//apical plasma membrane	GO:0005516//calmodulin binding;GO:0005249//voltage-gated potassium channel activity;GO:0030551//cyclic nucleotide binding	GO:0055085//transmembrane transport;GO:0006813//potassium ion transport;GO:0006874//cellular calcium ion homeostasis;GO:0009860//pollen tube growth;GO:0009827//plant-type cell wall modification	gi|356507228|ref|XP_003522371.1|/7e-41/PREDICTED: probable cyclic nucleotide-gated ion channel 16-like [Glycine max]
	CL7292.Contig1_peanut	0	0	0.546378	3.65966	6.77553	9.1322	0.261669	0	0.298015	4.47786	3.59788	1.75994	0	0.167974	0	3.78151	2.61083	8.43422	K05391|1|0.0|586|bdi:100823258|cyclic nucleotide gated channel, other eukaryote	GO:0005886//plasma membrane;GO:0016021//integral to membrane	GO:0030551//cyclic nucleotide binding;GO:0005261//cation channel activity;GO:0005516//calmodulin binding	GO:0009626//plant-type hypersensitive response;GO:0070838//divalent metal ion transport;GO:0030003//cellular cation homeostasis;GO:0055085//transmembrane transport	gi|356545139|ref|XP_003541002.1|/0.0/PREDICTED: cyclic nucleotide-gated ion channel 4-like [Glycine max]
	CL7292.Contig2_peanut	0.80802	1.07888	0.876565	20.5312	22.4678	21.0672	1.4875	2.91169	2.3543	43.9386	36.2417	41.5178	0.558518	0.893124	1.3388	27.2559	25.0514	30.5581	K05391|1|0.0|867|bdi:100823258|cyclic nucleotide gated channel, other eukaryote	GO:0005886//plasma membrane;GO:0016021//integral to membrane	GO:0030551//cyclic nucleotide binding;GO:0005261//cation channel activity;GO:0005516//calmodulin binding	GO:0009626//plant-type hypersensitive response;GO:0070838//divalent metal ion transport;GO:0030003//cellular cation homeostasis;GO:0055085//transmembrane transport	gi|356545139|ref|XP_003541002.1|/0.0/PREDICTED: cyclic nucleotide-gated ion channel 4-like [Glycine max]
	CL7726.Contig1_peanut	5.54753	6.15141	7.10682	1.75313	3.65895	3.17974	5.37134	5.13344	3.55687	5.09714	3.87208	2.17401	6.18694	6.77409	5.33472	3.58166	4.69928	4.8032	K05391|1|2e-155|546|gmx:100795427|cyclic nucleotide gated channel, other eukaryote	GO:0016021//integral to membrane	GO:0005216//ion channel activity	GO:0009624//response to nematode;GO:0006811//ion transport;GO:0055085//transmembrane transport	gi|356560067|ref|XP_003548317.1|/7e-155/PREDICTED: probable cyclic nucleotide-gated ion channel 20, chloroplastic-like [Glycine max]
	CL7726.Contig2_peanut	0.953357	1.86397	2.24968	2.51054	3.31169	1.7236	2.47197	3.396	3.89419	3.17893	1.35842	1.34863	3.98264	3.43336	5.11946	3.07284	2.14848	3.28324	K05391|1|0.0|725|gmx:100795427|cyclic nucleotide gated channel, other eukaryote	GO:0016021//integral to membrane	GO:0005216//ion channel activity	GO:0009624//response to nematode;GO:0006811//ion transport;GO:0055085//transmembrane transport	gi|356560067|ref|XP_003548317.1|/0.0/PREDICTED: probable cyclic nucleotide-gated ion channel 20, chloroplastic-like [Glycine max]
	CL7726.Contig3_peanut	22.7101	25.3991	22.3962	12.0128	8.61309	8.42727	27.1328	31.924	21.792	11.9995	11.5252	8.66021	21.791	19.3915	24.4488	9.61265	11.8525	14.4165	K05391|1|0.0|1234|gmx:100795427|cyclic nucleotide gated channel, other eukaryote	GO:0016021//integral to membrane	GO:0005216//ion channel activity	GO:0006811//ion transport;GO:0055085//transmembrane transport	gi|356531092|ref|XP_003534112.1|/0.0/PREDICTED: probable cyclic nucleotide-gated ion channel 20, chloroplastic-like [Glycine max]
	CL7748.Contig1_peanut	5.31253	4.04316	1.96321	1.79117	3.96532	2.39793	6.05803	3.23619	6.44165	5.31518	3.89301	2.45417	9.70107	9.09271	8.80739	4.00606	3.02648	4.84719	K05391|1|6e-121|432|gmx:100817516|cyclic nucleotide gated channel, other eukaryote	GO:0005886//plasma membrane;GO:0016021//integral to membrane	GO:0030551//cyclic nucleotide binding;GO:0005242//inward rectifier potassium channel activity;GO:0005221//intracellular cyclic nucleotide activated cation channel activity;GO:0005516//calmodulin binding	GO:0006816//calcium ion transport;GO:0055085//transmembrane transport;GO:0006813//potassium ion transport	gi|356516029|ref|XP_003526699.1|/2e-121/PREDICTED: cyclic nucleotide-gated ion channel 1-like [Glycine max]
	Unigene1348_peanut	0	0	0	0.118604	0	0.181422	0	0	0	0	0	0.425101	0	0	0	0	0	0	K05391|1|0.0|704|gmx:100817516|cyclic nucleotide gated channel, other eukaryote	GO:0016021//integral to membrane;GO:0005886//plasma membrane	GO:0030551//cyclic nucleotide binding;GO:0005242//inward rectifier potassium channel activity;GO:0005221//intracellular cyclic nucleotide activated cation channel activity;GO:0005516//calmodulin binding	GO:0031348//negative regulation of defense response;GO:0009697//salicylic acid biosynthetic process;GO:0010363//regulation of plant-type hypersensitive response;GO:0009693//ethylene biosynthetic process;GO:0010200//response to chitin;GO:0006816//calcium ion transport;GO:0006612//protein targeting to membrane;GO:0050832//defense response to fungus;GO:0043069//negative regulation of programmed cell…	gi|356509281|ref|XP_003523379.1|/1e-22/PREDICTED: cyclic nucleotide-gated ion channel 1-like [Glycine max]
	Unigene1618_peanut	1.66389	1.41724	1.22341	43.764	50.337	31.6111	2.90235	1.74893	1.54125	161.503	87.7349	108.224	0.341183	0.34262	1.44028	75.3017	62.0223	75.6286	K05391|1|0.0|1256|gmx:100798823|cyclic nucleotide gated channel, other eukaryote	GO:0016021//integral to membrane;GO:0005886//plasma membrane	GO:0005516//calmodulin binding;GO:0005262//calcium channel activity;GO:0030551//cyclic nucleotide binding;GO:0005222//intracellular cAMP activated cation channel activity;GO:0005242//inward rectifier potassium channel activity	GO:0070588//calcium ion transmembrane transport;GO:0009626//plant-type hypersensitive response;GO:0007263//nitric oxide mediated signal transduction	gi|356568702|ref|XP_003552549.1|/0.0/PREDICTED: cyclic nucleotide-gated ion channel 2-like [Glycine max]
	Unigene1687_peanut	9.09368	8.75577	4.15314	3.31831	3.72953	4.79905	5.83855	6.20915	3.5817	4.00655	3.36218	2.94581	2.2437	3.46561	6.00852	3.86958	4.89684	3.63687	K05391|1|0.0|1291|gmx:100817516|cyclic nucleotide gated channel, other eukaryote	GO:0005886//plasma membrane;GO:0016021//integral to membrane	GO:0030551//cyclic nucleotide binding;GO:0005242//inward rectifier potassium channel activity;GO:0005221//intracellular cyclic nucleotide activated cation channel activity;GO:0005516//calmodulin binding	GO:0006816//calcium ion transport;GO:0055085//transmembrane transport;GO:0006813//potassium ion transport	gi|356509281|ref|XP_003523379.1|/0.0/PREDICTED: cyclic nucleotide-gated ion channel 1-like [Glycine max]
	Unigene1688_peanut	7.55785	15.1485	14.468	4.15633	1.58788	3.03234	7.35061	8.76707	14.7013	1.77962	1.11514	0	22.5528	14.7206	4.96025	8.6	2.34901	2.49107	K05391|1|0.0|1291|gmx:100817516|cyclic nucleotide gated channel, other eukaryote	GO:0005886//plasma membrane;GO:0016021//integral to membrane	GO:0030551//cyclic nucleotide binding;GO:0005242//inward rectifier potassium channel activity;GO:0005221//intracellular cyclic nucleotide activated cation channel activity;GO:0005516//calmodulin binding	GO:0006816//calcium ion transport;GO:0055085//transmembrane transport;GO:0006813//potassium ion transport	gi|356509281|ref|XP_003523379.1|/0.0/PREDICTED: cyclic nucleotide-gated ion channel 1-like [Glycine max]
	Unigene1689_peanut	28.7451	9.05555	27.6881	5.15462	6.63427	0.157694	12.8164	9.99603	4.38702	7.19265	14.2719	5.356	10.723	13.8128	11.732	2.4039	2.84119	9.07485	K05391|1|0.0|1291|gmx:100817516|cyclic nucleotide gated channel, other eukaryote	GO:0005886//plasma membrane;GO:0016021//integral to membrane	GO:0030551//cyclic nucleotide binding;GO:0005242//inward rectifier potassium channel activity;GO:0005221//intracellular cyclic nucleotide activated cation channel activity;GO:0005516//calmodulin binding	GO:0006816//calcium ion transport;GO:0055085//transmembrane transport;GO:0006813//potassium ion transport	gi|356509281|ref|XP_003523379.1|/0.0/PREDICTED: cyclic nucleotide-gated ion channel 1-like [Glycine max]
	Unigene18571_peanut	15.7723	26.2178	16.3765	4.9304	4.4389	2.87147	5.78563	9.15802	7.874	8.12728	8.058	8.00924	8.35882	16.4137	16.8984	6.4304	7.37997	7.06821	K05391|1|3e-37|151|gmx:100780889|cyclic nucleotide gated channel, other eukaryote	GO:0016021//integral to membrane;GO:0005886//plasma membrane	GO:0030551//cyclic nucleotide binding;GO:0005216//ion channel activity;GO:0005516//calmodulin binding	GO:0031348//negative regulation of defense response;GO:0009595//detection of biotic stimulus;GO:0009867//jasmonic acid mediated signaling pathway;GO:0009697//salicylic acid biosynthetic process;GO:0009862//systemic acquired resistance, salicylic acid mediated signaling pathway;GO:0010363//regulation of plant-type hypersensitive response;GO:0010310//regulation of hydrogen peroxide metabolic proces…	gi|356560063|ref|XP_003548315.1|/4e-36/PREDICTED: probable cyclic nucleotide-gated ion channel 20, chloroplastic-like [Glycine max]
	Unigene18572_peanut	6.33547	6.93342	6.64575	1.30287	1.69346	0.936796	4.78429	4.04839	4.6102	2.38136	1.80298	1.66659	7.60171	6.66872	5.10794	1.95717	1.88932	2.15105	K05391|1|8e-98|355|gmx:100780889|cyclic nucleotide gated channel, other eukaryote	-	-	GO:0006810//transport	gi|356531090|ref|XP_003534111.1|/2e-102/PREDICTED: probable cyclic nucleotide-gated ion channel 20, chloroplastic-like [Glycine max]
	Unigene18813_peanut	9.85274	11.5542	9.52945	9.51498	9.22581	8.49949	8.37805	8.27769	8.04523	7.32624	8.51506	6.69333	14.306	8.41714	8.69313	8.35138	7.71586	8.51466	K05391|1|0.0|1256|gmx:100808425|cyclic nucleotide gated channel, other eukaryote	GO:0005886//plasma membrane;GO:0016021//integral to membrane	GO:0030551//cyclic nucleotide binding;GO:0005249//voltage-gated potassium channel activity;GO:0005516//calmodulin binding	GO:0055085//transmembrane transport;GO:0006813//potassium ion transport	gi|356508396|ref|XP_003522943.1|/0.0/PREDICTED: probable cyclic nucleotide-gated ion channel 17-like [Glycine max]
	Unigene1955_peanut	3.17325	3.072	1.86087	1.76843	1.37502	1.27636	3.0866	2.07204	1.15177	7.75252	3.53212	2.74617	3.11481	1.42071	1.84668	3.71457	3.8399	6.00399	K05391|1|1e-160|564|gmx:100795427|cyclic nucleotide gated channel, other eukaryote	GO:0016021//integral to membrane	GO:0005216//ion channel activity	GO:0009624//response to nematode;GO:0006811//ion transport;GO:0055085//transmembrane transport	gi|356531094|ref|XP_003534113.1|/2e-170/PREDICTED: probable cyclic nucleotide-gated ion channel 20, chloroplastic-like [Glycine max]
	Unigene20622_peanut	2.87262	2.19012	3.7659	1.92335	8.86921	5.4631	3.17454	2.41874	3.22469	6.28547	2.11087	3.65753	6.60725	2.61451	3.09523	4.18577	3.05264	3.91143	K05391|1|1e-54|209|gmx:100795427|cyclic nucleotide gated channel, other eukaryote	GO:0005886//plasma membrane	GO:0030551//cyclic nucleotide binding;GO:0005216//ion channel activity;GO:0005516//calmodulin binding	GO:0031348//negative regulation of defense response;GO:0009595//detection of biotic stimulus;GO:0009867//jasmonic acid mediated signaling pathway;GO:0009697//salicylic acid biosynthetic process;GO:0009862//systemic acquired resistance, salicylic acid mediated signaling pathway;GO:0010363//regulation of plant-type hypersensitive response;GO:0010310//regulation of hydrogen peroxide metabolic proces…	gi|356560067|ref|XP_003548317.1|/4e-54/PREDICTED: probable cyclic nucleotide-gated ion channel 20, chloroplastic-like [Glycine max]
	Unigene22496_peanut	5.79585	10.3935	14.1234	7.0627	9.49474	10.3403	1.67694	3.72062	0.74867	2.10406	3.60076	4.17673	2.20826	0.220477	1.26046	7.34488	6.45771	5.42179	K05391|1|3e-121|432|gmx:100817516|cyclic nucleotide gated channel, other eukaryote	GO:0005886//plasma membrane;GO:0016021//integral to membrane	GO:0030551//cyclic nucleotide binding;GO:0005242//inward rectifier potassium channel activity;GO:0005221//intracellular cyclic nucleotide activated cation channel activity;GO:0005516//calmodulin binding	GO:0006816//calcium ion transport;GO:0055085//transmembrane transport;GO:0006813//potassium ion transport	gi|356516029|ref|XP_003526699.1|/1e-121/PREDICTED: cyclic nucleotide-gated ion channel 1-like [Glycine max]
	Unigene22931_peanut	7.25934	6.08779	6.19295	1.67804	2.00956	2.28981	1.08587	2.5614	1.11494	0.134121	0.333438	0.255344	5.64819	3.04419	4.90651	0.909371	0.334302	0.843698	K05391|1|0.0|1141|gmx:100786868|cyclic nucleotide gated channel, other eukaryote	GO:0005886//plasma membrane;GO:0016021//integral to membrane	GO:0030551//cyclic nucleotide binding;GO:0005249//voltage-gated potassium channel activity;GO:0005516//calmodulin binding	GO:0055085//transmembrane transport;GO:0006813//potassium ion transport	gi|356547171|ref|XP_003541990.1|/0.0/PREDICTED: putative cyclic nucleotide-gated ion channel 15-like [Glycine max]
	Unigene23888_peanut	38.4592	38.9567	29.5492	20.9704	20.9697	14.3851	46.2042	37.2504	42.2087	22.2882	22.1585	20.32	53.5602	53.2969	41.9548	21.2305	24.0133	21.5887	K05391|1|0.0|1271|gmx:100784327|cyclic nucleotide gated channel, other eukaryote	GO:0016021//integral to membrane;GO:0005886//plasma membrane	GO:0005516//calmodulin binding;GO:0005249//voltage-gated potassium channel activity;GO:0030551//cyclic nucleotide binding	GO:0055085//transmembrane transport;GO:0009294//DNA mediated transformation;GO:0006813//potassium ion transport;GO:0046686//response to cadmium ion;GO:0006487//protein N-linked glycosylation	gi|356562567|ref|XP_003549541.1|/0.0/PREDICTED: probable cyclic nucleotide-gated ion channel 5-like [Glycine max]
	Unigene26978_peanut	2.61684	6.35458	3.94836	1.15318	0.216445	0.0729423	3.2911	3.56763	3.94484	0.644361	4.62316	0.71083	1.40104	3.42165	1.13616	2.78334	1.80672	0.780455	K05391|1|9e-17|83.6|pop:POPTR_807853|cyclic nucleotide gated channel, other eukaryote	GO:0005886//plasma membrane;GO:0016021//integral to membrane	GO:0005242//inward rectifier potassium channel activity;GO:0005221//intracellular cyclic nucleotide activated cation channel activity	GO:0006816//calcium ion transport;GO:0055085//transmembrane transport;GO:0006813//potassium ion transport	gi|356522516|ref|XP_003529892.1|/6e-18/PREDICTED: putative cyclic nucleotide-gated ion channel 13-like [Glycine max]
	Unigene26979_peanut	4.21985	4.9474	4.73138	5.32072	4.4936	2.80511	2.11097	1.74887	3.12194	3.61545	4.26196	6.96533	1.92171	3.121	2.45671	5.03917	7.62564	6.11768	K05391|1|2e-158|557|gmx:100817516|cyclic nucleotide gated channel, other eukaryote	GO:0005886//plasma membrane	GO:0030551//cyclic nucleotide binding;GO:0005242//inward rectifier potassium channel activity;GO:0005221//intracellular cyclic nucleotide activated cation channel activity;GO:0005516//calmodulin binding	GO:0006816//calcium ion transport;GO:0006813//potassium ion transport	gi|356522516|ref|XP_003529892.1|/6e-179/PREDICTED: putative cyclic nucleotide-gated ion channel 13-like [Glycine max]
	Unigene26981_peanut	6.90204	8.26377	6.16913	4.50774	5.91101	3.49789	4.91225	5.14671	3.39208	6.63299	4.36369	2.60729	1.9391	4.30817	4.32965	4.41803	6.62546	4.61013	K05391|1|6e-80|295|rcu:RCOM_1579800|cyclic nucleotide gated channel, other eukaryote	GO:0005886//plasma membrane	GO:0030551//cyclic nucleotide binding;GO:0005242//inward rectifier potassium channel activity;GO:0005221//intracellular cyclic nucleotide activated cation channel activity;GO:0005516//calmodulin binding	GO:0006816//calcium ion transport;GO:0006813//potassium ion transport	gi|356560278|ref|XP_003548420.1|/2e-81/PREDICTED: cyclic nucleotide-gated ion channel 1-like [Glycine max]
	Unigene26982_peanut	4.41233	4.42794	3.16362	0.0656426	0.149968	0	3.12034	2.89761	0.414895	1.35739	0.537284	0.311609	0.351056	0.377751	2.38979	0.308574	0.298669	0.245015	K05391|1|1e-167|588|pop:POPTR_807853|cyclic nucleotide gated channel, other eukaryote	GO:0005886//plasma membrane	GO:0030551//cyclic nucleotide binding;GO:0005242//inward rectifier potassium channel activity;GO:0005221//intracellular cyclic nucleotide activated cation channel activity;GO:0005516//calmodulin binding	GO:0006816//calcium ion transport;GO:0006813//potassium ion transport	gi|356571234|ref|XP_003553784.1|/0.0/PREDICTED: cyclic nucleotide-gated ion channel 1-like [Glycine max]
	Unigene26983_peanut	9.96579	5.69125	3.15607	0.137455	0.572698	0.552939	7.28734	4.17879	5.2594	1.7728	1.38723	0.45622	4.00965	5.12844	5.56239	1.14323	1.41268	0.942336	K05391|1|0.0|925|pop:POPTR_807853|cyclic nucleotide gated channel, other eukaryote	GO:0005886//plasma membrane;GO:0016021//integral to membrane	GO:0030551//cyclic nucleotide binding;GO:0005242//inward rectifier potassium channel activity;GO:0005221//intracellular cyclic nucleotide activated cation channel activity;GO:0005516//calmodulin binding	GO:0006816//calcium ion transport;GO:0055085//transmembrane transport;GO:0006813//potassium ion transport	gi|356571234|ref|XP_003553784.1|/0.0/PREDICTED: cyclic nucleotide-gated ion channel 1-like [Glycine max]
	Unigene26985_peanut	3.49853	4.57924	3.44237	2.11917	2.23486	1.15401	2.83015	2.06727	1.07754	1.11854	1.73996	1.30059	1.10584	2.60977	1.53652	1.66673	2.4078	2.13376	K05391|1|6e-74|246|aly:ARALYDRAFT_918383|cyclic nucleotide gated channel, other eukaryote	GO:0005886//plasma membrane;GO:0016021//integral to membrane	GO:0030551//cyclic nucleotide binding;GO:0005242//inward rectifier potassium channel activity;GO:0005221//intracellular cyclic nucleotide activated cation channel activity;GO:0005516//calmodulin binding	GO:0006816//calcium ion transport;GO:0055085//transmembrane transport;GO:0006813//potassium ion transport	gi|356522516|ref|XP_003529892.1|/7e-93/PREDICTED: putative cyclic nucleotide-gated ion channel 13-like [Glycine max]
	Unigene26986_peanut	0	0	0	0	0	0	0	0	0	0	0	0	1.12478	0	0	1.2965	0	0	K05391|1|2e-168|590|pop:POPTR_807853|cyclic nucleotide gated channel, other eukaryote	GO:0005886//plasma membrane	GO:0030551//cyclic nucleotide binding;GO:0005242//inward rectifier potassium channel activity;GO:0005221//intracellular cyclic nucleotide activated cation channel activity;GO:0005516//calmodulin binding	GO:0006816//calcium ion transport;GO:0006813//potassium ion transport	gi|356522516|ref|XP_003529892.1|/0.0/PREDICTED: putative cyclic nucleotide-gated ion channel 13-like [Glycine max]
	Unigene26987_peanut	11.8721	9.36827	5.51544	3.18158	3.09938	3.04734	6.46251	6.84735	5.86488	3.48882	2.63914	4.78275	5.80289	6.548	6.34328	3.47784	3.88439	5.62409	K05391|1|0.0|880|pop:POPTR_807853|cyclic nucleotide gated channel, other eukaryote	GO:0005886//plasma membrane;GO:0016021//integral to membrane	GO:0005242//inward rectifier potassium channel activity;GO:0005221//intracellular cyclic nucleotide activated cation channel activity	GO:0006816//calcium ion transport;GO:0055085//transmembrane transport;GO:0006813//potassium ion transport	gi|356571234|ref|XP_003553784.1|/0.0/PREDICTED: cyclic nucleotide-gated ion channel 1-like [Glycine max]
	Unigene26989_peanut	2.72944	2.96237	4.17875	5.38686	3.39313	2.71938	3.52205	5.15013	2.4735	4.31724	4.94718	3.67617	4.32626	3.70256	5.46099	2.65027	5.02852	3.11783	K05391|1|0.0|729|pop:POPTR_807853|cyclic nucleotide gated channel, other eukaryote	GO:0005886//plasma membrane	GO:0030551//cyclic nucleotide binding;GO:0005242//inward rectifier potassium channel activity;GO:0005221//intracellular cyclic nucleotide activated cation channel activity;GO:0005516//calmodulin binding	GO:0006816//calcium ion transport;GO:0006813//potassium ion transport	gi|356522516|ref|XP_003529892.1|/0.0/PREDICTED: putative cyclic nucleotide-gated ion channel 13-like [Glycine max]
	Unigene26990_peanut	0	0	0	0	0	0	0	0	0	0	0	0	0	0	0	0.0733696	0	0	K05391|1|7e-175|612|pop:POPTR_807853|cyclic nucleotide gated channel, other eukaryote	GO:0005886//plasma membrane	GO:0030551//cyclic nucleotide binding;GO:0005242//inward rectifier potassium channel activity;GO:0005221//intracellular cyclic nucleotide activated cation channel activity;GO:0005516//calmodulin binding	GO:0006816//calcium ion transport;GO:0006813//potassium ion transport	gi|356571234|ref|XP_003553784.1|/0.0/PREDICTED: cyclic nucleotide-gated ion channel 1-like [Glycine max]
	Unigene26991_peanut	5.76515	7.19239	8.38596	1.6704	1.93333	1.01739	5.78334	3.44263	1.84008	0.699605	3.32619	1.66964	2.24106	2.98097	3.32304	1.27242	1.53632	2.03783	K05391|1|3e-47|186|ath:AT1G01340|cyclic nucleotide gated channel, other eukaryote	GO:0016020//membrane	GO:0005261//cation channel activity;GO:0005516//calmodulin binding	GO:0006811//ion transport	gi|356522516|ref|XP_003529892.1|/3e-60/PREDICTED: putative cyclic nucleotide-gated ion channel 13-like [Glycine max]
	Unigene27271_peanut	35.7455	31.655	34.5783	21.1819	18.7891	19.5503	12.8528	21.6241	8.21527	12.9851	22.9776	7.70987	16.0694	12.9552	12.1335	15.0651	8.18462	12.6727	K05391|1|4e-24|107|gmx:100817516|cyclic nucleotide gated channel, other eukaryote	GO:0005886//plasma membrane	GO:0005242//inward rectifier potassium channel activity;GO:0005221//intracellular cyclic nucleotide activated cation channel activity;GO:0005516//calmodulin binding	GO:0006816//calcium ion transport;GO:0006813//potassium ion transport	gi|356551532|ref|XP_003544128.1|/7e-25/PREDICTED: cyclic nucleotide-gated ion channel 1-like [Glycine max]
	Unigene27273_peanut	6.54244	6.65307	8.6336	6.63002	4.06431	3.59426	2.54402	4.83409	3.83504	3.04667	4.15047	1.12717	7.34193	4.5119	2.87784	5.55078	2.62629	5.26159	K05391|1|5e-101|364|gmx:100817516|cyclic nucleotide gated channel, other eukaryote	GO:0005886//plasma membrane;GO:0016021//integral to membrane	GO:0030551//cyclic nucleotide binding;GO:0005242//inward rectifier potassium channel activity;GO:0005221//intracellular cyclic nucleotide activated cation channel activity;GO:0005516//calmodulin binding	GO:0006816//calcium ion transport;GO:0055085//transmembrane transport;GO:0006813//potassium ion transport;GO:0009620//response to fungus	gi|356551532|ref|XP_003544128.1|/9e-102/PREDICTED: cyclic nucleotide-gated ion channel 1-like [Glycine max]
	Unigene2891_peanut	9.19661	9.59978	12.6982	4.34925	3.44324	2.77158	5.66903	9.89236	4.67601	0.578329	2.72421	0.802168	8.61751	8.83965	7.2272	3.72746	5.63461	4.58129	K05391|1|0.0|807|gmx:100817516|cyclic nucleotide gated channel, other eukaryote	GO:0005886//plasma membrane;GO:0016021//integral to membrane	GO:0030551//cyclic nucleotide binding;GO:0005242//inward rectifier potassium channel activity;GO:0005221//intracellular cyclic nucleotide activated cation channel activity;GO:0005516//calmodulin binding	GO:0006816//calcium ion transport;GO:0055085//transmembrane transport;GO:0006813//potassium ion transport	gi|356509281|ref|XP_003523379.1|/0.0/PREDICTED: cyclic nucleotide-gated ion channel 1-like [Glycine max]
	Unigene3725_peanut	1.65968	1.50411	3.29248	0.737008	3.93728	0.741289	1.27893	0.189769	0.650348	0	0	0	0.219389	0.693867	0.515424	0.615401	0.729855	0.981916	K05391|1|2e-10|62.4|gmx:100786868|cyclic nucleotide gated channel, other eukaryote	-	-	-	gi|356541918|ref|XP_003539419.1|/2e-09/PREDICTED: putative cyclic nucleotide-gated ion channel 15-like [Glycine max]
	Unigene5727_peanut	3.93318	5.09351	4.55137	3.5625	6.22322	2.09879	4.9191	4.52424	2.78832	5.71935	2.9362	5.29898	8.44619	3.774	7.02214	5.8238	3.40078	3.89841	K05391|1|6e-39|157|gmx:100780889|cyclic nucleotide gated channel, other eukaryote	GO:0016020//membrane	-	GO:0044765	gi|356560063|ref|XP_003548315.1|/6e-38/PREDICTED: probable cyclic nucleotide-gated ion channel 20, chloroplastic-like [Glycine max]
	Unigene7547_peanut	2.87403	5.11998	3.65492	3.05777	2.03794	3.22178	7.24652	8.58652	9.25793	0	2.0105	2.13598	3.34775	3.81604	9.39764	3.14278	4.36367	4.57167	K05391|1|1e-13|72.8|mtr:MTR_5g007630|cyclic nucleotide gated channel, other eukaryote	GO:0016020//membrane	GO:0005488//binding;GO:0005216//ion channel activity	GO:0006811//ion transport	gi|356561851|ref|XP_003549190.1|/9e-14/PREDICTED: probable cyclic nucleotide-gated ion channel 20, chloroplastic-like [Glycine max]
	Unigene9515_peanut	10.5335	17.893	7.85567	0.920118	2.97166	0.425332	6.34243	6.54865	4.11235	14.682	7.04117	5.96365	5.93455	7.95582	5.85238	7.10875	2.12076	6.54842	K05391|1|2e-21|99.0|gmx:100780889|cyclic nucleotide gated channel, other eukaryote	-	-	GO:0006810//transport	gi|356531094|ref|XP_003534113.1|/6e-24/PREDICTED: probable cyclic nucleotide-gated ion channel 20, chloroplastic-like [Glycine max]
sodium/hydrogen exchanger	CL1623.Contig1_peanut	0	0	0.426387	0	0	0	0	3.637	0	0	0	0	2.03636	0.0339606	0	0.0153473	0	0.0831296	K01188|1|1e-63|243|gmx:100819117|beta-glucosidase [EC:3.2.1.21]	GO:0016021//integral to membrane	GO:0015299//solute:hydrogen antiporter activity	GO:0006814//sodium ion transport;GO:0055085//transmembrane transport	gi|462422366|gb|EMJ26629.1|/0.0/hypothetical protein PRUPE_ppa000453mg [Prunus persica]
	CL1623.Contig2_peanut	4.96538	4.12035	2.48565	2.27367	0	0	0	3.1241	0.197104	0	0.732002	0	2.8146	4.18649	1.46307	1.60744	0.0691654	0	K01188|1|1e-63|243|gmx:100819117|beta-glucosidase [EC:3.2.1.21]	GO:0016021//integral to membrane;GO:0009941//chloroplast envelope;GO:0005886//plasma membrane	GO:0010348//lithium:hydrogen antiporter activity	GO:0006814//sodium ion transport;GO:0010352//lithium ion export;GO:0010163//high-affinity potassium ion import;GO:0009651//response to salt stress;GO:0042542//response to hydrogen peroxide	gi|384368002|ref|NP_001244939.1|/0.0/uncharacterized protein LOC100789429 [Glycine max]
	CL1623.Contig3_peanut	3.78302	3.76591	3.83835	2.43041	8.8194	0.156311	1.43685	5.3731	8.67364	8.55474	8.45443	3.82721	7.15448	5.53431	3.7463	3.66102	0.229666	5.26531	K01188|1|1e-63|243|gmx:100819117|beta-glucosidase [EC:3.2.1.21]	GO:0016021//integral to membrane	GO:0015299//solute:hydrogen antiporter activity	GO:0006814//sodium ion transport;GO:0055085//transmembrane transport	gi|462422366|gb|EMJ26629.1|/0.0/hypothetical protein PRUPE_ppa000453mg [Prunus persica]
	CL1623.Contig4_peanut	3.06624	3.78423	4.13744	2.82262	2.0675	2.4085	9.21013	4.43802	4.63853	2.43905	2.08963	4.8898	7.01487	7.96424	6.21249	3.83001	5.47751	4.50245	K01188|1|2e-64|245|gmx:100819117|beta-glucosidase [EC:3.2.1.21]	GO:0016021//integral to membrane	GO:0015299//solute:hydrogen antiporter activity	GO:0006814//sodium ion transport;GO:0055085//transmembrane transport	gi|462422366|gb|EMJ26629.1|/0.0/hypothetical protein PRUPE_ppa000453mg [Prunus persica]
	CL1623.Contig5_peanut	0	0	2.00518	0	0.335593	3.7756	6.95065	1.23096	1.24067	0.00938474	0	0	0.0833181	0.0411962	4.41541	0	5.68092	0	K01188|1|1e-63|243|gmx:100819117|beta-glucosidase [EC:3.2.1.21]	GO:0016021//integral to membrane;GO:0009941//chloroplast envelope;GO:0005886//plasma membrane	GO:0010348//lithium:hydrogen antiporter activity	GO:0006814//sodium ion transport;GO:0010352//lithium ion export;GO:0010163//high-affinity potassium ion import;GO:0009651//response to salt stress;GO:0042542//response to hydrogen peroxide	gi|384368002|ref|NP_001244939.1|/0.0/uncharacterized protein LOC100789429 [Glycine max]
	CL1623.Contig6_peanut	3.36061	0.777765	0	0.0708415	0.643213	0.320769	0	0	3.54587	0.624138	2.03051	3.21774	0	0	0.824729	0.864061	0.315892	0.117375	K01188|1|2e-64|245|gmx:100819117|beta-glucosidase [EC:3.2.1.21]	GO:0016021//integral to membrane;GO:0009941//chloroplast envelope;GO:0005886//plasma membrane	GO:0010348//lithium:hydrogen antiporter activity	GO:0006814//sodium ion transport;GO:0010352//lithium ion export;GO:0010163//high-affinity potassium ion import;GO:0009651//response to salt stress;GO:0042542//response to hydrogen peroxide	gi|384368002|ref|NP_001244939.1|/0.0/uncharacterized protein LOC100789429 [Glycine max]
	CL7317.Contig2_peanut	58.7441	44.6497	44.9779	34.1074	23.5635	15.9152	80.2991	75.8853	66.5035	43.8025	63.5398	74.7714	75.0955	81.6273	76.0054	44.9471	68.7914	36.6518	K14724|1|0.0|733|sbi:SORBI_05g025700|solute carrier family 9 (sodium/hydrogen exchanger), member 8	GO:0016021//integral to membrane	GO:0015385//sodium:hydrogen antiporter activity	GO:0055085//transmembrane transport;GO:0006885//regulation of pH;GO:0006814//sodium ion transport	gi|301352773|gb|ADK74832.1|/0.0/Na+/H+ antiporter [Arachis hypogaea]
	CL7317.Contig3_peanut	38.5863	56.7283	38.7597	40.637	41.2892	37.8306	49.5681	52.4778	57.3747	59.6333	77.5526	115.166	57.2467	37.8578	41.3009	58.0478	35.3126	46.025	K14724|1|0.0|733|sbi:SORBI_05g025700|solute carrier family 9 (sodium/hydrogen exchanger), member 8	GO:0016021//integral to membrane	GO:0015385//sodium:hydrogen antiporter activity	GO:0055085//transmembrane transport;GO:0006885//regulation of pH;GO:0006814//sodium ion transport	gi|301352773|gb|ADK74832.1|/0.0/Na+/H+ antiporter [Arachis hypogaea]
	Unigene16809_peanut	15.077	15.8564	14.2505	6.95704	8.32748	6.06685	15.3498	17.2942	17.1896	16.1657	12.5752	16.9136	13.1119	12.6405	13.6465	10.7915	15.9358	10.9399	K14724|1|0.0|924|gmx:100790830|solute carrier family 9 (sodium/hydrogen exchanger), member 8	GO:0005768//endosome;GO:0016021//integral to membrane	GO:0015385//sodium:hydrogen antiporter activity	GO:0010351//lithium ion transport;GO:0006885//regulation of pH;GO:0035725//sodium ion transmembrane transport	gi|356555813|ref|XP_003546224.1|/0.0/PREDICTED: sodium/hydrogen exchanger 6-like [Glycine max]
	Unigene29073_peanut	8.61429	8.77995	10.8235	2.59729	4.65778	2.15353	10.2472	16.2157	9.85218	6.8194	8.09658	4.37768	10.0109	14.6427	9.22689	2.29292	3.5763	5.02189	-	GO:0016021//integral to membrane;GO:0044464//cell part	GO:0015299//solute:hydrogen antiporter activity	GO:0055085//transmembrane transport;GO:0006814//sodium ion transport;GO:0000302//response to reactive oxygen species;GO:0010351//lithium ion transport	gi|384368002|ref|NP_001244939.1|/0.0/uncharacterized protein LOC100789429 [Glycine max]
	Unigene407_peanut	7.90313	4.58234	3.18625	2.13659	2.97824	3.21681	9.3054	2.47681	10.8732	3.39916	2.76783	3.0557	8.96493	3.69409	6.60357	6.81277	5.14692	2.62656	-	GO:0016021//integral to membrane;GO:0009941//chloroplast envelope;GO:0005886//plasma membrane	GO:0010348//lithium:hydrogen antiporter activity	GO:0006814//sodium ion transport;GO:0010352//lithium ion export;GO:0010163//high-affinity potassium ion import;GO:0009651//response to salt stress;GO:0042542//response to hydrogen peroxide	gi|384368002|ref|NP_001244939.1|/1e-26/uncharacterized protein LOC100789429 [Glycine max]
	Unigene664_peanut	4.59908	6.30905	9.8747	0.714465	1.1979	2.5371	3.90051	1.02026	3.30988	2.91994	0.395202	2.15634	2.90145	5.4954	5.84688	1.63876	2.06321	4.04852	-	GO:0016021//integral to membrane;GO:0009941//chloroplast envelope;GO:0005886//plasma membrane	GO:0010348//lithium:hydrogen antiporter activity	GO:0006814//sodium ion transport;GO:0010352//lithium ion export;GO:0010163//high-affinity potassium ion import;GO:0009651//response to salt stress;GO:0042542//response to hydrogen peroxide	gi|384368002|ref|NP_001244939.1|/0.0/uncharacterized protein LOC100789429 [Glycine max]
	Unigene665_peanut	0	0.305211	0	0	0	0	0	0	0	0	0	0	0	0	0	0	0	0	K14724|1|1e-28|109|cme:CMN286C|solute carrier family 9 (sodium/hydrogen exchanger), member 8	GO:0016021//integral to membrane;GO:0009941//chloroplast envelope;GO:0005886//plasma membrane	GO:0010348//lithium:hydrogen antiporter activity	GO:0006814//sodium ion transport;GO:0010352//lithium ion export;GO:0010163//high-affinity potassium ion import;GO:0009651//response to salt stress;GO:0042542//response to hydrogen peroxide	gi|384368002|ref|NP_001244939.1|/0.0/uncharacterized protein LOC100789429 [Glycine max]
	Unigene667_peanut	0	0	0	0	0	0.589812	0	0	0	0	0	0	0	0	0	0	0	1.41229	-	GO:0016021//integral to membrane;GO:0009941//chloroplast envelope;GO:0005886//plasma membrane	GO:0010348//lithium:hydrogen antiporter activity	GO:0006814//sodium ion transport;GO:0010352//lithium ion export;GO:0010163//high-affinity potassium ion import;GO:0009651//response to salt stress;GO:0042542//response to hydrogen peroxide	gi|384368002|ref|NP_001244939.1|/3e-06/uncharacterized protein LOC100789429 [Glycine max]
	Unigene668_peanut	0	0	0	0	0	1.64249	0	0	0	0	0	0	0	0	0	0	0	0	-	GO:0016021//integral to membrane;GO:0009941//chloroplast envelope;GO:0005886//plasma membrane	GO:0010348//lithium:hydrogen antiporter activity	GO:0006814//sodium ion transport;GO:0010352//lithium ion export;GO:0010163//high-affinity potassium ion import;GO:0009651//response to salt stress;GO:0042542//response to hydrogen peroxide	gi|384368002|ref|NP_001244939.1|/1e-61/uncharacterized protein LOC100789429 [Glycine max]
	Unigene669_peanut	0	0	0	0	0	0	0	0	0	0	0	0	0	0	0	0	0	3.57256	-	GO:0016021//integral to membrane;GO:0009941//chloroplast envelope;GO:0005886//plasma membrane	GO:0010348//lithium:hydrogen antiporter activity	GO:0006814//sodium ion transport;GO:0010352//lithium ion export;GO:0010163//high-affinity potassium ion import;GO:0009651//response to salt stress;GO:0042542//response to hydrogen peroxide	gi|384368002|ref|NP_001244939.1|/4e-77/uncharacterized protein LOC100789429 [Glycine max]
	Unigene670_peanut	0.451859	2.63972	0.236811	0	0	0	0.129216	0.161591	0	0	0	0	0	0	0	0	0	0	K14724|1|3e-28|109|cme:CMN286C|solute carrier family 9 (sodium/hydrogen exchanger), member 8	GO:0016021//integral to membrane;GO:0009941//chloroplast envelope;GO:0005886//plasma membrane	GO:0010348//lithium:hydrogen antiporter activity	GO:0006814//sodium ion transport;GO:0010352//lithium ion export;GO:0010163//high-affinity potassium ion import;GO:0009651//response to salt stress;GO:0042542//response to hydrogen peroxide	gi|384368002|ref|NP_001244939.1|/3e-153/uncharacterized protein LOC100789429 [Glycine max]
	Unigene671_peanut	0	0.617394	0	0	0	0	0.278119	0	0	0	0	0	0	0	0	0	0	0	K14724|1|1e-28|109|cme:CMN286C|solute carrier family 9 (sodium/hydrogen exchanger), member 8	GO:0016021//integral to membrane;GO:0009941//chloroplast envelope;GO:0005886//plasma membrane	GO:0010348//lithium:hydrogen antiporter activity	GO:0006814//sodium ion transport;GO:0010352//lithium ion export;GO:0010163//high-affinity potassium ion import;GO:0009651//response to salt stress;GO:0042542//response to hydrogen peroxide	gi|384368002|ref|NP_001244939.1|/0.0/uncharacterized protein LOC100789429 [Glycine max]
	Unigene672_peanut	0	0	0.0521272	0	0	0	0.0206991	0.254855	0	0	0	0	0	0	0	0	0	0	K14724|1|2e-23|110|osa:4346626|solute carrier family 9 (sodium/hydrogen exchanger), member 8	GO:0016021//integral to membrane;GO:0009941//chloroplast envelope;GO:0005886//plasma membrane	GO:0010348//lithium:hydrogen antiporter activity	GO:0006814//sodium ion transport;GO:0010352//lithium ion export;GO:0010163//high-affinity potassium ion import;GO:0009651//response to salt stress;GO:0042542//response to hydrogen peroxide	gi|384368002|ref|NP_001244939.1|/7e-159/uncharacterized protein LOC100789429 [Glycine max]
	Unigene673_peanut	0.572737	0	0.134428	0.339584	0.787648	0.84336	1.70269	1.66625	1.23414	0.158695	0.647803	0	1.673	1.89564	0	0.46283	0.51489	1.065	-	GO:0016021//integral to membrane;GO:0009941//chloroplast envelope;GO:0005886//plasma membrane	GO:0010348//lithium:hydrogen antiporter activity	GO:0006814//sodium ion transport;GO:0010352//lithium ion export;GO:0010163//high-affinity potassium ion import;GO:0009651//response to salt stress;GO:0042542//response to hydrogen peroxide	gi|384368002|ref|NP_001244939.1|/1e-62/uncharacterized protein LOC100789429 [Glycine max]
AhHKT1;1(sodium transporter HKT1-like)	CL7722.Contig1_peanut	18.5354	16.9358	12.0414	12.438	19.7883	20.5105	0	0	0	2.50414	5.85812	3.02545	0.260683	0	0.520156	5.57662	4.56819	3.94675	-	-	-	GO:0006812//cation transport	gi|356545131|ref|XP_003540998.1|/2e-168/PREDICTED: sodium transporter HKT1-like [Glycine max]
AhHKT1;2(sodium transporter HKT1-like)	CL7722.Contig2_peanut	20.1322	20.7768	13.6263	2.56095	1.70194	0.954274	1.37665	1.70886	0.526136	1.71036	0.912284	0.58776	3.5582	4.42874	2.2461	0.345958	0.246983	0	-	-	-	GO:0044765	gi|356545131|ref|XP_003540998.1|/2e-139/PREDICTED: sodium transporter HKT1-like [Glycine max]
potassium transporter	Unigene9700_peanut	0.447659	0	0.0869569	0	0	0	6.82993	5.65151	5.41457	24.0854	7.13415	6.55731	1.46886	0	0	2.24177	0.544308	1.35234	K03549|1|1e-31|132|mtr:MTR_7g108480|KUP system potassium uptake protein	GO:0016020//membrane	GO:0015079//potassium ion transmembrane transporter activity	GO:0071805//potassium ion transmembrane transport	gi|357511213|ref|XP_003625895.1|/1e-30/Potassium transporter [Medicago truncatula]
potassium transporter 5-like	Unigene9701_peanut	0	0	0	0.623195	0	0	3.08339	1.1933	2.07111	28.5133	7.95319	6.89728	0	0	0	0.758393	1.68659	1.66998	K03549|1|1e-27|119|mtr:MTR_7g108480|KUP system potassium uptake protein	-	-	-	gi|356536731|ref|XP_003536889.1|/6e-31/PREDICTED: LOW QUALITY PROTEIN: potassium transporter 5-like [Glycine max]
plasma membrane H+-ATPase	Unigene19925_peanut	27.516	36.3444	36.4227	1.10014	2.92996	2.13592	7.10709	10.6879	14.8022	6.10471	5.62219	1.29353	31.3652	16.2043	21.1252	4.19435	4.68151	9.12245	K01535|1|1e-71|265|vvi:100242786|H+-transporting ATPase [EC:3.6.3.6]	GO:0005773//vacuole;GO:0016021//integral to membrane;GO:0005634//nucleus	GO:0008553//hydrogen-exporting ATPase activity, phosphorylative mechanism;GO:0046872//metal ion binding;GO:0005524//ATP binding	GO:0010119//regulation of stomatal movement;GO:0009414//response to water deprivation;GO:0006754//ATP biosynthetic process;GO:0006812//cation transport;GO:0009737//response to abscisic acid stimulus;GO:0006200//ATP catabolic process	gi|462422429|gb|EMJ26692.1|/8e-71/hypothetical protein PRUPE_ppa000937mg [Prunus persica]
	Unigene19926_peanut	52.7955	51.7099	62.3263	4.67912	1.88185	2.37453	15.1114	21.6497	16.3266	10.3639	12.9863	6.37803	33.9921	30.6246	38.3741	5.01354	8.14939	10.0655	K01535|1|5e-57|216|gmx:100816905|H+-transporting ATPase [EC:3.6.3.6]	GO:0016021//integral to membrane	GO:0008553//hydrogen-exporting ATPase activity, phosphorylative mechanism;GO:0046872//metal ion binding;GO:0005524//ATP binding	GO:0006754//ATP biosynthetic process;GO:0006812//cation transport;GO:0006200//ATP catabolic process	gi|356562209|ref|XP_003549364.1|/8e-56/PREDICTED: plasma membrane ATPase 4-like isoform 2 [Glycine max]
	Unigene19927_peanut	52.2116	67.3092	58.0653	6.60102	9.90083	9.98494	16.4908	16.4508	27.1974	27.1411	17.1716	7.34918	44.9132	21.8566	29.5192	12.0892	11.3719	17.2044	K01535|1|2e-12|68.9|mtr:MTR_4g127710|H+-transporting ATPase [EC:3.6.3.6]	-	-	-	gi|470134870|ref|XP_004303259.1|/2e-11/PREDICTED: ATPase 9, plasma membrane-type-like [Fragaria vesca subsp. vesca]
	Unigene19929_peanut	50.9332	54.7803	75.1653	4.21446	0.887483	5.59212	19.3403	12.5648	22.2249	7.59355	8.92471	5.01557	33.4282	20.8967	35.3193	6.27957	8.71291	9.66074	K01535|1|1e-62|235|gmx:100816905|H+-transporting ATPase [EC:3.6.3.6]	GO:0005773//vacuole;GO:0016021//integral to membrane;GO:0005886//plasma membrane;GO:0005634//nucleus	GO:0008553//hydrogen-exporting ATPase activity, phosphorylative mechanism;GO:0046872//metal ion binding;GO:0005524//ATP binding	GO:0015992//proton transport;GO:0010119//regulation of stomatal movement;GO:0009414//response to water deprivation;GO:0006754//ATP biosynthetic process;GO:0009737//response to abscisic acid stimulus;GO:0006200//ATP catabolic process	gi|356562207|ref|XP_003549363.1|/2e-61/PREDICTED: plasma membrane ATPase 4-like isoform 1 [Glycine max]
	Unigene19930_peanut	50.7554	46.0251	76.3321	4.64977	5.36152	11.1832	14.7971	19.7237	16.5696	16.7462	7.66672	8.47022	43.0427	23.9033	23.025	7.48129	4.74274	12.6015	K01535|1|2e-46|181|gmx:100816905|H+-transporting ATPase [EC:3.6.3.6]	GO:0005773//vacuole;GO:0016021//integral to membrane;GO:0005886//plasma membrane;GO:0005634//nucleus	GO:0008553//hydrogen-exporting ATPase activity, phosphorylative mechanism;GO:0046872//metal ion binding;GO:0005524//ATP binding	GO:0010119//regulation of stomatal movement;GO:0009414//response to water deprivation;GO:0006754//ATP biosynthetic process;GO:0006812//cation transport;GO:0009737//response to abscisic acid stimulus;GO:0006200//ATP catabolic process	gi|356562209|ref|XP_003549364.1|/2e-45/PREDICTED: plasma membrane ATPase 4-like isoform 2 [Glycine max]
	Unigene18580_peanut	2.71129	2.504	1.32059	0.327231	2.64833	0.500593	27.9483	21.7976	19.5731	18.0076	38.2688	65.0551	3.97005	3.19626	3.87499	7.65595	17.0284	14.8497	K01535|1|7e-58|221|rcu:RCOM_1513370|H+-transporting ATPase [EC:3.6.3.6]	GO:0016021//integral to membrane;GO:0005886//plasma membrane	GO:0008553//hydrogen-exporting ATPase activity, phosphorylative mechanism;GO:0046872//metal ion binding;GO:0005524//ATP binding	GO:0007131//reciprocal meiotic recombination;GO:0044036//cell wall macromolecule metabolic process;GO:0045132//meiotic chromosome segregation;GO:0033044//regulation of chromosome organization;GO:0009651//response to salt stress;GO:0042138//meiotic DNA double-strand break formation;GO:0006754//ATP biosynthetic process;GO:0006812//cation transport;GO:0007129//synapsis;GO:0006200//ATP catabolic proc…	gi|356572262|ref|XP_003554288.1|/4e-58/PREDICTED: ATPase 11, plasma membrane-type-like [Glycine max]
	Unigene18581_peanut	2.95581	3.9042	1.59226	1.21147	1.02055	1.02049	37.0657	29.6452	35.3117	87.4908	57.9586	76.7824	10.0143	4.58087	3.6646	29.7614	31.6806	44.918	K01535|1|4e-139|492|vvi:100241576|H+-transporting ATPase [EC:3.6.3.6]	GO:0016021//integral to membrane;GO:0005886//plasma membrane	GO:0008553//hydrogen-exporting ATPase activity, phosphorylative mechanism;GO:0046872//metal ion binding;GO:0005524//ATP binding	GO:0009651//response to salt stress;GO:0006754//ATP biosynthetic process;GO:0006812//cation transport;GO:0006200//ATP catabolic process	gi|356550952|ref|XP_003543845.1|/2e-147/PREDICTED: plasma membrane ATPase 1-like [Glycine max]
	CL10770.Contig2_peanut	2.55346	2.49623	2.09236	0.408762	0.409403	0.68395	27.88	25.9657	25.1436	48.0136	31.9662	52.6485	7.4916	3.52977	3.46323	14.304	21.6546	27.3422	K01535|1|0.0|738|pop:POPTR_422528|H+-transporting ATPase [EC:3.6.3.6]	GO:0016021//integral to membrane;GO:0005886//plasma membrane	GO:0008553//hydrogen-exporting ATPase activity, phosphorylative mechanism;GO:0046872//metal ion binding;GO:0005524//ATP binding	GO:0015992//proton transport;GO:0009651//response to salt stress;GO:0006754//ATP biosynthetic process;GO:0006200//ATP catabolic process	gi|224121558|ref|XP_002318614.1|/0.0/autoinhibited H+ ATPase [Populus trichocarpa]
	CL10770.Contig3_peanut	4.02807	4.23992	4.25609	1.23791	1.61484	0.522662	29.8612	25.4865	37.1616	57.1212	44.1096	57.2033	4.96716	5.02055	4.66404	18.9471	21.4798	32.0705	K01535|1|5e-49|190|rcu:RCOM_1608600|H+-transporting ATPase [EC:3.6.3.6]	GO:0016021//integral to membrane;GO:0005886//plasma membrane	GO:0008553//hydrogen-exporting ATPase activity, phosphorylative mechanism;GO:0046872//metal ion binding;GO:0005524//ATP binding	GO:0015992//proton transport;GO:0009651//response to salt stress;GO:0006754//ATP biosynthetic process;GO:0006200//ATP catabolic process	gi|356550952|ref|XP_003543845.1|/1e-48/PREDICTED: plasma membrane ATPase 1-like [Glycine max]
H+-pyrophosphatase	Unigene18887_peanut	10.5441	1.29939	8.07332	0.685128	0.857683	0.784606	8.72675	5.77935	19.0387	1.18906	1.37684	0.686405	40.8751	29.1294	35.0955	1.29247	1.05354	0.899536	K01507|1|0.0|1373|gmx:100812548|inorganic pyrophosphatase [EC:3.6.1.1]	GO:0016020//membrane	GO:0004427//inorganic diphosphatase activity;GO:0009678//hydrogen-translocating pyrophosphatase activity;GO:0032440//2-alkenal reductase [NAD(P)] activity	GO:0055114//oxidation-reduction process;GO:0015992//proton transport	gi|356575357|ref|XP_003555808.1|/0.0/PREDICTED: pyrophosphate-energized vacuolar membrane proton pump 1-like [Glycine max]
superoxide dismutase	Unigene30323_peanut	0.500047	1.87467	0.0918909	0	0	0	0.464905	1.1386	0.423597	0	0	0	12.3158	11.0877	5.99966	0	0	0	K04564|1|2e-42|170|cme:CMN023C|superoxide dismutase, Fe-Mn family [EC:1.15.1.1]	-	-	-	gi|299471400|emb|CBN79353.1|/2e-75/Destroys the superoxide radical which is normally produced within the cells and which are toxic to b [Ectocarpus siliculosus]
	Unigene32635_peanut	0.808175	0.199258	0.14291	0	0	0	0.268323	1.12616	0	0	0	0	5.88957	6.96611	4.99306	0	0	0	K04564|1|1e-37|153|cre:CHLREDRAFT_193511|superoxide dismutase, Fe-Mn family [EC:1.15.1.1]	-	GO:0046872//metal ion binding;GO:0016491//oxidoreductase activity	GO:0006950//response to stress;GO:0008152//metabolic process	gi|159482032|ref|XP_001699077.1|/1e-36/superoxide dismutase [Mn] [Chlamydomonas reinhardtii]
	Unigene33051_peanut	4.4462	1.57484	2.17228	0	0	0	7.9785	7.60651	12.4942	0	0	0	10.5587	8.06067	39.684	0	0	0	K04564|1|1e-22|102|pop:POPTR_253123|superoxide dismutase, Fe-Mn family [EC:1.15.1.1]	-	-	-	gi|299471400|emb|CBN79353.1|/2e-32/Destroys the superoxide radical which is normally produced within the cells and which are toxic to b [Ectocarpus siliculosus]
	Unigene4576_peanut	0	1.12954	0.140028	0	0	0	1.14054	1.34278	0	0	0	0	11.0821	35.5771	41.9217	0	0	0	K04564|1|1e-08|56.2|rcu:RCOM_0689640|superoxide dismutase, Fe-Mn family [EC:1.15.1.1]	GO:0005739//mitochondrion	GO:0004784//superoxide dismutase activity;GO:0005507//copper ion binding	GO:0071704;GO:0009793//embryo development ending in seed dormancy;GO:0044237//cellular metabolic process;GO:0009651//response to salt stress;GO:0042742//defense response to bacterium;GO:0010043//response to zinc ion;GO:0044238//primary metabolic process	gi|255559671|ref|XP_002520855.1|/1e-07/superoxide dismutase [mn], putative [Ricinus communis]
L-ascorbate peroxidase	Unigene5661_peanut	0.550277	0.601877	1.61341	0	0	0	0.456943	1.14647	1.01155	0	0	0	14.3454	10.2282	6.26796	0	0	0	K00428|1|7e-32|133|vcn:VOLCADRAFT_84225|cytochrome c peroxidase [EC:1.11.1.5];K00434|4|1e-19|92.4|bdi:100825789|L-ascorbate peroxidase [EC:1.11.1.11]	-	GO:0020037//heme binding;GO:0004601//peroxidase activity	GO:0055114//oxidation-reduction process;GO:0006979//response to oxidative stress	gi|302852684|ref|XP_002957861.1|/1e-30/L-ascorbate peroxidase [Volvox carteri f. nagariensis]
catalase 1a	CL1398.Contig17_peanut	0	0	0	0	0	0	17.271	15.095	13.3294	0	0	0	0	16.7372	31.9264	0	0	0	K03781|1|6e-26|68.9|pop:POPTR_831712|catalase [EC:1.11.1.6]	-	-	-	gi|40362465|gb|AAR84578.1|/2e-25/catalase 1a [Lotus japonicus]
catalase	CL1398.Contig5_peanut	2.32994	2.24067	6.95638	0	9.70841	0.112937	19.2438	12.188	2.47569	1.01849	1.32118	0	0	8.89039	6.67511	13.9883	0	33.1062	K03781|1|4e-48|191|pop:POPTR_831712|catalase [EC:1.11.1.6]	GO:0005618//cell wall;GO:0005739//mitochondrion;GO:0009941//chloroplast envelope;GO:0009570//chloroplast stroma;GO:0005773//vacuole;GO:0022626//cytosolic ribosome;GO:0009514//glyoxysome;GO:0005886//plasma membrane;GO:0048046//apoplast	GO:0050897//cobalt ion binding;GO:0004096//catalase activity;GO:0020037//heme binding	GO:0042744//hydrogen peroxide catabolic process;GO:0055114//oxidation-reduction process;GO:0009416//response to light stimulus;GO:0009409//response to cold;GO:0009737//response to abscisic acid stimulus;GO:0009970//cellular response to sulfate starvation;GO:0006995//cellular response to nitrogen starvation;GO:0046686//response to cadmium ion;GO:0016036//cellular response to phosphate starvation	gi|357966938|gb|AET97564.1|/3e-48/catalase [Ziziphus jujuba]
catalase	Unigene20928_peanut	870.874	870.304	946.803	1564.02	1815.73	1420.41	2709.58	2266.91	2773.21	2755.95	2687.14	2747.42	2348.5	2573.96	2889.49	2480.92	2442.96	2800.52	K03781|1|0.0|879|vvi:100244516|catalase [EC:1.11.1.6]	GO:0005618//cell wall;GO:0005777//peroxisome;GO:0005739//mitochondrion;GO:0009941//chloroplast envelope;GO:0009570//chloroplast stroma;GO:0005773//vacuole;GO:0022626//cytosolic ribosome;GO:0005886//plasma membrane;GO:0048046//apoplast	GO:0050897//cobalt ion binding;GO:0004096//catalase activity;GO:0020037//heme binding	GO:0042744//hydrogen peroxide catabolic process;GO:0055114//oxidation-reduction process;GO:0009416//response to light stimulus;GO:0009409//response to cold;GO:0009737//response to abscisic acid stimulus;GO:0009970//cellular response to sulfate starvation;GO:0006995//cellular response to nitrogen starvation;GO:0046686//response to cadmium ion;GO:0016036//cellular response to phosphate starvation	gi|442736195|gb|AGC65520.1|/0.0/catalase [Eriobotrya japonica]
catalase-A	Unigene30348_peanut	0.878306	0.348905	0.57777	0	0	0	0.482568	0.706563	0.239477	0	0	0	12.6788	13.9881	7.1943	0	0	0	K03781|1|5e-162|569|ppp:PHYPADRAFT_197372|catalase [EC:1.11.1.6]	-	GO:0005488//binding;GO:0004601//peroxidase activity	GO:0006979//response to oxidative stress;GO:0008152//metabolic process	gi|298712549|emb|CBJ26817.1|/1e-163/Catalase is an enzyme, present in all aerobic cells, that decomposes hydrogen peroxide to molecular [Ectocarpus siliculosus]
catalase	Unigene4679_peanut	0	0.932497	0.301956	0	0	0	11.3432	11.5287	8.72195	0	0	0	5.59058	5.59286	5.80719	0	0	0	K03781|1|2e-25|112|smo:SELMODRAFT_106736|catalase [EC:1.11.1.6]	-	GO:0046872//metal ion binding;GO:0020037//heme binding;GO:0004096//catalase activity	GO:0042744//hydrogen peroxide catabolic process;GO:0055114//oxidation-reduction process	gi|298712549|emb|CBJ26817.1|/2e-27/Catalase is an enzyme, present in all aerobic cells, that decomposes hydrogen peroxide to molecular [Ectocarpus siliculosus]
putative catalase 2	Unigene4569_peanut	0.883006	0.870383	4.16117	0	0	0	12.1489	4.77086	13.0074	0	0	0	5.10923	4.15779	4.93102	0	0	0	K03782|1|3e-62|234|zma:100382662|catalase-peroxidase [EC:1.11.1.21]	-	GO:0016491//oxidoreductase activity	-	gi|293336877|ref|NP_001168857.1|/3e-61/uncharacterized protein LOC100382662 [Zea mays]
putative catalase 2	Unigene4570_peanut	0.573367	0.417432	2.68692	0	0	0	15.9583	3.54705	14.4116	0	0	0	5.98805	4.24471	7.60231	0	0	0	K03782|1|2e-50|194|zma:100382662|catalase-peroxidase [EC:1.11.1.21]	-	GO:0005488//binding;GO:0004601//peroxidase activity	GO:0006979//response to oxidative stress;GO:0008152//metabolic process	gi|293336877|ref|NP_001168857.1|/3e-49/uncharacterized protein LOC100382662 [Zea mays]
1-cys peroxiredoxin	Unigene30800_peanut	0.977623	0.645912	0	0	0	0	0.77935	0.350495	0.0496233	0	0	0	15.5427	15.0754	7.77799	0	0	0	K11188|1|1e-18|89.4|zma:100037830|peroxiredoxin 6, 1-Cys peroxiredoxin [EC:1.11.1.7 1.11.1.15 3.1.1.-]	GO:0005829//cytosol;GO:0005634//nucleus	GO:0008379//thioredoxin peroxidase activity;GO:0046872//metal ion binding;GO:0004843//ubiquitin-specific protease activity	GO:0009793//embryo development ending in seed dormancy;GO:0016579//protein deubiquitination;GO:0048767//root hair elongation;GO:0010231//maintenance of seed dormancy;GO:0006979//response to oxidative stress;GO:0044248//cellular catabolic process;GO:0009269//response to desiccation	gi|19423862|gb|AAL88710.1|AF484696_1/2e-19/1-cys peroxiredoxin [Xerophyta viscosa]
Peroxiredoxin-4, partial	Unigene8224_peanut	1.67794	1.46889	1.35897	0	0	0	10.2671	11.6518	5.33526	0	0	0	14.7879	22.003	52.7184	0	0	0	K03386|1|6e-24|107|aly:ARALYDRAFT_908552|peroxiredoxin (alkyl hydroperoxide reductase subunit C) [EC:1.11.1.15]	GO:0009941//chloroplast envelope;GO:0048046//apoplast;GO:0010319//stromule;GO:0005829//cytosol;GO:0009570//chloroplast stroma;GO:0009579//thylakoid	GO:0005515//protein binding;GO:0051920//peroxiredoxin activity;GO:0004601//peroxidase activity	GO:0009750//response to fructose stimulus;GO:0019684//photosynthesis, light reaction;GO:0031348//negative regulation of defense response;GO:0006098//pentose-phosphate shunt;GO:0009595//detection of biotic stimulus;GO:0000038//very long-chain fatty acid metabolic process;GO:0009867//jasmonic acid mediated signaling pathway;GO:0009697//salicylic acid biosynthetic process;GO:0006833//water transport…	gi|226491213|ref|NP_001152360.1|/5e-25/2-cys peroxiredoxin BAS1 [Zea mays]
peroxiredoxin Q	CL3421.Contig2_peanut	0	0	0.157998	36.3655	58.0859	59.0628	0	0	0	13.7334	13.4857	4.48692	0	0.185915	0	34.767	21.3024	20.0511	K03564|1|1e-88|324|vvi:100250698|peroxiredoxin Q/BCP [EC:1.11.1.15]	GO:0009533//chloroplast stromal thylakoid;GO:0010287//plastoglobule;GO:0009941//chloroplast envelope;GO:0009535//chloroplast thylakoid membrane	GO:0004601//peroxidase activity;GO:0051920//peroxiredoxin activity	GO:0055114//oxidation-reduction process	gi|342160856|gb|AEL16464.1|/1e-87/peroxiredoxin Q [Vitis vinifera]
thioredoxin peroxidase	Unigene12931_peanut	0	0	0	0	0	0	6.11685	6.06398	4.0067	0	0	0	2.01156	2.17236	1.88124	0	0	0	K03386|1|6e-28|120|cre:CHLREDRAFT_155464|peroxiredoxin (alkyl hydroperoxide reductase subunit C) [EC:1.11.1.15]	-	GO:0016491//oxidoreductase activity;GO:0016209//antioxidant activity	-	gi|301098703|ref|XP_002898444.1|/4e-31/thioredoxin peroxidase, putative [Phytophthora infestans T30-4]
peroxidase 52-like isoform 2	CL2442.Contig1_peanut	2.85328	2.23244	3.64535	4.33935	3.79006	2.56683	19.0814	15.0351	18.3155	15.9988	7.7064	9.29019	6.08764	13.6095	11.4012	9.34856	13.8762	13.8932	K00430|1|3e-103|372|gmx:100803637|peroxidase [EC:1.11.1.7]	-	GO:0020037//heme binding;GO:0046872//metal ion binding;GO:0004601//peroxidase activity	GO:0055114//oxidation-reduction process;GO:0006979//response to oxidative stress	gi|356509060|ref|XP_003523270.1|/3e-102/PREDICTED: peroxidase 52-like isoform 2 [Glycine max]
peroxidase 3-like	CL306.Contig1_peanut	43.4372	12.3178	62.5255	0	0	0	0.892055	5.34203	0.342606	0	0	0	8.22471	3.16501	12.6742	0	0	0	K00430|1|3e-96|350|vvi:100261461|peroxidase [EC:1.11.1.7]	-	GO:0020037//heme binding;GO:0046872//metal ion binding;GO:0004601//peroxidase activity	GO:0055114//oxidation-reduction process;GO:0006979//response to oxidative stress	gi|356503885|ref|XP_003520731.1|/6e-150/PREDICTED: peroxidase 3-like [Glycine max]
cationic peroxidase 1-like	CL4049.Contig1_peanut	5.86456	7.69821	2.35528	0.147913	0.457336	0.298208	71.8239	47.1505	63.4317	3.85977	5.96288	0.466	44.3683	22.4284	24.6677	1.7602	0.958581	1.73886	K00430|1|1e-68|258|rcu:RCOM_0688840|peroxidase [EC:1.11.1.7]	GO:0005576//extracellular region	GO:0046872//metal ion binding;GO:0020037//heme binding;GO:0004601//peroxidase activity	GO:0042744//hydrogen peroxide catabolic process;GO:0055114//oxidation-reduction process	gi|356551934|ref|XP_003544327.1|/9e-93/PREDICTED: cationic peroxidase 1-like [Glycine max]
Cationic peroxidase 2	CL5199.Contig1_peanut	62.4435	73.0156	45.6624	1.2696	0.686709	0.137241	13.8336	14.9983	22.3444	0.134358	0.117216	0.936046	184.454	252.205	159.805	0.190189	0.292536	1.38772	K00430|1|4e-148|522|mtr:MTR_2g008710|peroxidase [EC:1.11.1.7]	-	GO:0020037//heme binding;GO:0046872//metal ion binding;GO:0004601//peroxidase activity	GO:0055114//oxidation-reduction process;GO:0006979//response to oxidative stress	gi|129808|sp|P22196.1|PER2_ARAHY/1e-152/RecName: Full=Cationic peroxidase 2; AltName: Full=PNPC2; Flags: Precursor
peroxidase 53-like isoform 2	CL6797.Contig1_peanut	79.2542	47.9176	90.7601	0	0	0	14.1274	39.9937	13.185	0	0.0764072	0.0568467	44.3259	29.735	48.9679	0	0	0.0938381	K00430|1|1e-127|454|gmx:100811249|peroxidase [EC:1.11.1.7]	GO:0005794//Golgi apparatus;GO:0005886//plasma membrane;GO:0005576//extracellular region	GO:0046872//metal ion binding;GO:0020037//heme binding;GO:0004601//peroxidase activity	GO:0006979//response to oxidative stress;GO:0002215//defense response to nematode;GO:0009908//flower development;GO:0055114//oxidation-reduction process	gi|356500429|ref|XP_003519034.1|/1e-126/PREDICTED: peroxidase 53-like isoform 2 [Glycine max]
cationic peroxidase 1-like	Unigene10293_peanut	0.381567	0.308776	0.893379	0	0	0	24.0115	10.6103	20.1714	0	0	0	4.74171	0.817045	3.55084	1.19013	0.706381	0.276823	K00430|1|3e-47|184|mtr:MTR_3g094670|peroxidase [EC:1.11.1.7]	GO:0005576//extracellular region	GO:0046872//metal ion binding;GO:0020037//heme binding;GO:0004601//peroxidase activity	GO:0042744//hydrogen peroxide catabolic process;GO:0055114//oxidation-reduction process	gi|356565910|ref|XP_003551179.1|/5e-66/PREDICTED: cationic peroxidase 1-like [Glycine max]
peroxidase N-like	Unigene25093_peanut	205.191	177.074	227.532	0	0	0	38.3617	37.5979	29.6811	0	0	0	67.6599	94.6226	85.0311	0.0659835	0	0	K00430|1|5e-147|519|gmx:100787073|peroxidase [EC:1.11.1.7]	GO:0005737//cytoplasm;GO:0005634//nucleus	GO:0020037//heme binding;GO:0046872//metal ion binding;GO:0004601//peroxidase activity	GO:0055114//oxidation-reduction process;GO:0006979//response to oxidative stress	gi|356561911|ref|XP_003549220.1|/1e-148/PREDICTED: peroxidase N-like [Glycine max]
peroxidase 21-like	Unigene29543_peanut	18.7532	27.9023	16.9114	1.44177	2.58796	2.73472	135.686	77.2706	184.734	9.27861	5.22048	7.77554	48.3143	107.937	85.582	10.3484	12.1701	7.02886	K00430|1|6e-156|548|gmx:100811277|peroxidase [EC:1.11.1.7]	GO:0005576//extracellular region;GO:0005829//cytosol	GO:0046872//metal ion binding;GO:0020037//heme binding;GO:0004601//peroxidase activity	GO:0006979//response to oxidative stress;GO:0050832//defense response to fungus;GO:0055114//oxidation-reduction process	gi|356537521|ref|XP_003537275.1|/8e-155/PREDICTED: peroxidase 21-like [Glycine max]
cationic peroxidase 1-like	Unigene29566_peanut	76.4566	27.0133	90.1884	0.0675799	0.0720373	0.120983	10.7129	18.8408	9.99432	0	0	0	71.8327	68.1887	54.5018	0.0493409	0	0.128369	K00430|1|3e-104|376|gmx:100803637|peroxidase [EC:1.11.1.7]	-	GO:0020037//heme binding;GO:0046872//metal ion binding;GO:0004601//peroxidase activity	GO:0055114//oxidation-reduction process;GO:0006979//response to oxidative stress	gi|356506708|ref|XP_003522118.1|/2e-134/PREDICTED: cationic peroxidase 1-like [Glycine max]
tryparedoxin peroxidase	Unigene4567_peanut	0	0.185847	0	0	0	0	8.77424	0.656895	10.9623	0	0	0	12.8711	7.97855	5.33073	0	0	0	K03386|1|2e-18|89.0|olu:OSTLU_6786|peroxiredoxin (alkyl hydroperoxide reductase subunit C) [EC:1.11.1.15]	GO:0009941//chloroplast envelope;GO:0010319//stromule;GO:0009570//chloroplast stroma;GO:0009579//thylakoid;GO:0048046//apoplast	GO:0004601//peroxidase activity;GO:0051920//peroxiredoxin activity	GO:0042742//defense response to bacterium;GO:0009409//response to cold;GO:0055114//oxidation-reduction process	gi|348683142|gb|EGZ22957.1|/1e-17/hypothetical protein PHYSODRAFT_353788 [Phytophthora sojae]
peroxidase	CL1097.Contig5_peanut	6.8721	7.90476	7.15251	3.54333	6.69498	3.06019	3.93891	10.4158	4.61689	3.33243	4.08897	0.724352	0.189405	1.05252	2.09259	1.073	1.36205	1.0599	K00430|1|7e-17|77.4|gmx:548068|peroxidase [EC:1.11.1.7]	-	GO:0016491//oxidoreductase activity;GO:0005488//binding	-	gi|388495024|gb|AFK35578.1|/3e-16/unknown [Medicago truncatula]
peroxidase 52-like isoform 2	CL2442.Contig2_peanut	12.8512	13.4552	14.8012	0.0633465	0.112724	0.0647515	26.8158	23.9738	19.1592	0.118926	0.0764165	0.0718385	56.5237	36.902	27.4142	0.0896138	0.26932	0.123198	K00430|1|3e-127|452|gmx:100803637|peroxidase [EC:1.11.1.7]	GO:0048046//apoplast;GO:0005618//cell wall	GO:0020037//heme binding;GO:0046872//metal ion binding;GO:0004601//peroxidase activity	GO:0055114//oxidation-reduction process;GO:0006979//response to oxidative stress	gi|356509060|ref|XP_003523270.1|/4e-126/PREDICTED: peroxidase 52-like isoform 2 [Glycine max]
Peroxidase	CL5500.Contig1_peanut	95.4755	75.8791	159.607	46.0558	77.1696	72.179	622.588	349.318	599.574	118.476	106.901	81.3723	225.23	359.15	402.963	135.568	135.674	217.994	K00430|1|8e-137|485|mtr:MTR_5g074970|peroxidase [EC:1.11.1.7]	GO:0048046//apoplast;GO:0005618//cell wall	GO:0020037//heme binding;GO:0046872//metal ion binding;GO:0004601//peroxidase activity	GO:0055114//oxidation-reduction process;GO:0006979//response to oxidative stress	gi|357491415|ref|XP_003615995.1|/1e-135/Peroxidase [Medicago truncatula]
horseradish peroxidase-like protein	Unigene12894_peanut	3.90156	1.44021	3.60627	2.79495	2.00344	0.542897	34.2531	25.9485	37.5455	14.0357	8.21472	12.9532	6.72266	26.0206	13.951	6.72575	14.2004	20.8778	K00430|1|3e-50|194|gmx:100803637|peroxidase [EC:1.11.1.7]	-	GO:0020037//heme binding;GO:0046872//metal ion binding;GO:0004601//peroxidase activity	GO:0055114//oxidation-reduction process;GO:0006979//response to oxidative stress	gi|388506680|gb|AFK41406.1|/1e-50/unknown [Lotus japonicus]
Peroxidase	Unigene16692_peanut	1.82093	0.728442	1.23049	0	0	0.509251	7.44265	5.76188	11.4187	1.81891	0.528309	0.479335	36.4255	6.29813	15.1057	1.45426	3.21944	2.77321	K00430|1|6e-26|113|gmx:100811641|peroxidase [EC:1.11.1.7]	-	GO:0020037//heme binding;GO:0046872//metal ion binding;GO:0004601//peroxidase activity	GO:0055114//oxidation-reduction process;GO:0006979//response to oxidative stress	gi|357473919|ref|XP_003607244.1|/4e-25/Peroxidase [Medicago truncatula]
lignin-forming anionic peroxidase-like	Unigene16693_peanut	1.18331	0.128277	0.394722	0.0842974	0.120012	0.103412	3.84674	1.23423	4.03711	1.22653	0.112363	0.0402866	11.0385	3.68505	5.24492	0.547334	0.403201	0.624399	K00430|1|5e-121|431|gmx:100811641|peroxidase [EC:1.11.1.7]	-	GO:0020037//heme binding;GO:0046872//metal ion binding;GO:0004601//peroxidase activity	GO:0055114//oxidation-reduction process;GO:0006979//response to oxidative stress	gi|356540984|ref|XP_003538964.1|/6e-120/PREDICTED: lignin-forming anionic peroxidase-like [Glycine max]
peroxidase 1 precursor	Unigene17274_peanut	88.9534	130.275	117.649	56.982	56.2744	53.0788	1569.04	1138.38	1422.13	394.857	440.288	352.67	471.13	622.731	555.981	169.517	210.517	259.806	K00430|1|1e-121|434|mtr:MTR_2g029800|peroxidase [EC:1.11.1.7]	-	GO:0020037//heme binding;GO:0046872//metal ion binding;GO:0004601//peroxidase activity	GO:0055114//oxidation-reduction process;GO:0006979//response to oxidative stress	gi|5002342|gb|AAD37427.1|AF149277_1/3e-129/peroxidase 1 precursor [Phaseolus vulgaris]
peroxidase1B	Unigene17275_peanut	36.0864	63.4788	40.1191	26.9434	71.2835	62.4047	527.323	355.802	476.18	392.117	138.421	134.682	167.854	212.965	175.224	138.248	137.586	189.55	K00430|1|1e-16|83.6|mtr:MTR_2g029800|peroxidase [EC:1.11.1.7]	-	GO:0020037//heme binding;GO:0046872//metal ion binding;GO:0004601//peroxidase activity	GO:0055114//oxidation-reduction process;GO:0006979//response to oxidative stress	gi|971560|emb|CAA62226.1|/2e-18/peroxidase1B [Medicago sativa]
peroxidase1A	Unigene18009_peanut	264.435	218.213	127.791	0	2.4894	2.13946	169.623	140.514	159.969	215.419	13.9427	2.918	67.9377	52.1942	84.6376	10.1648	64.1372	104.715	K00430|1|5e-22|100|mtr:MTR_2g029850|peroxidase [EC:1.11.1.7]	-	GO:0020037//heme binding;GO:0046872//metal ion binding;GO:0004601//peroxidase activity	GO:0055114//oxidation-reduction process;GO:0006979//response to oxidative stress	gi|13992526|emb|CAC38073.1|/1e-22/peroxidase1A [Medicago sativa]
heme peroxidase	Unigene5662_peanut	0.0879016	0.176138	0.298484	0	0	0	0.863186	1.37881	0.363471	0	0	0	10.1726	10.2802	4.97163	0	0	0	K00428|1|4e-51|197|vcn:VOLCADRAFT_84225|cytochrome c peroxidase [EC:1.11.1.5]	-	GO:0020037//heme binding;GO:0004601//peroxidase activity	GO:0055114//oxidation-reduction process;GO:0006979//response to oxidative stress	gi|348675965|gb|EGZ15783.1|/1e-61/heme peroxidase [Phytophthora sojae]
peroxidase 45-like	Unigene8438_peanut	9.40272	17.0971	35.945	1.12395	1.49683	0.733474	2.50004	4.76986	1.11782	0	0.686995	0.446213	5.59713	3.29195	6.46161	0.0647241	0.99141	1.4644	K00430|1|5e-26|114|vvi:100261539|peroxidase [EC:1.11.1.7]	GO:0005576//extracellular region	GO:0046872//metal ion binding;GO:0020037//heme binding;GO:0004601//peroxidase activity	GO:0006979//response to oxidative stress;GO:0010106//cellular response to iron ion starvation;GO:0015706//nitrate transport;GO:0010167//response to nitrate;GO:0006826//iron ion transport;GO:0055114//oxidation-reduction process	gi|359806759|ref|NP_001241556.1|/5e-30/uncharacterized protein LOC100793327 precursor [Glycine max]
peroxidase	Unigene9871_peanut	1.03041	1.2092	0.445423	0	0	0	0.259327	0.976952	0.297002	0	0	0	13.9875	15.2366	7.06311	0	0	0	K10529|1|2e-10|64.3|rcu:RCOM_0852500|alpha-dioxygenase [EC:1.-.-.-]	-	-	-	gi|302848667|ref|XP_002955865.1|/1e-20/peroxidase [Volvox carteri f. nagariensis]
Peroxidase 15	CL10028.Contig2_peanut	196.917	197.116	332.33	5.70342	4.1275	7.14383	149.038	280.311	121.955	53.7509	25.2541	27.799	210.018	138.669	200.208	9.1663	31.3847	27.3094	K00430|1|1e-132|471|gmx:547499|peroxidase [EC:1.11.1.7]	-	GO:0020037//heme binding;GO:0046872//metal ion binding;GO:0004601//peroxidase activity	GO:0055114//oxidation-reduction process;GO:0006979//response to oxidative stress	gi|363814583|ref|NP_001242766.1|/1e-141/uncharacterized protein LOC100804829 precursor [Glycine max]
peroxidase	CL5867.Contig1_peanut	1027.34	901.063	1117.47	7.48459	6.1146	7.54161	615.175	788.745	597.631	105.731	44.3497	15.0907	915.457	837.052	962.198	9.38639	46.1893	82.75	K00430|1|3e-142|503|mtr:MTR_2g029800|peroxidase [EC:1.11.1.7]	-	GO:0020037//heme binding;GO:0046872//metal ion binding;GO:0004601//peroxidase activity	GO:0055114//oxidation-reduction process;GO:0006979//response to oxidative stress	gi|357448431|ref|XP_003594491.1|/4e-141/Peroxidase [Medicago truncatula]
peroxidase C3-like isoform 2	CL5867.Contig3_peanut	152.715	107.055	99.2088	2.45447	0.214244	1.33903	121.352	168.365	107.415	160.543	18.2543	6.36594	64.109	62.6312	89.1073	8.83942	100.917	130.295	K00430|1|8e-44|172|mtr:MTR_2g029850|peroxidase [EC:1.11.1.7]	-	GO:0020037//heme binding;GO:0046872//metal ion binding;GO:0004601//peroxidase activity	GO:0055114//oxidation-reduction process;GO:0006979//response to oxidative stress	gi|356533027|ref|XP_003535070.1|/1e-46/PREDICTED: peroxidase C3-like isoform 2 [Glycine max]
peroxidase class III	Unigene12964_peanut	26.1206	15.0032	27.967	0.772602	0.215964	0.256334	13.1096	7.81938	21.8876	19.1499	4.86969	1.36546	5.58499	41.5217	32.8361	2.8764	44.7566	35.2808	K00430|1|2e-53|207|rcu:RCOM_0688840|peroxidase [EC:1.11.1.7]	GO:0005576//extracellular region	GO:0046872//metal ion binding;GO:0020037//heme binding;GO:0004601//peroxidase activity	GO:0042744//hydrogen peroxide catabolic process;GO:0055114//oxidation-reduction process	gi|211906538|gb|ACJ11762.1|/4e-66/class III peroxidase [Gossypium hirsutum]
peroxidase 55-like	Unigene17329_peanut	33.5265	22.807	23.4422	4.7454	4.2392	3.35655	50.2594	25.5561	44.9901	27.2265	24.9165	14.7	48.4357	56.4695	50.1431	20.8055	35.1745	34.5665	K00430|1|5e-139|492|gmx:100791275|peroxidase [EC:1.11.1.7]	-	GO:0020037//heme binding;GO:0046872//metal ion binding;GO:0004601//peroxidase activity	GO:0055114//oxidation-reduction process;GO:0006979//response to oxidative stress	gi|356560474|ref|XP_003548517.1|/3e-138/PREDICTED: peroxidase 55-like [Glycine max]
peroxidase 52-like	Unigene17964_peanut	39.213	36.0074	41.0937	0.118643	0	0.583215	18.0155	38.7294	33.9168	14.1681	3.09135	1.25027	72.0851	52.2082	61.9285	3.14031	33.4031	22.0135	K00430|1|2e-43|172|bdi:100826951|peroxidase [EC:1.11.1.7]	GO:0016023//cytoplasmic membrane-bounded vesicle	GO:0046872//metal ion binding;GO:0020037//heme binding;GO:0004601//peroxidase activity	GO:0006979//response to oxidative stress;GO:0055114//oxidation-reduction process	gi|356543098|ref|XP_003540000.1|/1e-51/PREDICTED: peroxidase 52-like [Glycine max]
peroxidase 1 precursor	Unigene18006_peanut	26.6355	17.8088	18.0717	0.593568	0.353211	0	16.6825	21.7056	18.7585	24.6915	0.518886	0.155899	9.15558	9.84569	10.7929	5.21364	20.5037	17.4575	K00430|1|6e-07|50.4|mtr:MTR_2g029850|peroxidase [EC:1.11.1.7]	-	GO:0020037//heme binding;GO:0046872//metal ion binding;GO:0004601//peroxidase activity	GO:0055114//oxidation-reduction process;GO:0006979//response to oxidative stress	gi|5002342|gb|AAD37427.1|AF149277_1/2e-08/peroxidase 1 precursor [Phaseolus vulgaris]
peroxidase 15-like	Unigene18007_peanut	253.333	163.837	156.264	6.2245	3.28632	6.63678	180.541	243.46	194.801	232.609	29.8716	6.9114	86.9537	103.018	134.173	17.9458	165.165	186.6	K00430|1|5e-26|114|mtr:MTR_2g029850|peroxidase [EC:1.11.1.7]	GO:0005886//plasma membrane	GO:0020037//heme binding;GO:0046872//metal ion binding;GO:0004601//peroxidase activity	GO:0055114//oxidation-reduction process;GO:0006979//response to oxidative stress	gi|356555867|ref|XP_003546251.1|/1e-29/PREDICTED: peroxidase 15-like [Glycine max]
Cationic peroxidase 1	Unigene18354_peanut	26.774	11.0371	23.1493	1.71951	2.44846	2.94955	19.6717	23.5719	38.7787	24.7573	8.61527	2.95624	7.98384	44.1964	42.0232	9.95584	32.8375	49.3584	K00430|1|5e-43|170|sbi:SORBI_02g042840|peroxidase [EC:1.11.1.7]	GO:0005576//extracellular region	GO:0046872//metal ion binding;GO:0020037//heme binding;GO:0004601//peroxidase activity	GO:0042744//hydrogen peroxide catabolic process;GO:0055114//oxidation-reduction process	gi|6093671|sp|P22195.2|PER1_ARAHY/6e-63/RecName: Full=Cationic peroxidase 1; AltName: Full=PNPC1; Flags: Precursor
cationic peroxidase 1-like	Unigene6713_peanut	103.906	34.1243	77.0549	0	0.571652	0	29.938	27.0494	39.5196	36.5656	4.55605	2.26389	8.46606	88.978	100.139	2.07001	40.979	86.5257	K00430|1|3e-16|81.3|sbi:SORBI_02g042840|peroxidase [EC:1.11.1.7]	-	GO:0020037//heme binding;GO:0046872//metal ion binding;GO:0004601//peroxidase activity	GO:0055114//oxidation-reduction process;GO:0006979//response to oxidative stress	gi|363807156|ref|NP_001242089.1|/6e-23/uncharacterized protein LOC100815671 precursor [Glycine max]
Peroxidase chain A	CL10347.Contig1_peanut	23.7635	12.1219	19.3496	5.67624	6.69114	5.50133	34.1756	28.4315	32.7484	18.5534	11.2554	5.70565	14.8644	42.3434	37.1349	11.6041	34.9401	47.5113	K00430|1|5e-95|345|vvi:100257059|peroxidase [EC:1.11.1.7]	GO:0005576//extracellular region	GO:0046872//metal ion binding;GO:0020037//heme binding;GO:0004601//peroxidase activity	GO:0042744//hydrogen peroxide catabolic process;GO:0055114//oxidation-reduction process	gi|1633130|pdb|1SCH|A/7e-136/Chain A, Peanut Peroxidase
alternative oxidase 2b	Unigene17372_peanut	11.1454	15.374	12.7654	16.0603	17.2742	19.1753	32.711	24.2037	28.7808	92.7861	45.1461	47.8419	19.0995	12.7943	20.3183	58.323	57.8519	89.2332	K00540|1|3e-118|423|ath:AT5G64210|[EC:1.-.-.-]	GO:0005743//mitochondrial inner membrane;GO:0070469//respiratory chain;GO:0016021//integral to membrane	GO:0046872//metal ion binding;GO:0009916//alternative oxidase activity	GO:0007585//respiratory gaseous exchange;GO:0022900//electron transport chain	gi|32130598|gb|AAP68983.1|/8e-159/alternative oxidase 2b [Glycine max]
alternative oxidase 1A	Unigene24214_peanut	2.96908	2.38099	3.6412	3.55027	1.87619	1.61524	10.1799	3.41626	11.1472	36.0603	4.54368	29.1776	9.02163	4.05265	4.4907	42.9016	58.88	69.7823	K00540|1|7e-150|528|ath:AT3G22370|[EC:1.-.-.-]	GO:0005743//mitochondrial inner membrane;GO:0070469//respiratory chain;GO:0016021//integral to membrane	GO:0046872//metal ion binding;GO:0005515//protein binding;GO:0009916//alternative oxidase activity	GO:0045333//cellular respiration;GO:0009409//response to cold;GO:0007585//respiratory gaseous exchange;GO:0031930//mitochondria-nucleus signaling pathway;GO:0022900//electron transport chain	gi|15228734|ref|NP_188876.1|/9e-149/alternative oxidase 1A [Arabidopsis thaliana]
mitochondrial alternative oxidase 2b	Unigene6870_peanut	1.76369	5.32936	1.00211	0.160492	2.97456	2.09171	9.31746	7.20145	12.4835	14.916	7.76344	3.76155	4.74752	0	2.20857	9.74776	10.6487	16.9589	K00540|1|2e-25|111|aly:ARALYDRAFT_479749|[EC:1.-.-.-]	GO:0005743//mitochondrial inner membrane;GO:0070469//respiratory chain;GO:0016021//integral to membrane	GO:0046872//metal ion binding;GO:0009916//alternative oxidase activity	GO:0007585//respiratory gaseous exchange;GO:0022900//electron transport chain	gi|70799005|gb|AAZ09195.1|/6e-32/mitochondrial alternative oxidase 2b [Vigna unguiculata]
glutathione S-transferase	CL156.Contig1_peanut	CL156.Contig1_peanut	173.395	170.309	278.56	130.304	185.521	178.969	1391.56	1041.44	1113.36	2671.13	1412.62	1350.43	334.927	334.925	437.033	1098.82	1152.98	2376.17	K00799|1|8e-106|382|gmx:547589|glutathione S-transferase [EC:2.5.1.18]	-	GO:0004364//glutathione transferase activity	-	gi|217075676|gb|ACJ86198.1|/3e-106/unknown [Medicago truncatula]
glutathione S-transferase	CL2700.Contig2_peanut	CL2700.Contig2_peanut	10.3391	2.86315	7.32538	0	1.12412	0	32.8656	17.807	45.1308	25.6093	8.21076	4.90101	18.1607	17.3244	18.3889	11.1851	11.5004	20.0686	K00799|1|1e-82|304|mtr:MTR_8g087410|glutathione S-transferase [EC:2.5.1.18]	GO:0016021//integral to membrane	GO:0004364//glutathione transferase activity;GO:0004672//protein kinase activity;GO:0005524//ATP binding	GO:0006468//protein phosphorylation	gi|330687254|gb|AEC32486.1|/9e-95/tau class glutathione S-transferase [Glycine soja]
glutathione S-transferase	CL2700.Contig5_peanut	CL2700.Contig5_peanut	2.41827	1.86911	1.58311	0.527274	0	1.60997	12.8799	11.0602	13.369	10.9393	2.73538	11.7348	1.05155	0.962792	6.18551	6.91464	5.61219	3.07924	K00799|1|1e-82|304|mtr:MTR_8g087410|glutathione S-transferase [EC:2.5.1.18]	GO:0016021//integral to membrane	GO:0004364//glutathione transferase activity;GO:0004672//protein kinase activity;GO:0005524//ATP binding	GO:0006468//protein phosphorylation	gi|330687254|gb|AEC32486.1|/1e-94/tau class glutathione S-transferase [Glycine soja]
glutathione S-transferase	CL2700.Contig7_peanut	CL2700.Contig7_peanut	0	0	0.541774	2.55582	0	0	9.4021	5.2797	16.2913	54.6022	15.452	46.3442	1.53628	0	0	31.1053	34.1863	34.2297	K00799|1|5e-87|319|gmx:548031|glutathione S-transferase [EC:2.5.1.18]	GO:0016021//integral to membrane	GO:0004364//glutathione transferase activity;GO:0004672//protein kinase activity;GO:0005524//ATP binding	GO:0006468//protein phosphorylation	gi|330687254|gb|AEC32486.1|/4e-99/tau class glutathione S-transferase [Glycine soja]
glutathione S-transferase	CL2700.Contig8_peanut	CL2700.Contig8_peanut	1.41468	2.39926	1.28236	0	1.4896	2.01318	14.6249	8.40316	6.60402	25.4697	11.1236	17.0275	4.10211	3.72106	2.87308	37.7368	19.5347	39.7659	K00799|1|6e-87|319|gmx:548031|glutathione S-transferase [EC:2.5.1.18]	GO:0016021//integral to membrane	GO:0004364//glutathione transferase activity;GO:0004672//protein kinase activity;GO:0005524//ATP binding	GO:0006468//protein phosphorylation	gi|330687254|gb|AEC32486.1|/5e-99/tau class glutathione S-transferase [Glycine soja]
glutathione S-transferase L3-like isoform X1	CL3473.Contig1_peanut	CL3473.Contig1_peanut	19.3248	22.0821	15.0126	15.0073	11.4284	14.0878	97.0434	69.445	110.114	240.85	106.513	185.42	54.136	34.0196	35.8914	97.6825	125.774	111.968	K00799|1|8e-114|408|gmx:100793025|glutathione S-transferase [EC:2.5.1.18]	-	-	-	gi|356572385|ref|XP_003554349.1|/9e-113/PREDICTED: protein IN2-1 homolog B-like [Glycine max]
glutathione S-transferase L3-like isoform X1	CL3473.Contig2_peanut	CL3473.Contig2_peanut	5.10925	5.39509	5.54955	15.2063	22.0794	24.4173	20.7472	19.4061	23.387	98.622	51.54	43.5439	15.3235	4.11787	13.703	111.517	103.229	91.8468	K00799|1|5e-64|240|gmx:100793025|glutathione S-transferase [EC:2.5.1.18]	-	-	-	gi|356572385|ref|XP_003554349.1|/6e-63/PREDICTED: protein IN2-1 homolog B-like [Glycine max]
glutathione S-transferase Tau2	CL413.Contig3_peanut	CL413.Contig3_peanut	0.966039	2.1372	2.20355	5.20427	5.1505	7.07897	6.32575	4.99202	18.8536	19.6537	12.1818	9.28992	3.21063	14.3524	8.17779	9.19836	11.4633	12.4825	K00799|1|7e-24|106|gmx:547936|glutathione S-transferase [EC:2.5.1.18]	-	GO:0004364//glutathione transferase activity	-	gi|359494285|ref|XP_003634751.1|/3e-26/PREDICTED: uncharacterized protein LOC100232878 [Vitis vinifera]
glutathione S-transferase 3	CL413.Contig4_peanut	CL413.Contig4_peanut	2.92681	2.34258	0.569664	7.74921	10.0106	13.3547	17.0951	10.1736	21.8317	33.2019	10.277	18.6229	8.00167	4.81878	9.65538	15.3031	10.8005	23.5838	K00799|1|6e-26|113|gmx:100500477|glutathione S-transferase [EC:2.5.1.18]	GO:0009507//chloroplast;GO:0005634//nucleus	GO:0004364//glutathione transferase activity	GO:0010035//response to inorganic substance;GO:0009628//response to abiotic stimulus;GO:0010583//response to cyclopentenone;GO:0009407//toxin catabolic process;GO:0006950//response to stress	gi|388492348|gb|AFK34240.1|/2e-28/unknown [Lotus japonicus]
glutathione S-transferase	CL6412.Contig1_peanut	CL6412.Contig1_peanut	3.51334	1.8786	2.52831	0.249816	0.646704	0	21.2399	16.2609	22.2173	22.7142	8.09686	9.09237	4.98081	6.01697	4.55847	11.9913	11.2157	16.2691	K00799|1|3e-76|283|mtr:MTR_1g090100|glutathione S-transferase [EC:2.5.1.18]	-	-	-	gi|388519151|gb|AFK47637.1|/5e-80/unknown [Medicago truncatula]
glutathione S-transferase	CL6412.Contig4_peanut	CL6412.Contig4_peanut	4.57475	4.49716	8.6644	8.72409	8.58956	11.7093	32.5089	21.7502	42.9046	137.949	56.1225	59.4348	10.1676	7.69132	18.9469	81.1933	91.7718	77.2701	K00799|1|2e-79|294|mtr:MTR_1g090100|glutathione S-transferase [EC:2.5.1.18]	-	GO:0016740//transferase activity	-	gi|388519151|gb|AFK47637.1|/1e-84/unknown [Medicago truncatula]
glutathione S-transferase	CL6412.Contig5_peanut	CL6412.Contig5_peanut	5.01817	1.83661	5.98596	2.75191	3.09094	2.32326	82.5198	43.6726	87.365	133.319	35.1535	43.3554	15.7012	9.09599	16.4378	49.6099	61.9686	63.1825	K00799|1|5e-81|299|mtr:MTR_1g090100|glutathione S-transferase [EC:2.5.1.18]	-	GO:0016740//transferase activity	-	gi|388519151|gb|AFK47637.1|/2e-85/unknown [Medicago truncatula]
glutathione S-transferase [Medicago truncatula]	CL9331.Contig1_peanut	CL9331.Contig1_peanut	36.2908	31.2798	46.0635	21.7826	20.6813	33.8458	109.11	88.8549	122.194	116.16	81.7692	67.5234	54.5455	63.139	68.8058	48.9915	46.1178	66.6494	K00799|1|1e-73|275|pop:POPTR_587490|glutathione S-transferase [EC:2.5.1.18]	-	GO:0016829//lyase activity;GO:0016740//transferase activity	GO:0009628//response to abiotic stimulus;GO:0042221//response to chemical stimulus;GO:0009791//post-embryonic development	gi|357516545|ref|XP_003628561.1|/2e-97/Glutathione S-transferase [Medicago truncatula]
glutathione S-transferase GST 17	Unigene22487_peanut	Unigene22487_peanut	7.65042	3.92895	4.75769	0.25309	1.37119	0.725184	25.3383	18.7083	19.1953	2.89742	2.38223	2.75542	9.62243	12.6706	11.8262	6.01274	1.96165	5.38556	K00799|1|2e-92|336|gmx:548031|glutathione S-transferase [EC:2.5.1.18]	GO:0016021//integral to membrane	GO:0004364//glutathione transferase activity;GO:0004672//protein kinase activity;GO:0005524//ATP binding	GO:0006468//protein phosphorylation	gi|351722919|ref|NP_001234957.1|/8e-99/glutathione S-transferase GST 17 [Glycine max]
glutathione S-transferase tau	Unigene27093_peanut	Unigene27093_peanut	9.55075	5.17692	6.78069	15.4899	25.8814	25.2632	38.1209	28.5717	28.9791	83.9236	40.8764	46.5793	9.37937	8.93557	15.3591	105.994	111.02	148.697	K00799|1|5e-17|84.0|gmx:100793025|glutathione S-transferase [EC:2.5.1.18]	GO:0005737//cytoplasm	GO:0004364//glutathione transferase activity	GO:0046686//response to cadmium ion;GO:0010731//protein glutathionylation	gi|356572385|ref|XP_003554349.1|/8e-16/PREDICTED: protein IN2-1 homolog B-like [Glycine max]
glutathione S-transferase GST 16	Unigene3242_peanut	Unigene3242_peanut	15.9924	15.8532	12.7213	14.148	18.6359	18.0222	47.4117	27.5008	58.8575	42.6772	17.3135	27.052	33.1968	35.439	34.4339	43.9816	20.274	36.1328	K00799|1|5e-74|275|mtr:MTR_8g056940|glutathione S-transferase [EC:2.5.1.18]	-	GO:0004364//glutathione transferase activity	-	gi|351727831|ref|NP_001237686.1|/8e-93/glutathione S-transferase GST 16 [Glycine max]
glutathione S-transferase parA	Unigene6235_peanut	Unigene6235_peanut	2.10734	1.74579	1.76378	0	0	0	11.5273	9.81451	14.5187	0.251844	0.304891	0	3.5944	4.58272	3.63735	0.180998	0.444454	0.469317	K00799|1|4e-62|235|pop:POPTR_235715|glutathione S-transferase [EC:2.5.1.18]	-	GO:0016829//lyase activity	-	gi|462423271|gb|EMJ27534.1|/8e-82/hypothetical protein PRUPE_ppa022301mg [Prunus persica]
glutathione S-transferase 1	Unigene6566_peanut	Unigene6566_peanut	0	0	0	0	0	0	5.63757	5.96113	3.59209	0	0	0	1.46568	1.45921	1.20013	0	0	0	K00799|1|4e-18|87.8|ath:AT4G02520|glutathione S-transferase [EC:2.5.1.18]	GO:0005829//cytosol;GO:0009506//plasmodesma;GO:0009570//chloroplast stroma;GO:0005773//vacuole;GO:0005886//plasma membrane;GO:0048046//apoplast	GO:2001147//camalexin binding;GO:2001227//quercitrin binding;GO:0004364//glutathione transferase activity;GO:0043295//glutathione binding	GO:0009651//response to salt stress;GO:0042742//defense response to bacterium;GO:0009409//response to cold;GO:0010043//response to zinc ion;GO:0046686//response to cadmium ion;GO:0009407//toxin catabolic process;GO:0050832//defense response to fungus	gi|31790093|gb|AAP58391.1|/1e-17/glutathione S-transferase 1 [Brassica juncea]
glutathione S-transferase parA	Unigene9811_peanut	Unigene9811_peanut	5.03781	6.87241	4.53742	0	0	0	29.0846	14.6905	43.7432	4.84282	0.605143	6.32244	16.072	7.02689	6.94689	13.8771	13.6563	29.4437	K00799|1|1e-78|290|gmx:547936|glutathione S-transferase [EC:2.5.1.18]	-	-	-	gi|388495070|gb|AFK35601.1|/4e-106/unknown [Medicago truncatula]
glutathione S-transferase	Unigene30596_peanut	Unigene30596_peanut	0.682949	0	0	0	0	0	0	0	0	0	0	0	10.2568	12.0862	5.89799	0	0	0	K00799|1|3e-13|73.2|cre:CHLREDRAFT_194224|glutathione S-transferase [EC:2.5.1.18];K01830|3|2e-10|63.9|vcn:VOLCADRAFT_109826|prostaglandin-H2 D-isomerase [EC:5.3.99.2]	-	-	-	gi|452822920|gb|EME29935.1|/1e-20/glutathione S-transferase [Galdieria sulphuraria]
glutathione S-transferase	Unigene30969_peanut	Unigene30969_peanut	0.855245	0.955615	2.09381	0	0	0	0.849082	1.02993	0.895841	0	0	0	19.9422	18.3012	12.3013	0	0	0	K03233|1|4e-31|131|ppp:PHYPADRAFT_206386|elongation factor 1-gamma	GO:0044464//cell part	-	-	gi|428233302|gb|AFZ39148.1|/3e-30/EF1Bgamma class glutathione S-transferase [Physcomitrella patens]
glutathione S-transferase 3-like	Unigene31603_peanut	Unigene31603_peanut	3.08336	0.838413	0.756703	0	0	0	1.0121	1.99289	0.0802769	0	0	0	18.2521	19.8392	10.2175	0	0	0	K00799|1|4e-18|87.8|pop:POPTR_831173|glutathione S-transferase [EC:2.5.1.18]	GO:0005773//vacuole;GO:0016020//membrane;GO:0005783//endoplasmic reticulum;GO:0005794//Golgi apparatus	GO:0003824//catalytic activity	GO:0044710;GO:0006888//ER to Golgi vesicle-mediated transport	gi|224079702|ref|XP_002305918.1|/5e-17/predicted protein [Populus trichocarpa]
glutathione S-transferase sigma	Unigene4581_peanut	Unigene4581_peanut	0.300951	1.82358	0	0	0	0	0.335149	0	0	0	0	0	12.6289	19.5873	2.39118	0	0	0	K01830|1|2e-15|80.1|vcn:VOLCADRAFT_109826|prostaglandin-H2 D-isomerase [EC:5.3.99.2];K00799|2|4e-14|75.9|cre:CHLREDRAFT_194226|glutathione S-transferase [EC:2.5.1.18]	-	-	-	gi|348683865|gb|EGZ23680.1|/1e-24/hypothetical protein PHYSODRAFT_344495 [Phytophthora sojae]
glutathione S-transferase	Unigene5703_peanut	Unigene5703_peanut	1.62464	2.15918	0.293172	0	0	0	1.59068	0.673341	0.228914	0	0	0	34.6152	31.2515	13.842	0	0	0	K00799|1|7e-15|79.0|cre:CHLREDRAFT_194224|glutathione S-transferase [EC:2.5.1.18];K01830|2|3e-13|73.6|vcn:VOLCADRAFT_109826|prostaglandin-H2 D-isomerase [EC:5.3.99.2]	-	-	-	gi|452822920|gb|EME29935.1|/3e-26/glutathione S-transferase [Galdieria sulphuraria]
glutathione S-transferase theta	CL1138.Contig20_peanut	CL1138.Contig20_peanut	0	3.24145	0	0	0	0	0	2.24457	0	5.50372	6.37033	16.2726	0	0	0	0	0	0	K00799|1|4e-16|80.9|gmx:100799229|glutathione S-transferase [EC:2.5.1.18]	GO:0005777//peroxisome	GO:0016740//transferase activity	GO:0009407//toxin catabolic process;GO:0010583//response to cyclopentenone	gi|388496348|gb|AFK36240.1|/3e-19/unknown [Lotus japonicus]
glutathione S-transferase theta	CL1138.Contig5_peanut	CL1138.Contig5_peanut	39.9744	21.8363	40.7155	18.7989	0	0	37.7726	37.2798	48.9844	29.1128	27.0976	27.832	46.4385	37.1704	38.8657	35.7651	25.3973	42.3747	K00799|1|4e-16|80.9|gmx:100799229|glutathione S-transferase [EC:2.5.1.18]	GO:0005777//peroxisome	GO:0016740//transferase activity	GO:0009407//toxin catabolic process;GO:0010583//response to cyclopentenone	gi|388496348|gb|AFK36240.1|/3e-19/unknown [Lotus japonicus]
glutathione S-transferase GST 9 isoform X1	CL413.Contig2_peanut	CL413.Contig2_peanut	1.92517	0.985011	4.52683	14.9657	12.7026	12.9184	4.31705	5.45838	4.21879	93.9974	53.4938	66.6622	3.51641	2.7856	7.77116	85.9386	54.4019	52.0507	K00799|1|2e-86|317|gmx:100500477|glutathione S-transferase [EC:2.5.1.18]	-	GO:0004364//glutathione transferase activity	-	gi|255637207|gb|ACU18934.1|/1e-99/unknown [Glycine max]
glutathione S-transferase GST 9	CL413.Contig6_peanut	CL413.Contig6_peanut	1.67629	1.7081	2.96962	2.46464	1.90839	0.459464	4.86677	3.66081	3.86161	16.0503	7.29495	12.997	10.0238	4.30984	10.5739	6.69651	6.29136	16.3065	K00799|1|6e-41|166|gmx:547936|glutathione S-transferase [EC:2.5.1.18]	-	GO:0004364//glutathione transferase activity	-	gi|147865422|emb|CAN79413.1|/3e-50/hypothetical protein VITISV_036693 [Vitis vinifera]
glutathione S-transferase 3	CL413.Contig7_peanut	CL413.Contig7_peanut	52.9768	67.6038	70.4203	0.0548979	0.801036	0.713624	177.414	120.245	144.266	127.733	56.0461	83.4403	63.1412	76.5439	93.9958	45.5996	33.9881	60.0781	K00799|1|1e-87|321|gmx:100500477|glutathione S-transferase [EC:2.5.1.18]	-	GO:0004364//glutathione transferase activity;GO:0004462//lactoylglutathione lyase activity	-	gi|255637207|gb|ACU18934.1|/2e-104/unknown [Glycine max]
glutathione S-transferase-like isoform 2	CL4583.Contig1_peanut	CL4583.Contig1_peanut	92.1796	77.2755	74.4306	61.0925	65.3394	71.6891	114.728	139.22	109.929	457.184	190.409	330.801	98.2605	68.8733	79.4731	282.137	257.886	383.374	K00799|1|2e-41|166|gmx:100808141|glutathione S-transferase [EC:2.5.1.18]	-	GO:0004364//glutathione transferase activity	GO:0006950//response to stress	gi|356520949|ref|XP_003529122.1|/4e-42/PREDICTED: probable glutathione S-transferase-like isoform 2 [Glycine max]
glutathione S-transferase	CL6412.Contig3_peanut	CL6412.Contig3_peanut	3.10183	4.4806	3.62689	4.45999	4.052	3.48429	6.66161	6.24886	9.16527	26.5498	13.3882	13.2289	1.65081	4.82912	5.45566	18.8836	18.0389	19.9451	K00799|1|1e-74|278|mtr:MTR_1g090100|glutathione S-transferase [EC:2.5.1.18]	-	-	-	gi|388519151|gb|AFK47637.1|/2e-79/unknown [Medicago truncatula]
glutathione S-transferase	CL6412.Contig7_peanut	CL6412.Contig7_peanut	33.2478	19.182	23.0337	0.271265	0.55555	0.481274	45.263	35.447	20.7688	17.0197	7.74749	17.0568	23.3347	14.1397	19.1899	33.0173	27.9361	40.2381	K00799|1|3e-82|303|mtr:MTR_1g090100|glutathione S-transferase [EC:2.5.1.18]	-	GO:0016740//transferase activity	-	gi|388519151|gb|AFK47637.1|/2e-85/unknown [Medicago truncatula]
glutathione S-transferase	CL7271.Contig2_peanut	CL7271.Contig2_peanut	66.7175	66.1236	52.2272	47.1969	44.9722	54.2865	104.902	116.366	93.4932	374.281	204.899	424.006	76.6011	53.6915	74.8501	217.861	299.5	274.2	K00799|1|1e-52|203|gmx:100500680|glutathione S-transferase [EC:2.5.1.18]	-	GO:0004364//glutathione transferase activity	GO:0006950//response to stress	gi|255630907|gb|ACU15816.1|/2e-52/unknown [Glycine max]
glutathione S-transferase GST 5	CL7522.Contig5_peanut	CL7522.Contig5_peanut	12.2762	13.0759	11.0183	0	0.418659	0	23.7445	16.19	19.7149	12.0916	3.93239	4.45254	16.8174	18.172	15.3055	5.48913	4.86842	10.3808	K00799|1|3e-72|270|gmx:100500281|glutathione S-transferase [EC:2.5.1.18]	-	GO:0016740//transferase activity	GO:0050896//response to stimulus	gi|351725411|ref|NP_001238627.1|/2e-78/glutathione S-transferase GST 5 [Glycine max]
glutathione S-transferase parC	CL9564.Contig1_peanut	CL9564.Contig1_peanut	1.15534	0	0.793834	0.82373	1.15357	0.8149	5.25929	5.4218	5.59694	7.37083	5.56497	18.4864	3.77639	6.01671	8.62878	5.78272	8.574	9.74886	K00799|1|2e-82|303|gmx:547936|glutathione S-transferase [EC:2.5.1.18]	-	GO:0004364//glutathione transferase activity;GO:0004462//lactoylglutathione lyase activity	-	gi|462410364|gb|EMJ15698.1|/6e-100/hypothetical protein PRUPE_ppa018063mg [Prunus persica]
glutathione S-transferase parC	CL9564.Contig2_peanut	CL9564.Contig2_peanut	0	0.503411	0	0	0.237833	0	0	0	0	17.0478	5.01243	28.5276	2.55577	0	0	10.0647	7.68751	5.93617	K00799|1|8e-82|301|gmx:547936|glutathione S-transferase [EC:2.5.1.18]	-	GO:0004364//glutathione transferase activity;GO:0004462//lactoylglutathione lyase activity	-	gi|462410364|gb|EMJ15698.1|/2e-99/hypothetical protein PRUPE_ppa018063mg [Prunus persica]
glutathione S-transferase GST 24	Unigene11100_peanut	Unigene11100_peanut	13.664	24.4784	12.9661	13.887	9.94345	24.5036	37.9299	25.9945	33.2541	89.974	44.6472	35.4514	12.2043	14.7931	15.1437	38.2374	37.5145	63.7978	K00799|1|5e-46|180|mtr:MTR_5g090920|glutathione S-transferase [EC:2.5.1.18]	-	GO:0004364//glutathione transferase activity	-	gi|351723125|ref|NP_001236500.1|/9e-46/glutathione S-transferase GST 24 [Glycine max]
glutathione S-transferase T1	Unigene28614_peanut	Unigene28614_peanut	5.4702	6.81611	2.87657	13.2111	0	0	14.6632	11.2882	17.8779	12.421	22.2492	43.5579	4.93037	9.22532	2.27307	6.99391	14.6132	0	K00799|1|5e-16|77.8|gmx:100799229|glutathione S-transferase [EC:2.5.1.18]	GO:0005777//peroxisome	GO:0004364//glutathione transferase activity	GO:0009407//toxin catabolic process;GO:0010583//response to cyclopentenone	gi|388496348|gb|AFK36240.1|/6e-19/unknown [Lotus japonicus]
glutathione S-transferase	CL2700.Contig10_peanut	CL2700.Contig10_peanut	33.4401	25.9103	28.1955	0.483516	1.17893	2.1182	75.377	81.8796	71.1767	12.3513	2.68028	10.1302	35.5055	62.1397	53.4579	11.1797	6.88553	11.1495	K00799|1|4e-88|322|mtr:MTR_8g087410|glutathione S-transferase [EC:2.5.1.18]	GO:0016021//integral to membrane	GO:0004364//glutathione transferase activity;GO:0004672//protein kinase activity;GO:0005524//ATP binding	GO:0006468//protein phosphorylation	gi|388495332|gb|AFK35732.1|/3e-87/unknown [Lotus japonicus]
glutathione S-transferase 3	CL413.Contig8_peanut	CL413.Contig8_peanut	2.89924	4.07521	7.79656	18.47	24.0537	18.4036	5.35952	21.7344	12.4278	62.4815	50.3474	85.6364	9.54693	2.7927	9.98291	96.733	57.1811	92.0456	K00799|1|1e-89|327|gmx:100500477|glutathione S-transferase [EC:2.5.1.18]	-	GO:0004364//glutathione transferase activity;GO:0004462//lactoylglutathione lyase activity	-	gi|255637207|gb|ACU18934.1|/4e-108/unknown [Glycine max]
glutathione S-transferase	CL6412.Contig6_peanut	CL6412.Contig6_peanut	5.28951	6.31272	4.03049	0.184324	3.05	2.68908	20.6947	12.2027	12.726	13.4112	5.97962	5.41026	8.51603	7.99442	8.12393	12.5145	7.43914	10.7826	K00799|1|4e-82|302|mtr:MTR_1g090100|glutathione S-transferase [EC:2.5.1.18]	-	GO:0016740//transferase activity	-	gi|356535472|ref|XP_003536269.1|/4e-86/PREDICTED: probable glutathione S-transferase [Glycine max]
glutathione S-transferase, amino-terminal domain protein	Unigene13706_peanut	Unigene13706_peanut	42.5207	27.2073	24.5697	0.390737	0.979351	0.549727	61.4178	57.4108	63.7574	11.0127	4.30409	1.1676	32.0175	40.244	33.9015	7.3122	7.59317	13.6503	K00799|1|5e-110|395|gmx:547582|glutathione S-transferase [EC:2.5.1.18]	-	GO:0004364//glutathione transferase activity	-	gi|388515117|gb|AFK45620.1|/5e-110/unknown [Lotus japonicus]
glutathione transferase GST 23	Unigene2150_peanut	Unigene2150_peanut	12.4558	14.2649	8.8653	0.910535	0.536474	1.57767	19.139	15.648	12.5286	13.1675	2.14313	6.69549	13.3448	11.4955	11.0273	9.27328	8.8118	6.79191	K00799|1|1e-60|229|mtr:MTR_8g087410|glutathione S-transferase [EC:2.5.1.18]	GO:0016021//integral to membrane	GO:0004364//glutathione transferase activity;GO:0004672//protein kinase activity;GO:0005524//ATP binding	GO:0006468//protein phosphorylation	gi|351720888|ref|NP_001237959.1|/6e-66/uncharacterized protein LOC100305870 [Glycine max]
glutathione S-transferase L3-like isoform X1	Unigene27097_peanut	Unigene27097_peanut	3.6721	16.4339	9.47817	21.7999	29.0101	41.8587	21.2055	21.592	30.8176	99.6513	54.4163	39.941	15.2095	8.30474	11.1732	142.243	107.112	107.087	K00799|1|3e-29|124|vvi:100267329|glutathione S-transferase [EC:2.5.1.18]	GO:0009570//chloroplast stroma	GO:0016740//transferase activity	GO:0046686//response to cadmium ion;GO:0010731//protein glutathionylation	gi|359479025|ref|XP_003632205.1|/1e-28/PREDICTED: protein IN2-1 homolog B-like [Vitis vinifera]
late embryogenesis abundant protein group 1	Unigene21397_peanut	Unigene21397_peanut	0.250347	0.304299	0.160719	0.21396	0.374239	0	1.27534	0.38164	1.33329	27.3666	14.2197	58.2165	0.82744	0.305844	0	12.6581	15.51	20.4444	-	GO:0005737//cytoplasm	-	GO:0009845//seed germination;GO:0009933//meristem structural organization;GO:0009909//regulation of flower development;GO:0009640//photomorphogenesis;GO:0010228//vegetative to reproductive phase transition of meristem;GO:0016114//terpenoid biosynthetic process;GO:0016567//protein ubiquitination;GO:0019915//lipid storage;GO:0009737//response to abscisic acid stimulus;GO:0050826//response to freezi…	gi|312599811|gb|ADQ91831.1|/5e-46/late embryogenesis abundant protein group 1 protein [Arachis hypogaea]
late embryogenesis abundant protein group 2	Unigene20477_peanut	Unigene20477_peanut	0	0	0	0.110115	0.219833	0	0	0	0.0462156	18.5102	4.85433	116.32	0	0	0	18.477	27.0777	25.1656	-	-	-	-	gi|312599817|gb|ADQ91834.1|/5e-116/late embryogenesis abundant protein group 2 protein dehydrin [Arachis hypogaea]
late embryogenesis abundant protein group 3	Unigene10727_peanut	Unigene10727_peanut	0.21247	2.01252	0.522491	0	0.0495458	0.657098	0	1.0128	1.88388	20.7915	9.76888	24.1773	0	0.172509	0	8.02418	8.83836	13.4459	-	-	-	-	gi|312599825|gb|ADQ91838.1|/9e-85/late embryogenesis abundant protein group 3 protein [Arachis hypogaea]
late embryogenesis abundant protein group 3	CL10918.Contig1_peanut	CL10918.Contig1_peanut	1.29092	0.251402	0.392432	0.314518	0.238527	0.416104	10.71	2.00976	9.3456	99.4435	62.3823	374.809	0.225815	0.282447	0.343526	117.159	214.242	159.361	-	-	-	GO:0009830//cell wall modification involved in abscission	gi|312599819|gb|ADQ91835.1|/2e-82/late embryogenesis abundant protein group 3 protein [Arachis hypogaea]
late embryogenesis abundant protein group 4	CL7543.Contig1_peanut	CL7543.Contig1_peanut	0	0	0	0.0319186	0	0	0	0	0	75.9091	54.7229	174.96	0	0	0	22.322	23.3712	30.5108	-	-	-	-	gi|312599831|gb|ADQ91841.1|/1e-91/late embryogenesis abundant protein group 4 protein [Arachis hypogaea]
late embryogenesis abundant protein group 4	CL7543.Contig2_peanut	CL7543.Contig2_peanut	0.209791	0.141558	0.394274	0	0.243929	0.177925	0.353881	0.295052	0.162981	52.7997	43.9865	88.3839	3.86373	9.78546	9.41626	24.6656	16.5972	15.9801	-	-	-	-	gi|312599829|gb|ADQ91840.1|/7e-09/late embryogenesis abundant protein group 4 protein [Arachis hypogaea]
late embryogenesis abundant protein group 5	Unigene4795_peanut	Unigene4795_peanut	7.08033	9.99956	10.7309	0.791856	1.19396	0.669013	1.12747	2.844	1.99281	3.85712	0.189121	5.19447	2.79319	2.27131	1.29273	5.05156	6.36795	7.44772	K10779|1|1e-07|52.8|smo:SELMODRAFT_443867|transcriptional regulator ATRX [EC:3.6.4.12]	GO:0005737//cytoplasm	-	GO:0009793//embryo development ending in seed dormancy	gi|312599833|gb|ADQ91842.1|/7e-41/late embryogenesis abundant protein group 5 protein [Arachis hypogaea]
late embryogenesis abundant protein group 6	CL5798.Contig2_peanut	CL5798.Contig2_peanut	305.015	179.569	244.539	86.6438	61.3771	111.686	100.413	135.119	129.114	208.498	135.912	99.2268	50.5394	85.4223	71.0095	159.058	104.731	100.854	-	-	-	-	gi|312599839|gb|ADQ91845.1|/7e-44/late embryogenesis abundant protein group 6 protein [Arachis hypogaea]
late embryogenesis abundant protein group 6	Unigene16768_peanut	Unigene16768_peanut	98.4375	98.6331	118.628	82.6418	130.87	118.59	329.813	270.216	415.069	545.548	269.235	292.153	190.689	167.633	170.856	307.225	257.745	345.926	-	-	-	-	gi|312599837|gb|ADQ91844.1|/3e-46/late embryogenesis abundant protein group 6 protein [Arachis hypogaea]
late embryogenesis abundant protein group 7	CL8226.Contig1_peanut	CL8226.Contig1_peanut	0.996235	1.95692	1.32173	7.33166	0	6.97478	6.28299	2.75262	6.23858	49.1168	39.1999	143.168	3.22816	3.08694	2.62331	39.99	69.6507	41.416	-	GO:0005829//cytosol	-	GO:0009644//response to high light intensity;GO:0009269//response to desiccation;GO:0009611//response to wounding;GO:0009409//response to cold;GO:0009793//embryo development ending in seed dormancy;GO:0050832//defense response to fungus;GO:0010286//heat acclimation;GO:0009737//response to abscisic acid stimulus	gi|312599841|gb|ADQ91846.1|/7e-83/late embryogenesis abundant protein group 7 protein [Arachis hypogaea]
late embryogenesis abundant protein group 7	CL8226.Contig2_peanut	CL8226.Contig2_peanut	0.620954	0.530366	0.605279	10.1221	14.5251	10.0413	2.271	1.03881	3.36663	89.2826	45.6794	73.8594	1.62345	1.22023	0.694535	39.0024	29.0918	39.0288	-	GO:0005829//cytosol	-	GO:0009644//response to high light intensity;GO:0009269//response to desiccation;GO:0009611//response to wounding;GO:0009409//response to cold;GO:0009793//embryo development ending in seed dormancy;GO:0050832//defense response to fungus;GO:0010286//heat acclimation;GO:0009737//response to abscisic acid stimulus	gi|312599841|gb|ADQ91846.1|/4e-83/late embryogenesis abundant protein group 7 protein [Arachis hypogaea]
late embryogenesis abundant protein group 8	Unigene30515_peanut	Unigene30515_peanut	0	0	0	0	0.0543448	0	0.573628	1.00618	0	24.7993	13.9679	16.4466	0	0	0	7.0993	4.46942	13.1125	-	GO:0005886//plasma membrane	-	GO:0009737//response to abscisic acid stimulus;GO:0009414//response to water deprivation;GO:0009409//response to cold	gi|312599843|gb|ADQ91847.1|/4e-45/late embryogenesis abundant protein group 8 protein [Arachis hypogaea]
late embryogenesis abundant protein group 9	Unigene15916_peanut	Unigene15916_peanut	0.146608	0.120109	0.24913	0	0.217187	0	0.132841	0.254053	0.259107	5.57179	2.39626	15.5153	0.0861644	0	0	3.76516	1.6459	1.77053	-	GO:0005576//extracellular region;GO:0016020//membrane;GO:0016023//cytoplasmic membrane-bounded vesicle	-	-	gi|312599845|gb|ADQ91848.1|/4e-100/late embryogenesis abundant protein group 9 protein [Arachis hypogaea]
late embryogenesis abundant protein group 9	Unigene18772_peanut	Unigene18772_peanut	14.8151	11.2797	13.0295	572.221	931.029	766.4	44.8418	91.1539	22.9128	814.683	2195.26	1776.77	25.8943	6.59699	8.60697	722.482	443.447	424.764	-	-	-	-	gi|312599847|gb|ADQ91849.1|/3e-161/late embryogenesis abundant protein group 9 protein [Arachis hypogaea]
delta-1-pyrroline-5-carboxylate synthetase-like	CL3925.Contig3_peanut	CL3925.Contig3_peanut	4.55206	2.94572	4.03502	21.623	20.5583	20.9115	67.0177	60.0281	77.6432	280.16	224.322	323.269	20.8227	21.0156	25.6785	149.409	158.606	127.404	K12657|1|0.0|1201|gmx:100800143|delta-1-pyrroline-5-carboxylate synthetase [EC:2.7.2.11 1.2.1.41]	GO:0009507//chloroplast;GO:0016020//membrane	GO:0004350//glutamate-5-semialdehyde dehydrogenase activity;GO:0004349//glutamate 5-kinase activity	GO:0006979//response to oxidative stress;GO:0055114//oxidation-reduction process;GO:0048364//root development;GO:0009269//response to desiccation;GO:0042538//hyperosmotic salinity response;GO:0009737//response to abscisic acid stimulus;GO:0006561//proline biosynthetic process;GO:0009793//embryo development ending in seed dormancy	gi|401021910|gb|AFP89589.1|/0.0/delta-1-pyrroline-5-carboxylate synthetase [Sophora davidii]
delta-1-pyrroline-5-carboxylate synthase-like	CL3925.Contig4_peanut	CL3925.Contig4_peanut	5.55199	4.24712	3.9761	0.722398	0.731107	3.01584	8.06523	11.5323	14.1939	36.3317	17.3637	19.9568	7.01148	5.57033	4.93904	7.39596	8.98623	6.77919	K12657|1|0.0|1176|gmx:100800143|delta-1-pyrroline-5-carboxylate synthetase [EC:2.7.2.11 1.2.1.41]	GO:0005737//cytoplasm	GO:0004349//glutamate 5-kinase activity;GO:0004350//glutamate-5-semialdehyde dehydrogenase activity	GO:0006561//proline biosynthetic process;GO:0055114//oxidation-reduction process	gi|356504258|ref|XP_003520914.1|/0.0/PREDICTED: delta-1-pyrroline-5-carboxylate synthase-like [Glycine max]
delta-1-pyrroline-5-carboxylate synthase-like	CL3925.Contig5_peanut	CL3925.Contig5_peanut	19.6639	17.7402	18.802	3.40738	2.95121	5.12169	31.8613	44.1809	51.8624	71.592	61.0289	76.0798	25.5407	18.2255	19.5552	28.8985	30.9447	24.1484	K12657|1|0.0|948|gmx:100800143|delta-1-pyrroline-5-carboxylate synthetase [EC:2.7.2.11 1.2.1.41]	GO:0005737//cytoplasm	GO:0004349//glutamate 5-kinase activity;GO:0004350//glutamate-5-semialdehyde dehydrogenase activity	GO:0006561//proline biosynthetic process;GO:0055114//oxidation-reduction process	gi|401021910|gb|AFP89589.1|/0.0/delta-1-pyrroline-5-carboxylate synthetase [Sophora davidii]
pyrroline-5-carboxylate reductase-like	CL11007.Contig3_peanut	CL11007.Contig3_peanut	0	0	0	0.406566	0	0	0	0	0	0	19.2179	22.1529	0	0	0	0	11.5486	0	K00286|1|9e-41|157|gmx:100784362|pyrroline-5-carboxylate reductase [EC:1.5.1.2]	GO:0005618//cell wall;GO:0005737//cytoplasm	GO:0000166//nucleotide binding;GO:0004735//pyrroline-5-carboxylate reductase activity	GO:0055114//oxidation-reduction process;GO:0009651//response to salt stress;GO:0009408//response to heat;GO:0055129//L-proline biosynthetic process;GO:0006567//threonine catabolic process	gi|356504710|ref|XP_003521138.1|/9e-40/PREDICTED: pyrroline-5-carboxylate reductase-like [Glycine max]
pyrroline-5-carboxylate reductase-like	CL11007.Contig5_peanut	CL11007.Contig5_peanut	17.0165	15.6081	20.9671	6.31842	7.59919	8.40856	27.9975	30.4604	24.2552	64.6464	29.4018	43.7878	16.2366	15.6641	17.1928	25.7494	23.8699	33.4912	K00286|1|5e-130|462|gmx:100784362|pyrroline-5-carboxylate reductase [EC:1.5.1.2]	GO:0005618//cell wall;GO:0005737//cytoplasm	GO:0000166//nucleotide binding;GO:0004735//pyrroline-5-carboxylate reductase activity	GO:0055114//oxidation-reduction process;GO:0009651//response to salt stress;GO:0009408//response to heat;GO:0055129//L-proline biosynthetic process;GO:0006567//threonine catabolic process	gi|356504710|ref|XP_003521138.1|/6e-129/PREDICTED: pyrroline-5-carboxylate reductase-like [Glycine max]
Proline dehydrogenase 2	CL9373.Contig1_peanut	CL9373.Contig1_peanut	16.597	36.6389	26.6395	10.0182	23.4466	22.9288	6.33654	9.92954	9.06157	6.70144	4.67954	2.23316	27.6285	21.7079	29.069	11.9539	19.5436	25.5726	K00318|1|4e-156|550|gmx:100799876|proline dehydrogenase [EC:1.5.99.8]	GO:0005739//mitochondrion	GO:0004657//proline dehydrogenase activity	GO:0006537//glutamate biosynthetic process;GO:0006979//response to oxidative stress;GO:0006562//proline catabolic process;GO:0055114//oxidation-reduction process	gi|356568869|ref|XP_003552630.1|/1e-65/PREDICTED: proline dehydrogenase 2, mitochondrial-like [Glycine max]
Proline dehydrogenase 2	CL9373.Contig2_peanut	CL9373.Contig2_peanut	25.9649	57.642	51.9223	18.2896	69.4645	58.337	5.98788	9.21319	4.58025	14.8174	3.23972	2.15148	27.0986	35.4362	37.6611	30.2431	14.5221	65.9038	K00318|1|2e-156|550|gmx:100799876|proline dehydrogenase [EC:1.5.99.8]	GO:0005739//mitochondrion	GO:0004657//proline dehydrogenase activity	GO:0006537//glutamate biosynthetic process;GO:0006979//response to oxidative stress;GO:0006562//proline catabolic process;GO:0055114//oxidation-reduction process	gi|255636053|gb|ACU18371.1|/1e-155/unknown [Glycine max]
Proline dehydrogenase 2	CL9373.Contig4_peanut	CL9373.Contig4_peanut	182.266	217.684	171.413	99.7472	99.472	109.587	56.8734	40.2657	72.8613	33.4651	12.626	23.3943	117.905	53.9661	100.341	70.3981	51.744	76.6894	K00318|1|7e-30|126|gmx:100798942|proline dehydrogenase [EC:1.5.99.8]	-	GO:0004657//proline dehydrogenase activity	GO:0006537//glutamate biosynthetic process;GO:0006562//proline catabolic process;GO:0055114//oxidation-reduction process	gi|356526593|ref|XP_003531901.1|/1e-28/PREDICTED: proline dehydrogenase 2, mitochondrial-like [Glycine max]
Proline dehydrogenase 2	CL9373.Contig5_peanut	CL9373.Contig5_peanut	41.1094	45.1936	37.2168	24.8522	17.1651	21.7753	13.1319	10.2734	18.338	3.02694	1.89448	4.64321	36.2874	18.3674	25.8099	12.8282	12.3103	13.2196	K00318|1|3e-157|553|gmx:100797464|proline dehydrogenase [EC:1.5.99.8]	GO:0005739//mitochondrion	GO:0004657//proline dehydrogenase activity	GO:0006537//glutamate biosynthetic process;GO:0006979//response to oxidative stress;GO:0006562//proline catabolic process;GO:0055114//oxidation-reduction process	gi|356545588|ref|XP_003541221.1|/3e-156/PREDICTED: proline dehydrogenase 2, mitochondrial-like [Glycine max]
Proline dehydrogenase 2	Unigene18431_peanut	Unigene18431_peanut	47.4558	73.2445	59.4802	15.3528	18.6156	17.8393	7.5231	21.6872	15.215	8.74299	8.24221	5.5519	37.5169	30.4913	45.8994	8.75236	22.0402	28.4317	K00318|1|0.0|796|gmx:100799876|proline dehydrogenase [EC:1.5.99.8]	GO:0005739//mitochondrion	GO:0004657//proline dehydrogenase activity	GO:0006537//glutamate biosynthetic process;GO:0006979//response to oxidative stress;GO:0006562//proline catabolic process;GO:0055114//oxidation-reduction process	gi|356568869|ref|XP_003552630.1|/0.0/PREDICTED: proline dehydrogenase 2, mitochondrial-like [Glycine max]
Proline dehydrogenase 2	Unigene21721_peanut	Unigene21721_peanut	50.2726	61.999	56.0202	37.6586	37.4149	40.6528	21.8089	19.6509	39.1497	6.90696	2.48121	6.67585	64.799	25.6586	37.977	19.7899	21.7477	26.9506	K00318|1|3e-25|111|gmx:100797464|proline dehydrogenase [EC:1.5.99.8]	-	GO:0004657//proline dehydrogenase activity	GO:0006537//glutamate biosynthetic process;GO:0006562//proline catabolic process;GO:0055114//oxidation-reduction process	gi|356545588|ref|XP_003541221.1|/4e-24/PREDICTED: proline dehydrogenase 2, mitochondrial-like [Glycine max]
delta-1-pyrroline-5-carboxylate dehydrogenase 12A1	Unigene16871_peanut	Unigene16871_peanut	29.5924	26.2785	27.9483	28.2427	26.9026	26.7915	83.2288	63.4756	114.971	142.526	95.8515	169.907	94.7559	66.485	57.2824	101.607	81.1555	93.7608	K00294|1|0.0|993|gmx:100806579|1-pyrroline-5-carboxylate dehydrogenase [EC:1.5.1.12]	GO:0005739//mitochondrion;GO:0009507//chloroplast	GO:0008270//zinc ion binding;GO:0050897//cobalt ion binding;GO:0004028//3-chloroallyl aldehyde dehydrogenase activity;GO:0003842//1-pyrroline-5-carboxylate dehydrogenase activity;GO:0004029//aldehyde dehydrogenase (NAD) activity	GO:0055114//oxidation-reduction process;GO:0009651//response to salt stress;GO:0072593//reactive oxygen species metabolic process;GO:0010133//proline catabolic process to glutamate	gi|356562816|ref|XP_003549664.1|/0.0/PREDICTED: delta-1-pyrroline-5-carboxylate dehydrogenase 12A1, mitochondrial-like [Glycine max]
1-pyrroline-5-carboxylate dehydrogenase	Unigene33006_peanut	Unigene33006_peanut	1.41469	0.458732	0.582389	0	0	0	5.93501	5.97013	7.90169	0	0	0	11.2168	13.4282	21.9653	0	0	0	K00294|1|2e-18|88.6|cme:CMG200C|1-pyrroline-5-carboxylate dehydrogenase [EC:1.5.1.12];K11323|2|5e-06|47.4|vcn:VOLCADRAFT_121342|histone arginine demethylase JMJD6 [EC:1.14.11.-]	-	-	-	gi|449016293|dbj|BAM79695.1|/3e-17/1-pyrroline-5-carboxylate dehydrogenase [Cyanidioschyzon merolae strain 10D]

## Sheet: unknown transcript
GeneID	log2(N4/ST)-R	P value	log2(R3/ST)-R	P value	log2(N4/ST)-S	P value	log2(R3/ST)-S	P value	geneLength	KEGG Orthology	GO Component	GO Function	GO Process	Blast nr
CL10165.Contig2_peanut	5.20265	0.86573	6.63142	0.946747	-	-	-	-	210	-	-	-	-	-
CL10272.Contig2_peanut	-3.12895	0.800796	-3.45818	0.808233	-	-	-	-	306	-	-	-	-	-
CL10453.Contig2_peanut	4.8498	0.93485	3.64105	0.909718	-	-	-	-	509	-	-	-	-	-
CL10516.Contig1_peanut	3.204	0.885645	2.06528	0.793525	-	-	-	-	1239	-	-	-	-	-
CL10574.Contig1_peanut	-0.918685	0.277912	4.43125	0.914476	-	-	-	-	305	-	-	-	-	-
CL10574.Contig2_peanut	-0.531581	0.203931	4.15604	0.907985	-	-	-	-	320	-	-	-	-	-
CL10581.Contig1_peanut	-3.26505	0.874646	-3.50815	0.879234	-	-	-	-	244	-	-	-	-	-
CL1062.Contig1_peanut	1.80799	0.832608	1.51667	0.798284	-	-	-	-	975	-	-	-	-	-
CL1062.Contig4_peanut	2.31607	0.874197	3.69144	0.914206	-	-	-	-	985	-	-	-	-	-
CL1062.Contig5_peanut	-3.09379	0.847622	-2.02731	0.794669	-	-	-	-	1021	-	-	-	-	-
CL1067.Contig1_peanut	5.65151	0.896635	4.68264	0.796029	-	-	-	-	1447	-	-	-	-	-
CL1067.Contig2_peanut	4.62038	0.821349	3.63894	0.658692	-	-	-	-	1461	-	-	-	-	-
CL10908.Contig1_peanut	-4.24366	0.91585	-0.728627	0.599272	-	-	2.78797	0.0842436	711	-	-	-	-	-
CL1308.Contig2_peanut	1.80026	0.787138	2.18052	0.834081	-	-	7.00358	0.518135	268	-	-	-	-	-
CL1387.Contig2_peanut	-5.05035	0.92533	-4.29954	0.910322	-	-	5.6094	0.283575	270	-	-	-	-	-
CL184.Contig1_peanut	-0.0748192	0.122155	2.41185	0.880049	-	-	4.13328	0.14383	313	-	-	-	-	-
CL211.Contig1_peanut	8.32207	0.968024	7.35522	0.919237	-	-	-	-	242	-	-	-	-	-
CL2644.Contig1_peanut	10.3212	0.991687	9.10282	0.974462	-	-	-	-	248	-	-	-	-	-
CL2685.Contig1_peanut	12.1002	0.992643	5.49888	0.258316	-	-	-	-	366	-	-	-	-	-
CL2685.Contig2_peanut	7.49271	0.983035	3.10248	0.869319	-	-	-	-	422	-	-	-	-	-
CL2687.Contig1_peanut	2.13381	0.851093	4.97964	0.934829	-	-	-	-	445	-	-	-	-	-
CL3064.Contig2_peanut	-2.23142	0.823503	-0.992727	0.644165	-	-	-	-	278	-	-	-	-	-
CL3070.Contig1_peanut	-9.19144	0.896845	0.137433	0.148625	-	-	-	-	240	-	-	-	-	-
CL3070.Contig2_peanut	-3.81178	0.883413	-1.43582	0.75046	-	-	-	-	291	-	-	-	-	-
CL3238.Contig1_peanut	6.22522	0.945781	4.20927	0.815899	-	-	-	-	279	-	-	-	-	-
CL3435.Contig2_peanut	-5.19289	0.91817	-2.0157	0.827865	-	-	-	-	321	-	-	-	-	-
CL378.Contig1_peanut	5.2783	0.930023	2.75133	0.737187	-	-	-	-	583	-	-	-	-	-
CL398.Contig1_peanut	4.93545	0.897711	4.98482	0.898404	-	-	-	-	297	-	-	-	-	-
CL4002.Contig1_peanut	-3.29207	0.858673	-2.10062	0.806263	-	-	-	-	435	-	-	-	-	-
CL4619.Contig2_peanut	2.57696	0.886545	2.05776	0.859807	-	-	-	-	1815	-	-	-	-	-
CL4707.Contig1_peanut	-0.575826	0.26885	6.17223	0.955863	-	-	-	-	212	-	-	-	-	-
CL4807.Contig1_peanut	-1.58213	0.81248	-0.314258	0.35756	-	-	-	-	485	-	-	-	-	-
CL4839.Contig1_peanut	-4.26079	0.902848	-5.48197	0.922055	-	-	-	-	269	-	-	-	-	-
CL5024.Contig4_peanut	-4.99788	0.816881	-1.61613	0.662512	-	-	-	-	316	-	-	-	-	-
CL5348.Contig1_peanut	-1.90746	0.570933	4.4777	0.922561	-	-	-	-	291	-	-	-	-	-
CL5348.Contig2_peanut	-1.69232	0.609676	4.27425	0.920016	-	-	-	-	276	-	-	-	-	-
CL5873.Contig1_peanut	3.22525	0.852008	5.31781	0.933844	-	-	-	-	824	-	-	-	-	-
CL5873.Contig3_peanut	4.57529	0.40412	8.27289	0.955284	-	-	-	-	846	-	-	-	-	-
CL5937.Contig1_peanut	14.2014	0.998757	9.71996	0.93694	-	-	-	-	230	-	-	-	-	-
CL5937.Contig3_peanut	11.1854	0.983497	-	-	-	-	-	-	234	-	-	-	-	-
CL5940.Contig1_peanut	2.68324	0.861482	5.3934	0.940168	-	-	-	-	247	-	-	-	-	-
CL5940.Contig3_peanut	4.89859	0.70942	7.44195	0.958002	-	-	-	-	229	-	-	-	-	-
CL5940.Contig4_peanut	2.83709	0.871041	5.67102	0.945714	-	-	-	-	231	-	-	-	-	-
CL611.Contig1_peanut	-4.34133	0.884307	-2.08324	0.809019	-	-	-	-	413	-	-	-	-	-
CL6164.Contig3_peanut	-1.66626	0.821185	-2.03067	0.854056	-	-	4.4667	0.164739	220	-	-	-	-	-
CL6184.Contig1_peanut	5.2344	0.941223	4.33366	0.921968	-	-	-	-	399	-	-	-	-	-
CL6184.Contig2_peanut	5.41009	0.923628	4.17799	0.849899	-	-	-	-	274	-	-	-	-	-
CL6229.Contig1_peanut	7.79616	0.985045	2.33988	0.544237	-	-	-	-	430	-	-	-	-	-
CL6229.Contig2_peanut	8.16606	0.991233	3.48424	0.879969	-	-	-	-	523	-	-	-	-	-
CL6473.Contig1_peanut	5.24112	0.898232	4.69452	0.855416	-	-	-	-	590	-	-	-	-	-
CL6473.Contig2_peanut	3.97903	0.854692	3.48417	0.801551	-	-	-	-	367	-	-	-	-	-
CL6511.Contig1_peanut	-1.67251	0.814359	-1.12668	0.728614	-	-	4.25118	0.149393	211	-	-	-	-	-
CL6523.Contig1_peanut	4.46649	0.906855	3.70434	0.867535	-	-	-	-	425	-	-	-	-	-
CL6613.Contig1_peanut	4.24701	0.907334	3.93368	0.893944	-	-	-	-	498	-	-	-	-	-
CL6613.Contig2_peanut	4.96657	0.922146	5.50448	0.934533	-	-	-	-	837	-	-	-	-	-
CL6635.Contig1_peanut	-3.0384	0.817125	-1.74795	0.733496	-	-	-	-	234	-	-	-	-	-
CL6709.Contig1_peanut	3.45082	0.90807	3.91025	0.916379	-	-	-	-	386	-	-	-	-	-
CL695.Contig2_peanut	-3.99168	0.905837	-4.79499	0.917356	-	-	-	-	221	-	-	-	-	-
CL6972.Contig1_peanut	3.69575	0.781042	6.02831	0.939515	-	-	-	-	832	-	-	-	-	-
CL6972.Contig2_peanut	2.79466	0.742672	4.53003	0.900661	-	-	-	-	527	-	-	-	-	-
CL7017.Contig1_peanut	2.3437	0.875125	1.77689	0.8354	-	-	2.17759	0.072247	331	-	-	-	-	-
CL7028.Contig1_peanut	-9.26573	0.903689	-1.57326	0.684901	-	-	-	-	295	-	-	-	-	-
CL7028.Contig2_peanut	-10.4648	0.968308	-2.33509	0.838483	-	-	-	-	283	-	-	-	-	-
CL7249.Contig1_peanut	4.66934	0.851116	4.76892	0.857704	-	-	-	-	210	-	-	-	-	-
CL7362.Contig1_peanut	-4.65001	0.925868	-1.92883	0.842452	-	-	-	-	257	-	-	-	-	-
CL7416.Contig1_peanut	-11.6858	0.989352	-11.6858	0.989211	-	-	-	-	299	-	-	-	-	-
CL7563.Contig2_peanut	-0.672785	0.121704	4.05587	0.848498	-	-	-	-	309	-	-	-	-	-
CL7745.Contig1_peanut	2.25627	0.871618	2.51925	0.883846	-	-	5.24258	0.237998	269	-	-	-	-	-
CL80.Contig1_peanut	1.78595	0.519346	5.10391	0.92162	-	-	-	-	253	-	-	-	-	-
CL80.Contig2_peanut	6.08472	0.927478	8.33076	0.987573	-	-	-	-	258	-	-	-	-	-
CL8089.Contig1_peanut	2.51821	0.857268	1.83594	0.785327	-	-	-	-	403	-	-	-	-	-
CL8089.Contig2_peanut	3.09334	0.804164	3.74866	0.864169	-	-	-	-	414	-	-	-	-	-
CL8203.Contig1_peanut	1.83098	0.835166	0.688869	0.572485	-	-	-	-	200	-	-	-	-	-
CL8341.Contig1_peanut	4.90597	0.904961	2.9595	0.694971	-	-	-	-	348	-	-	-	-	-
CL8451.Contig1_peanut	-0.92966	0.24641	5.68613	0.942564	-	-	-	-	236	-	-	-	-	-
CL8451.Contig2_peanut	-0.606376	0.206508	5.43749	0.937996	-	-	-	-	217	-	-	-	-	-
CL847.Contig1_peanut	6.0316	0.950667	6.23883	0.952541	-	-	-	-	383	-	-	-	-	-
CL8519.Contig2_peanut	-2.09639	0.772813	2.4625	0.872609	-	-	-	-	463	-	-	-	-	-
CL8529.Contig1_peanut	-3.42854	0.909652	-5.38332	0.941328	-	-	-	-	427	-	-	-	-	-
CL8530.Contig1_peanut	-0.515108	0.484112	-1.87214	0.828647	-	-	-	-	284	-	-	-	-	-
CL8660.Contig2_peanut	-0.67865	0.585383	1.59445	0.817117	-	-	4.07789	0.139019	363	-	-	-	-	-
CL8686.Contig1_peanut	1.03031	0.693078	3.01519	0.897589	-	-	-	-	283	-	-	-	-	-
CL8700.Contig1_peanut	2.37777	0.7945	5.45337	0.939037	-	-	-	-	758	-	-	-	-	-
CL8935.Contig1_peanut	-1.3329	0.509464	5.42569	0.941354	-	-	-	-	434	-	-	-	-	-
CL9037.Contig1_peanut	0.99688	0.604891	4.24437	0.919916	-	-	1.52053	0.0607725	229	-	-	-	-	-
CL9157.Contig1_peanut	10.0072	0.951567	10.0923	0.95621	-	-	-	-	247	-	-	-	-	-
CL9211.Contig1_peanut	-5.48432	0.425778	4.3768	0.905916	-	-	-	-	750	-	-	-	-	-
CL9211.Contig2_peanut	-3.11384	0.648072	4.66058	0.926454	-	-	-	-	746	-	-	-	-	-
CL9225.Contig1_peanut	3.2459	0.735405	6.38585	0.952169	-	-	-	-	688	-	-	-	-	-
CL9307.Contig1_peanut	-3.63795	0.853451	-0.822206	0.559672	-	-	-	-	436	-	-	-	-	-
CL9460.Contig1_peanut	6.28442	0.892154	4.77702	0.676898	-	-	-	-	535	-	-	-	-	-
CL9793.Contig1_peanut	1.79816	0.298166	4.59093	0.833907	-	-	-	-	1177	-	-	-	-	-
CL9793.Contig2_peanut	4.16959	0.32318	7.47133	0.89925	-	-	-	-	324	-	-	-	-	-
CL9827.Contig1_peanut	10.8499	0.977719	9.17819	0.89434	-	-	-	-	569	-	-	-	-	-
CL9854.Contig2_peanut	-0.326566	0.128369	3.90854	0.892245	-	-	-	-	350	-	-	-	-	-
CL9864.Contig1_peanut	6.45054	0.961895	8.67288	0.99428	-	-	-	-	211	-	-	-	-	-
CL9919.Contig1_peanut	-3.06145	0.88946	-2.73968	0.878735	-	-	3.37091	0.10164	337	-	-	-	-	-
Unigene10012_peanut	4.76359	0.912284	4.15473	0.882941	-	-	-	-	228	-	-	-	-	-
Unigene10019_peanut	2.41644	0.850175	2.5181	0.857308	-	-	-	-	212	-	-	-	-	-
Unigene10020_peanut	2.6761	0.887086	2.6512	0.88537	-	-	-	-	744	-	-	-	-	-
Unigene10021_peanut	3.09331	0.901264	3.05022	0.899389	-	-	-	-	301	-	-	-	-	-
Unigene10022_peanut	3.08225	0.898406	3.06656	0.89708	-	-	-	-	303	-	-	-	-	-
Unigene10101_peanut	3.05137	0.897665	3.08451	0.897597	-	-	-	-	415	-	-	-	-	-
Unigene10102_peanut	2.54431	0.881841	2.22454	0.865385	-	-	-	-	232	-	-	-	-	-
Unigene10117_peanut	10.21	0.959744	9.65387	0.933024	-	-	-	-	230	-	-	-	-	-
Unigene10119_peanut	-9.05289	0.882949	-3.61902	0.787183	-	-	-	-	213	-	-	-	-	-
Unigene10122_peanut	1.16229	0.292916	4.64798	0.897545	-	-	-	-	263	-	-	-	-	-
Unigene10123_peanut	1.97458	0.558382	4.73993	0.908399	-	-	-	-	218	-	-	-	-	-
Unigene10149_peanut	11.0026	0.980608	13.3509	0.997368	-	-	-	-	317	-	-	-	-	-
Unigene10298_peanut	-4.24872	0.913671	-0.799126	0.623573	-	-	-	-	298	-	-	-	-	-
Unigene10308_peanut	-1.88187	0.805089	-1.41271	0.747481	-	-	-	-	203	-	-	-	-	-
Unigene10461_peanut	3.36479	0.880829	3.50026	0.886018	-	-	-	-	264	-	-	-	-	-
Unigene10480_peanut	-2.19809	0.512915	3.54138	0.894355	-	-	-	-	455	-	-	-	-	-
Unigene10523_peanut	-10.4379	0.967555	-7.87784	0.95602	-	-	-	-	223	-	-	-	-	-
Unigene10534_peanut	4.83461	0.864543	5.4156	0.903034	-	-	-	-	330	-	-	-	-	-
Unigene10616_peanut	-4.23885	0.143603	6.10483	0.921245	-	-	-	-	273	-	-	-	-	-
Unigene10635_peanut	2.06104	0.473597	5.11006	0.908515	-	-	-	-	247	-	-	-	-	-
Unigene10675_peanut	2.86289	0.817766	3.12189	0.841809	-	-	-	-	255	-	-	-	-	-
Unigene10677_peanut	4.13198	0.891985	3.95537	0.881705	-	-	-	-	200	-	-	-	-	-
Unigene10979_peanut	3.76998	0.87624	6.26646	0.954883	-	-	-	-	389	-	-	-	-	-
Unigene10988_peanut	5.15231	0.871708	5.30647	0.881669	-	-	-	-	415	-	-	-	-	-
Unigene11037_peanut	4.23538	0.899496	3.80648	0.87728	-	-	-	-	280	-	-	-	-	-
Unigene11146_peanut	5.7591	0.850988	6.9339	0.938618	-	-	-	-	622	-	-	-	-	-
Unigene11147_peanut	4.2933	0.861262	5.50061	0.924276	-	-	-	-	220	-	-	-	-	-
Unigene11185_peanut	-1.55894	0.636539	2.42017	0.862331	-	-	-	-	477	-	-	-	-	-
Unigene11188_peanut	-0.258147	0.296738	2.06733	0.858432	-	-	-	-	288	-	-	-	-	-
Unigene11204_peanut	1.76065	0.573409	5.45019	0.934973	-	-	-	-	273	-	-	-	-	-
Unigene11214_peanut	2.81543	0.894089	2.35248	0.875219	-	-	3.98223	0.133555	214	-	-	-	-	-
Unigene1131_peanut	7.32301	0.96575	7.04533	0.954883	-	-	-	-	260	-	-	-	-	-
Unigene11352_peanut	3.36427	0.883451	6.05243	0.95266	-	-	-	-	566	-	-	-	-	-
Unigene11418_peanut	3.71842	0.898788	2.0048	0.750183	-	-	-	-	415	-	-	-	-	-
Unigene11429_peanut	-7.70731	0.971364	-1.88733	0.828107	-	-	-	-	330	-	-	-	-	-
Unigene11475_peanut	2.19388	0.857891	2.36141	0.868295	-	-	-	-	253	-	-	-	-	-
Unigene11627_peanut	3.36897	0.875786	5.33198	0.936037	-	-	-	-	315	-	-	-	-	-
Unigene11628_peanut	0.979208	0.427975	3.74203	0.893838	-	-	-	-	643	-	-	-	-	-
Unigene11663_peanut	4.36422	0.883143	3.99839	0.856298	-	-	-	-	476	-	-	-	-	-
Unigene11708_peanut	4.44824	0.909554	2.68924	0.776605	-	-	-	-	215	-	-	-	-	-
Unigene11747_peanut	5.84914	0.909152	5.36499	0.870041	-	-	-	-	372	-	-	-	-	-
Unigene1183_peanut	6.38777	0.929988	5.82723	0.892306	-	-	-	-	378	-	-	-	-	-
Unigene11841_peanut	6.75221	0.926804	6.51781	0.908862	-	-	-	-	471	-	-	-	-	-
Unigene11905_peanut	5.29458	0.938519	3.54059	0.885103	-	-	-	-	421	-	-	-	-	-
Unigene1196_peanut	9.72193	0.992123	7.73574	0.945636	-	-	-	-	220	-	-	-	-	-
Unigene11978_peanut	-2.57026	0.855558	-3.22469	0.876311	-	-	-	-	853	-	-	-	-	-
Unigene12012_peanut	2.96643	0.852633	4.07852	0.905556	-	-	-	-	396	-	-	-	-	-
Unigene12053_peanut	3.597	0.885353	5.14323	0.931274	-	-	-	-	397	-	-	-	-	-
Unigene12054_peanut	2.62417	0.799091	4.71966	0.919716	-	-	-	-	280	-	-	-	-	-
Unigene12062_peanut	-1.88457	0.775715	-2.49571	0.818359	-	-	-	-	216	-	-	-	-	-
Unigene12191_peanut	-1.17743	0.451351	3.44185	0.895887	-	-	-	-	257	-	-	-	-	-
Unigene12288_peanut	6.35268	0.93574	5.18353	0.853843	-	-	-	-	287	-	-	-	-	-
Unigene12299_peanut	8.6221	0.830698	12.9496	0.996262	-	-	-	-	963	-	-	-	-	-
Unigene12300_peanut	5.68151	0.921323	9.95908	0.998655	-	-	-	-	241	-	-	-	-	-
Unigene12301_peanut	4.65111	0.802557	8.3539	0.987501	-	-	-	-	447	-	-	-	-	-
Unigene12360_peanut	3.93946	0.88735	2.44739	0.732532	-	-	-	-	271	-	-	-	-	-
Unigene12361_peanut	6.02406	0.94809	4.00975	0.856334	-	-	-	-	237	-	-	-	-	-
Unigene12433_peanut	3.83528	0.915743	3.19276	0.898677	-	-	-	-	284	-	-	-	-	-
Unigene12470_peanut	5.51805	0.910564	6.04384	0.932217	-	-	-	-	384	-	-	-	-	-
Unigene12471_peanut	5.96462	0.901867	6.04991	0.905199	-	-	-	-	431	-	-	-	-	-
Unigene12591_peanut	-5.72723	0.930521	-4.44068	0.905003	-	-	-	-	255	-	-	-	-	-
Unigene12759_peanut	3.52297	0.840831	3.2348	0.80906	-	-	-	-	513	-	-	-	-	-
Unigene12792_peanut	3.73115	0.741539	7.02136	0.965097	-	-	-	-	461	-	-	-	-	-
Unigene12803_peanut	6.25984	0.962128	2.1409	0.857776	-	-	-	-	216	-	-	-	-	-
Unigene12855_peanut	2.44921	0.729709	5.29563	0.930939	-	-	-	-	290	-	-	-	-	-
Unigene12856_peanut	-0.357367	0.141519	5.34428	0.935292	-	-	-	-	237	-	-	-	-	-
Unigene12857_peanut	0.747344	0.28674	4.72075	0.918551	-	-	-	-	474	-	-	-	-	-
Unigene13256_peanut	3.12569	0.862831	2.72958	0.829595	-	-	-	-	590	-	-	-	-	-
Unigene13257_peanut	2.66079	0.859603	2.50161	0.847534	-	-	-	-	724	-	-	-	-	-
Unigene13281_peanut	3.6947	0.876735	3.91701	0.887628	-	-	-	-	350	-	-	-	-	-
Unigene13395_peanut	8.42531	0.801706	7.10643	0.540937	-	-	-	-	201	-	-	-	-	-
Unigene13417_peanut	3.63933	0.890498	2.76378	0.832768	-	-	-	-	311	-	-	-	-	-
Unigene13926_peanut	0.466754	0.351116	5.53966	0.944246	-	-	-	-	480	-	-	-	-	-
Unigene13932_peanut	6.73746	0.944415	4.71584	0.75599	-	-	-	-	462	-	-	-	-	-
Unigene14337_peanut	4.93467	0.915176	5.17324	0.921114	-	-	-	-	437	-	-	-	-	-
Unigene14344_peanut	7.85377	0.701286	8.54028	0.814518	-	-	-	-	234	-	-	-	-	-
Unigene14346_peanut	6.32772	0.959236	4.08678	0.889165	-	-	-	-	617	-	-	-	-	-
Unigene14365_peanut	-0.716401	0.304907	3.20142	0.882386	-	-	-	-	344	-	-	-	-	-
Unigene14367_peanut	-1.05499	0.634439	2.54062	0.878419	-	-	-	-	650	-	-	-	-	-
Unigene14368_peanut	-1.02568	0.500051	2.92256	0.883823	-	-	-	-	346	-	-	-	-	-
Unigene14369_peanut	0.532099	0.44585	2.44075	0.871501	-	-	-	-	366	-	-	-	-	-
Unigene14378_peanut	7.35602	0.976452	5.418	0.913965	-	-	-	-	290	-	-	-	-	-
Unigene14437_peanut	3.37441	0.883536	5.36998	0.937888	-	-	-	-	750	-	-	-	-	-
Unigene14542_peanut	0.704284	0.168243	4.71826	0.895569	-	-	-	-	205	-	-	-	-	-
Unigene14543_peanut	-1.83265	0.26418	3.89353	0.872686	-	-	-	-	231	-	-	-	-	-
Unigene14544_peanut	-3.49697	0.596026	3.48199	0.894018	-	-	-	-	225	-	-	-	-	-
Unigene14577_peanut	4.38395	0.903787	4.13873	0.892142	-	-	-	-	840	-	-	-	-	-
Unigene14623_peanut	-3.29178	0.818289	-0.731777	0.493414	-	-	-	-	346	-	-	-	-	-
Unigene14796_peanut	3.58474	0.869173	4.16247	0.897283	-	-	-	-	621	-	-	-	-	-
Unigene14848_peanut	-12.7518	0.99574	-12.7518	0.99564	-	-	-	-	362	-	-	-	-	-
Unigene15115_peanut	3.46695	0.862608	4.02156	0.89218	-	-	-	-	279	-	-	-	-	-
Unigene1531_peanut	-3.04212	0.496527	2.82758	0.846863	-	-	-	-	352	-	-	-	-	-
Unigene15723_peanut	-9.07584	0.992138	-7.57385	0.977624	-	-	2.71408	0.0837858	219	-	-	-	-	-
Unigene15897_peanut	4.42195	0.892197	5.39835	0.928122	-	-	-	-	361	-	-	-	-	-
Unigene15898_peanut	4.32636	0.898701	5.03011	0.921698	-	-	-	-	615	-	-	-	-	-
Unigene16158_peanut	0.593634	0.527565	2.50155	0.881108	-	-	-	-	612	-	-	-	-	-
Unigene16159_peanut	0.690988	0.50446	2.0058	0.834572	-	-	-	-	447	-	-	-	-	-
Unigene16163_peanut	-1.42136	0.699304	1.65531	0.806163	-	-	-	-	254	-	-	-	-	-
Unigene16166_peanut	-1.98008	0.842533	2.30839	0.873961	-	-	-	-	565	-	-	-	-	-
Unigene16167_peanut	0.339059	0.291019	1.8557	0.818562	-	-	-	-	658	-	-	-	-	-
Unigene16395_peanut	2.55704	0.837714	5.3806	0.938898	-	-	-	-	374	-	-	-	-	-
Unigene16396_peanut	2.6598	0.637072	5.51991	0.926757	-	-	-	-	507	-	-	-	-	-
Unigene16614_peanut	-2.3309	0.864541	-1.04125	0.704212	-	-	-	-	288	-	-	-	-	-
Unigene167_peanut	-4.68428	0.825197	-2.50209	0.757545	-	-	-	-	692	-	-	-	-	-
Unigene17359_peanut	4.48149	0.923007	5.89665	0.949924	-	-	-	-	427	-	-	-	-	-
Unigene1807_peanut	4.29934	0.916965	3.9161	0.90443	-	-	-	-	566	-	-	-	-	-
Unigene18084_peanut	3.12202	0.875707	6.00832	0.952146	-	-	-	-	729	-	-	-	-	-
Unigene18278_peanut	-8.74443	0.959272	-2.75951	0.85083	-	-	-	-	440	-	-	-	-	-
Unigene1835_peanut	1.69994	0.785687	5.94238	0.952089	-	-	-	-	215	-	-	-	-	-
Unigene18498_peanut	2.5484	0.865692	3.77677	0.909787	-	-	-	-	412	-	-	-	-	-
Unigene1914_peanut	-6.49465	0.90533	-2.4678	0.808425	-	-	-	-	937	-	-	-	-	-
Unigene19371_peanut	-9.83652	0.997583	-5.59786	0.944899	-	-	-	-	273	-	-	-	-	-
Unigene19586_peanut	-0.410445	0.423361	-1.96378	0.843375	-	-	-	-	1855	-	-	-	-	-
Unigene19711_peanut	-11.8328	0.99069	-11.8328	0.99055	-	-	-	-	288	-	-	-	-	-
Unigene20102_peanut	2.87128	0.88171	5.53459	0.943821	-	-	-	-	936	-	-	-	-	-
Unigene20505_peanut	4.33939	0.894297	4.2812	0.889838	-	-	-	-	1246	-	-	-	-	-
Unigene20935_peanut	-0.324314	0.365881	1.67174	0.827084	-	-	5.33574	0.24705	446	-	-	-	-	-
Unigene2155_peanut	1.60127	0.754562	2.29494	0.845195	-	-	-	-	427	-	-	-	-	-
Unigene2262_peanut	-10.0217	0.982069	-4.28868	0.906679	-	-	-	-	630	-	-	-	-	-
Unigene23194_peanut	-9.04292	0.969272	-6.22844	0.930767	-	-	-	-	476	-	-	-	-	-
Unigene23249_peanut	-4.33843	0.882715	-1.90481	0.792006	-	-	-	-	400	-	-	-	-	-
Unigene23250_peanut	-5.10502	0.828486	-5.35015	0.829066	-	-	-	-	400	-	-	-	-	-
Unigene23714_peanut	-2.76264	0.814687	-3.51673	0.836832	-	-	-	-	328	-	-	-	-	-
Unigene2493_peanut	3.69061	0.892997	4.74032	0.922983	-	-	-	-	780	-	-	-	-	-
Unigene2792_peanut	3.53356	0.858827	5.81898	0.943821	-	-	-	-	665	-	-	-	-	-
Unigene28240_peanut	-1.33495	0.50193	3.2049	0.889589	-	-	-	-	348	-	-	-	-	-
Unigene28241_peanut	-1.01774	0.287756	3.09948	0.855755	-	-	-	-	282	-	-	-	-	-
Unigene28840_peanut	-3.22196	0.865909	-4.10812	0.883838	-	-	2.48763	0.0781744	225	-	-	-	-	-
Unigene28883_peanut	-2.60258	0.865602	-1.79461	0.813911	-	-	-	-	334	-	-	-	-	-
Unigene28886_peanut	5.76196	0.945873	4.2709	0.897443	-	-	-	-	241	-	-	-	-	-
Unigene29464_peanut	4.65559	0.931702	5.59227	0.945845	-	-	-	-	914	-	-	-	-	-
Unigene29475_peanut	-3.61693	0.858273	-3.24271	0.84775	-	-	-	-	281	-	-	-	-	-
Unigene29513_peanut	-4.52611	0.926532	-0.596127	0.548073	-	-	2.73741	0.0839598	393	-	-	-	-	-
Unigene29563_peanut	0.0267549	0.067085	2.37164	0.868781	-	-	-	-	288	-	-	-	-	-
Unigene29576_peanut	1.9046	0.638536	5.79856	0.944405	-	-	-	-	693	-	-	-	-	-
Unigene29579_peanut	4.29006	0.910931	6.01631	0.950881	-	-	-	-	277	-	-	-	-	-
Unigene29582_peanut	-6.76075	0.961472	-11.6969	0.989311	-	-	-	-	200	-	-	-	-	-
Unigene29639_peanut	-8.87771	0.863177	-8.87771	0.860827	-	-	-	-	278	-	-	-	-	-
Unigene29647_peanut	3.19807	0.897135	4.73111	0.929505	-	-	-	-	226	-	-	-	-	-
Unigene29648_peanut	4.19326	0.871508	7.14609	0.972292	-	-	-	-	543	-	-	-	-	-
Unigene29649_peanut	-2.03986	0.805059	1.57126	0.80179	-	-	-	-	238	-	-	-	-	-
Unigene29706_peanut	6.06309	0.954586	4.37414	0.908068	-	-	-	-	260	-	-	-	-	-
Unigene29708_peanut	2.63831	0.876853	2.22703	0.85193	-	-	-	-	756	-	-	-	-	-
Unigene29710_peanut	7.78771	0.984025	7.3092	0.973498	-	-	-	-	305	-	-	-	-	-
Unigene29726_peanut	-0.85668	0.280058	4.35217	0.913376	-	-	-	-	578	-	-	-	-	-
Unigene29749_peanut	11.0191	0.98092	4.98551	0.202058	-	-	-	-	599	-	-	-	-	-
Unigene29763_peanut	7.56341	0.979828	5.43327	0.911983	-	-	-	-	356	-	-	-	-	-
Unigene29766_peanut	-5.02671	0.872902	-4.11396	0.853622	-	-	-	-	397	-	-	-	-	-
Unigene29770_peanut	3.24876	0.877781	5.67758	0.944564	-	-	0.969481	0.0551906	588	-	-	-	-	-
Unigene29777_peanut	-2.8336	0.890101	-5.66182	0.942032	-	-	-	-	231	-	-	-	-	-
Unigene29785_peanut	1.70097	0.819204	0.343415	0.347976	-	-	-	-	235	-	-	-	-	-
Unigene29789_peanut	-3.95206	0.800452	0.0836097	0.103007	-	-	-	-	224	-	-	-	-	-
Unigene29861_peanut	-5.26209	0.67861	3.642	0.90163	-	-	-	-	327	-	-	-	-	-
Unigene29904_peanut	-0.745919	0.21621	4.29836	0.906872	-	-	-	-	286	-	-	-	-	-
Unigene29910_peanut	4.92756	0.458852	8.37336	0.956626	-	-	2.48447	0.0781396	791	-	-	-	-	-
Unigene29941_peanut	5.25265	0.842877	7.29038	0.963513	-	-	-	-	626	-	-	-	-	-
Unigene29974_peanut	2.47188	0.856063	1.72288	0.771252	-	-	-	-	853	-	-	-	-	-
Unigene29979_peanut	1.9248	0.831229	2.10012	0.847663	-	-	-	-	549	-	-	-	-	-
Unigene29986_peanut	-4.92259	0.916155	-3.91166	0.896764	-	-	-	-	250	-	-	-	-	-
Unigene29988_peanut	0.406102	0.0664416	5.46253	0.867105	-	-	-	-	1701	-	-	-	-	-
Unigene30023_peanut	7.45093	0.974635	5.68231	0.906281	-	-	-	-	306	-	-	-	-	-
Unigene30043_peanut	-0.89725	0.233741	3.87619	0.889689	-	-	-	-	460	-	-	-	-	-
Unigene30103_peanut	4.02022	0.911095	2.7204	0.852056	-	-	-	-	516	-	-	-	-	-
Unigene30138_peanut	2.17764	0.697536	5.98704	0.948927	-	-	-	-	380	-	-	-	-	-
Unigene30142_peanut	0.122156	0.055588	4.63339	0.877216	-	-	-	-	798	-	-	-	-	-
Unigene30202_peanut	-10.7155	0.974737	-4.45803	0.9018	-	-	-	-	250	-	-	-	-	-
Unigene30209_peanut	2.72565	0.835282	4.26594	0.911409	-	-	-	-	438	-	-	-	-	-
Unigene30271_peanut	5.40842	0.937311	4.29798	0.900528	-	-	-	-	221	-	-	-	-	-
Unigene30286_peanut	10.6183	0.972494	8.04529	0.730851	-	-	-	-	311	-	-	-	-	-
Unigene30303_peanut	-4.6629	0.869855	-3.41201	0.842375	-	-	-	-	224	-	-	-	-	-
Unigene30338_peanut	2.73362	0.865181	0.993189	0.540227	-	-	-	-	561	-	-	-	-	-
Unigene30364_peanut	8.11131	0.749371	9.54015	0.925122	-	-	-	-	484	-	-	-	-	-
Unigene30373_peanut	7.92786	0.969472	1.74926	0.129851	-	-	-	-	789	-	-	-	-	-
Unigene30428_peanut	3.13223	0.852469	5.29441	0.934217	-	-	-	-	524	-	-	-	-	-
Unigene30450_peanut	4.05739	0.886614	4.26541	0.895291	-	-	-	-	334	-	-	-	-	-
Unigene30462_peanut	6.76691	0.481584	12.79	0.995751	-	-	-	-	417	-	-	-	-	-
Unigene30464_peanut	2.47038	0.276366	7.08908	0.950901	-	-	-	-	333	-	-	-	-	-
Unigene30472_peanut	-5.03122	0.732429	2.77785	0.874095	-	-	-	-	409	-	-	-	-	-
Unigene30506_peanut	1.28967	0.139005	6.49183	0.92942	-	-	-	-	282	-	-	-	-	-
Unigene30544_peanut	4.40538	0.882256	4.11943	0.860735	-	-	-	-	344	-	-	-	-	-
Unigene30546_peanut	5.38908	0.941108	5.03792	0.930387	-	-	-	-	270	-	-	-	-	-
Unigene30557_peanut	-2.46358	0.806674	-2.08189	0.781489	-	-	4.2802	0.149707	281	-	-	-	-	-
Unigene30564_peanut	-3.31147	0.787535	-5.0929	0.823385	-	-	3.04169	0.0904413	312	-	-	-	-	-
Unigene30565_peanut	4.05902	0.492743	6.87415	0.921798	-	-	-	-	440	-	-	-	-	-
Unigene30568_peanut	4.93782	0.821741	4.81923	0.802389	-	-	-	-	230	-	-	-	-	-
Unigene30636_peanut	-10.5298	0.970082	-4.89759	0.904872	-	-	-	-	426	-	-	-	-	-
Unigene30637_peanut	-10.4411	0.967624	-3.53136	0.877008	-	-	-	-	250	-	-	-	-	-
Unigene30638_peanut	5.33736	0.837335	5.93675	0.891383	-	-	-	-	554	-	-	-	-	-
Unigene30647_peanut	4.87854	0.887027	5.45141	0.91544	-	-	-	-	314	-	-	-	-	-
Unigene30657_peanut	-8.04513	0.932497	-9.80115	0.941927	-	-	-	-	535	-	-	-	-	-
Unigene30704_peanut	11.182	0.983435	8.0209	0.727002	-	-	-	-	281	-	-	-	-	-
Unigene30705_peanut	-2.75269	0.0770696	8.16905	0.970233	-	-	-	-	301	-	-	-	-	-
Unigene30731_peanut	5.66244	0.868527	4.72987	0.741535	-	-	-	-	735	-	-	-	-	-
Unigene30749_peanut	-9.89313	0.946153	-2.36119	0.812009	-	-	1.37968	0.0605717	357	-	-	-	-	-
Unigene30763_peanut	5.59971	0.82379	6.87881	0.933302	-	-	-	-	321	-	-	-	-	-
Unigene30764_peanut	-5.10651	0.88322	-3.77719	0.856277	-	-	2.21426	0.0723702	629	-	-	-	-	-
Unigene30771_peanut	-0.914463	0.206564	3.50368	0.856113	-	-	-	-	250	-	-	-	-	-
Unigene30779_peanut	6.65132	0.891692	6.36307	0.858714	-	-	-	-	723	-	-	-	-	-
Unigene30784_peanut	7.56952	0.967726	6.7709	0.934099	-	-	-	-	319	-	-	-	-	-
Unigene30791_peanut	4.4608	0.869908	4.51703	0.872635	-	-	-	-	280	-	-	-	-	-
Unigene30808_peanut	1.90313	0.779386	4.60541	0.924821	-	-	-	-	402	-	-	-	-	-
Unigene30809_peanut	1.95013	0.561443	5.10307	0.921453	-	-	-	-	235	-	-	-	-	-
Unigene30818_peanut	10.8686	0.978083	6.31684	0.38625	-	-	-	-	202	-	-	-	-	-
Unigene30826_peanut	10.4845	0.968936	12.2934	0.993704	-	-	-	-	278	-	-	-	-	-
Unigene30848_peanut	3.87484	0.751639	6.45646	0.947706	-	-	-	-	406	-	-	-	-	-
Unigene30861_peanut	7.9427	0.718251	9.22848	0.899453	-	-	-	-	530	-	-	-	-	-
Unigene30873_peanut	1.09476	0.558385	3.29155	0.888065	-	-	-	-	259	-	-	-	-	-
Unigene30882_peanut	-0.929828	0.270832	4.05438	0.90236	-	-	-	-	245	-	-	-	-	-
Unigene30895_peanut	2.56527	0.802644	5.94852	0.949349	-	-	-	-	421	-	-	-	-	-
Unigene30919_peanut	4.82154	0.845061	4.62856	0.82041	-	-	-	-	679	-	-	-	-	-
Unigene30933_peanut	-0.644886	0.309188	3.3339	0.891494	-	-	-	-	249	-	-	-	-	-
Unigene30938_peanut	4.95809	0.879978	5.08574	0.886908	-	-	-	-	592	-	-	-	-	-
Unigene31029_peanut	3.4911	0.726395	6.80968	0.960899	-	-	-	-	307	-	-	-	-	-
Unigene31053_peanut	4.03793	0.906812	3.11076	0.86375	-	-	-	-	287	-	-	-	-	-
Unigene31072_peanut	2.1228	0.673252	4.79473	0.918083	-	-	-	-	214	-	-	-	-	-
Unigene31078_peanut	4.70288	0.820865	5.13291	0.862411	-	-	-	-	352	-	-	-	-	-
Unigene31114_peanut	-9.71342	0.936163	-9.71342	0.936659	-	-	-	-	342	-	-	-	-	-
Unigene31181_peanut	3.39968	0.694321	4.81732	0.873093	-	-	-	-	543	-	-	-	-	-
Unigene31210_peanut	-4.82881	0.898221	-7.91515	0.952107	-	-	2.10829	0.0671095	200	-	-	-	-	-
Unigene31223_peanut	9.66161	0.932989	4.3555	0.144957	-	-	-	-	301	-	-	-	-	-
Unigene31231_peanut	3.64883	0.816404	5.92399	0.940482	-	-	-	-	589	-	-	-	-	-
Unigene31294_peanut	9.63374	0.931128	-	-	-	-	-	-	225	-	-	-	-	-
Unigene31320_peanut	-3.71139	0.201522	4.66406	0.872758	-	-	-	-	463	-	-	-	-	-
Unigene31348_peanut	-	-	8.90932	0.8649	-	-	-	-	415	-	-	-	-	-
Unigene31349_peanut	-	-	9.1282	0.889514	-	-	-	-	218	-	-	-	-	-
Unigene31365_peanut	3.96696	0.736741	5.7552	0.913983	-	-	-	-	391	-	-	-	-	-
Unigene31389_peanut	7.6204	0.655921	9.76682	0.939883	-	-	-	-	222	-	-	-	-	-
Unigene31402_peanut	-3.74871	0.111709	6.64923	0.934119	-	-	-	-	377	-	-	-	-	-
Unigene31405_peanut	-0.950902	0.258094	3.44289	0.871673	-	-	-	-	282	-	-	-	-	-
Unigene31430_peanut	2.03694	0.576685	4.53193	0.900093	-	-	-	-	415	-	-	-	-	-
Unigene31443_peanut	8.6991	0.84139	10.5135	0.970475	-	-	-	-	399	-	-	-	-	-
Unigene31452_peanut	8.5727	0.823759	9.42613	0.916579	-	-	-	-	222	-	-	-	-	-
Unigene31543_peanut	10.2879	0.96252	9.1475	0.891347	-	-	-	-	212	-	-	-	-	-
Unigene31556_peanut	10.2171	0.959995	8.63672	0.828917	-	-	-	-	282	-	-	-	-	-
Unigene3156_peanut	4.30369	0.901454	3.84634	0.87856	-	-	-	-	401	-	-	-	-	-
Unigene31565_peanut	-10.5614	0.971013	-4.3523	0.896183	-	-	-	-	250	-	-	-	-	-
Unigene31579_peanut	2.48	0.82045	1.80514	0.712002	-	-	-	-	298	-	-	-	-	-
Unigene31583_peanut	6.80728	0.913164	6.20053	0.852956	-	-	-	-	292	-	-	-	-	-
Unigene31589_peanut	3.14861	0.868019	2.71492	0.834143	-	-	-	-	305	-	-	-	-	-
Unigene31593_peanut	7.25882	0.909688	5.34597	0.613069	-	-	-	-	671	-	-	-	-	-
Unigene31638_peanut	-0.316205	0.103291	3.64907	0.85838	-	-	-	-	520	-	-	-	-	-
Unigene31705_peanut	-4.40515	0.902015	-3.51897	0.883872	-	-	-	-	351	-	-	-	-	-
Unigene31734_peanut	-9.11532	0.889375	-9.11532	0.888065	-	-	-	-	344	-	-	-	-	-
Unigene31756_peanut	4.70167	0.860229	3.5309	0.699791	-	-	-	-	563	-	-	-	-	-
Unigene31841_peanut	-5.73227	0.924476	-3.54592	0.882705	-	-	-	-	256	-	-	-	-	-
Unigene31878_peanut	1.9132	0.345397	5.96056	0.930947	-	-	-	-	362	-	-	-	-	-
Unigene31884_peanut	-6.27728	0.390044	3.52747	0.848483	-	-	-	-	217	-	-	-	-	-
Unigene31887_peanut	6.09751	0.944796	4.53903	0.86619	-	-	-	-	212	-	-	-	-	-
Unigene31916_peanut	1.21076	0.212629	4.84626	0.875532	-	-	-	-	320	-	-	-	-	-
Unigene31919_peanut	9.33742	0.909506	7.65217	0.654155	-	-	-	-	212	-	-	-	-	-
Unigene31922_peanut	5.72154	0.936096	5.24985	0.916101	-	-	-	-	265	-	-	-	-	-
Unigene31934_peanut	-0.976529	0.286018	3.35126	0.873314	-	-	-	-	318	-	-	-	-	-
Unigene31946_peanut	7.94318	0.933074	2.80076	0.146088	-	-	-	-	293	-	-	-	-	-
Unigene31959_peanut	4.34797	0.902097	4.01216	0.885229	-	-	-	-	258	-	-	-	-	-
Unigene31970_peanut	3.90342	0.84321	3.90999	0.841827	-	-	-	-	204	-	-	-	-	-
Unigene31981_peanut	2.33307	0.764126	4.2174	0.906443	-	-	-	-	366	-	-	-	-	-
Unigene32006_peanut	9.97744	0.950128	8.66856	0.833524	-	-	-	-	408	-	-	-	-	-
Unigene32013_peanut	5.86055	0.318888	9.69798	0.935703	-	-	-	-	429	-	-	-	-	-
Unigene32016_peanut	1.04517	0.206692	4.45501	0.859367	-	-	-	-	217	-	-	-	-	-
Unigene32041_peanut	7.27327	0.924912	7.12671	0.912476	-	-	-	-	425	-	-	-	-	-
Unigene32061_peanut	-0.633127	0.097495	4.64436	0.865049	-	-	-	-	305	-	-	-	-	-
Unigene32101_peanut	2.97832	0.858968	2.05691	0.751085	-	-	-	-	271	-	-	-	-	-
Unigene32133_peanut	3.76719	0.872464	4.19825	0.893957	-	-	-	-	297	-	-	-	-	-
Unigene32150_peanut	4.37597	0.889124	4.64491	0.900995	-	-	1.26518	0.0555252	256	-	-	-	-	-
Unigene32170_peanut	-6.10657	0.942943	-5.06445	0.920222	-	-	-	-	278	-	-	-	-	-
Unigene32186_peanut	8.30034	0.780998	11.0236	0.981324	-	-	-	-	203	-	-	-	-	-
Unigene32207_peanut	-9.61163	0.929649	-9.61163	0.930022	-	-	-	-	219	-	-	-	-	-
Unigene32213_peanut	4.67592	0.839688	6.01292	0.928171	-	-	-	-	231	-	-	-	-	-
Unigene32236_peanut	8.6851	0.981223	6.57719	0.865678	-	-	1.28959	0.05556	202	-	-	-	-	-
Unigene32262_peanut	-2.10076	0.163491	4.21914	0.826547	-	-	-	-	209	-	-	-	-	-
Unigene32266_peanut	-1.24058	0.255031	3.0386	0.82131	-	-	-	-	235	-	-	-	-	-
Unigene32270_peanut	-1.55754	0.136223	4.48155	0.842254	-	-	-	-	229	-	-	-	-	-
Unigene32275_peanut	9.67829	0.933981	4.63867	0.169389	-	-	-	-	448	-	-	-	-	-
Unigene32287_peanut	-3.89973	0.886117	-10.4487	0.968789	-	-	-	-	261	-	-	-	-	-
Unigene32313_peanut	3.14143	0.803946	2.43536	0.68469	-	-	3.12573	0.0955387	211	-	-	-	-	-
Unigene32324_peanut	3.33892	0.85622	3.21796	0.845418	-	-	-	-	310	-	-	-	-	-
Unigene32332_peanut	2.35764	0.57333	5.5395	0.927968	-	-	-	-	370	-	-	-	-	-
Unigene32339_peanut	-2.55185	0.224298	4.76521	0.898103	-	-	-	-	226	-	-	-	-	-
Unigene32354_peanut	1.92388	0.7945	3.35302	0.894952	-	-	-	-	243	-	-	-	-	-
Unigene32367_peanut	0.953913	0.204541	5.12145	0.908278	-	-	-	-	202	-	-	-	-	-
Unigene32377_peanut	2.64386	0.325051	7.03742	0.951467	-	-	-	-	257	-	-	-	-	-
Unigene32396_peanut	2.34744	0.765633	5.0129	0.927667	-	-	-	-	236	-	-	-	-	-
Unigene32439_peanut	2.21471	0.740381	4.48284	0.913628	-	-	-	-	202	-	-	-	-	-
Unigene32464_peanut	-0.526092	0.119192	4.91896	0.911821	-	-	-	-	213	-	-	-	-	-
Unigene32475_peanut	-0.894313	0.183165	3.43092	0.833755	-	-	-	-	211	-	-	-	-	-
Unigene32490_peanut	2.74646	0.857865	5.47234	0.94121	-	-	-	-	348	-	-	-	-	-
Unigene32503_peanut	4.63437	0.845961	4.42224	0.820284	-	-	-	-	238	-	-	-	-	-
Unigene32508_peanut	5.46566	0.923164	4.07378	0.830233	-	-	-	-	219	-	-	-	-	-
Unigene32510_peanut	-2.06277	0.409983	3.54979	0.884072	-	-	-	-	384	-	-	-	-	-
Unigene32556_peanut	-10.4344	0.967457	-10.4344	0.968393	-	-	-	-	210	-	-	-	-	-
Unigene32572_peanut	5.77675	0.938342	4.08226	0.847714	-	-	-	-	226	-	-	-	-	-
Unigene32582_peanut	5.92406	0.88331	5.05238	0.776075	-	-	-	-	258	-	-	-	-	-
Unigene32587_peanut	-0.0956501	0.0552291	5.04837	0.913931	-	-	-	-	297	-	-	-	-	-
Unigene32622_peanut	3.76702	0.871277	2.21327	0.660726	-	-	-	-	338	-	-	-	-	-
Unigene32624_peanut	2.74035	0.0770234	8.74639	0.843485	-	-	-	-	222	-	-	-	-	-
Unigene32673_peanut	2.95269	0.414397	5.01463	0.804939	-	-	-	-	237	-	-	-	-	-
Unigene32703_peanut	-0.530092	0.115513	3.62644	0.819809	-	-	-	-	200	-	-	-	-	-
Unigene32707_peanut	0.513981	0.303772	5.51987	0.942544	-	-	-	-	234	-	-	-	-	-
Unigene32740_peanut	2.39891	0.811211	4.06826	0.907926	-	-	-	-	206	-	-	-	-	-
Unigene32765_peanut	1.86016	0.586521	4.22376	0.895594	-	-	-	-	250	-	-	-	-	-
Unigene32766_peanut	8.99866	0.877289	6.60326	0.43814	-	-	-	-	353	-	-	-	-	-
Unigene32774_peanut	3.95253	0.860278	3.56651	0.823541	-	-	-	-	219	-	-	-	-	-
Unigene32780_peanut	5.96431	0.907816	5.35983	0.855781	-	-	-	-	200	-	-	-	-	-
Unigene32789_peanut	11.0956	0.982187	4.99412	0.202058	-	-	-	-	244	-	-	-	-	-
Unigene32799_peanut	3.97396	0.894428	2.97958	0.826266	-	-	-	-	206	-	-	-	-	-
Unigene32826_peanut	5.41416	0.617705	8.54837	0.971053	-	-	-	-	312	-	-	-	-	-
Unigene32829_peanut	-	-	11.7367	0.989676	-	-	-	-	231	-	-	-	-	-
Unigene32845_peanut	4.87165	0.919162	4.14227	0.887715	-	-	-	-	248	-	-	-	-	-
Unigene32846_peanut	9.7587	0.938675	9.76486	0.939778	-	-	-	-	227	-	-	-	-	-
Unigene32881_peanut	7.06085	0.961151	6.77966	0.94922	-	-	-	-	217	-	-	-	-	-
Unigene32883_peanut	-4.31313	0.809442	-2.85001	0.764877	-	-	-	-	336	-	-	-	-	-
Unigene32889_peanut	1.22493	0.631378	3.04485	0.881992	-	-	-	-	293	-	-	-	-	-
Unigene32898_peanut	5.50772	0.905612	3.66813	0.6866	-	-	-	-	297	-	-	-	-	-
Unigene32909_peanut	-2.10685	0.648482	2.64965	0.869841	-	-	-	-	208	-	-	-	-	-
Unigene32912_peanut	3.96568	0.888793	3.39838	0.852231	-	-	-	-	415	-	-	-	-	-
Unigene32922_peanut	5.30797	0.844456	5.35147	0.845303	-	-	-	-	218	-	-	-	-	-
Unigene3293_peanut	0.0212527	0.0460828	4.67219	0.897821	-	-	-	-	225	-	-	-	-	-
Unigene32992_peanut	7.36954	0.959852	6.16828	0.890247	-	-	-	-	229	-	-	-	-	-
Unigene32993_peanut	9.90197	0.946611	9.81996	0.943004	-	-	-	-	224	-	-	-	-	-
Unigene33001_peanut	3.41582	0.75933	4.73565	0.88899	-	-	-	-	324	-	-	-	-	-
Unigene33012_peanut	2.84011	0.867935	2.81786	0.866154	-	-	-	-	202	-	-	-	-	-
Unigene33017_peanut	1.13905	0.450954	5.3103	0.934762	-	-	-	-	282	-	-	-	-	-
Unigene3307_peanut	7.48503	0.952389	3.32963	0.325469	-	-	-	-	494	-	-	-	-	-
Unigene3308_peanut	10.299	0.962915	7.58895	0.642052	-	-	-	-	539	-	-	-	-	-
Unigene33117_peanut	3.93589	0.901674	2.32724	0.777672	-	-	-	-	227	-	-	-	-	-
Unigene33119_peanut	3.50319	0.850303	2.34252	0.684603	-	-	-	-	322	-	-	-	-	-
Unigene33142_peanut	4.07472	0.865738	3.47975	0.807618	-	-	-	-	214	-	-	-	-	-
Unigene33150_peanut	0.834524	0.48484	3.05608	0.883041	-	-	-	-	242	-	-	-	-	-
Unigene33153_peanut	10.5871	0.971651	5.86112	0.30924	-	-	-	-	247	-	-	-	-	-
Unigene33179_peanut	10.2706	0.961938	8.25891	0.768468	-	-	-	-	202	-	-	-	-	-
Unigene33187_peanut	5.90796	0.907419	4.07038	0.673464	-	-	-	-	260	-	-	-	-	-
Unigene33221_peanut	-0.589898	0.164634	3.43604	0.855874	-	-	-	-	239	-	-	-	-	-
Unigene33223_peanut	2.65007	0.717989	3.65821	0.847956	-	-	-	-	219	-	-	-	-	-
Unigene33224_peanut	8.11319	0.749371	9.05398	0.88163	-	-	-	-	308	-	-	-	-	-
Unigene33226_peanut	3.77529	0.893917	1.85965	0.678839	-	-	-	-	203	-	-	-	-	-
Unigene33232_peanut	-0.0827332	0.0512276	3.78611	0.8087	-	-	-	-	243	-	-	-	-	-
Unigene33233_peanut	-2.9752	0.392402	3.04006	0.834171	-	-	-	-	216	-	-	-	-	-
Unigene33239_peanut	3.49019	0.86969	3.86773	0.888825	-	-	-	-	303	-	-	-	-	-
Unigene33242_peanut	4.72781	0.849486	4.42708	0.81349	-	-	-	-	265	-	-	-	-	-
Unigene33247_peanut	9.53354	0.924274	6.67221	0.451914	-	-	-	-	272	-	-	-	-	-
Unigene33261_peanut	10.8472	0.977642	4.26315	0.139861	-	-	-	-	217	-	-	-	-	-
Unigene33264_peanut	-9.87444	0.945153	-4.3461	0.869103	-	-	-	-	230	-	-	-	-	-
Unigene33274_peanut	-1.71091	0.22216	4.26172	0.882026	-	-	-	-	204	-	-	-	-	-
Unigene33291_peanut	-3.80393	0.11681	5.63005	0.864128	-	-	-	-	212	-	-	-	-	-
Unigene33328_peanut	4.71159	0.822026	2.74666	0.444531	-	-	-	-	204	-	-	-	-	-
Unigene33329_peanut	2.26922	0.796238	2.32761	0.803184	-	-	-	-	206	-	-	-	-	-
Unigene3333_peanut	-0.0338064	0.0544832	3.59978	0.895216	-	-	-	-	297	-	-	-	-	-
Unigene33335_peanut	-0.459439	0.124296	3.60467	0.848552	-	-	-	-	289	-	-	-	-	-
Unigene3334_peanut	-2.54936	0.444325	3.25159	0.869344	-	-	-	-	431	-	-	-	-	-
Unigene33340_peanut	6.67404	0.939916	5.18967	0.816716	-	-	-	-	245	-	-	-	-	-
Unigene33346_peanut	6.22506	0.771224	8.58138	0.971783	-	-	-	-	295	-	-	-	-	-
Unigene33356_peanut	0.977657	0.144508	5.91511	0.922227	-	-	-	-	267	-	-	-	-	-
Unigene33361_peanut	1.48029	0.306871	4.87011	0.891869	-	-	-	-	202	-	-	-	-	-
Unigene33374_peanut	1.03166	0.125306	5.29511	0.855239	-	-	-	-	217	-	-	-	-	-
Unigene33387_peanut	0.301436	0.123616	3.36945	0.853439	-	-	-	-	235	-	-	-	-	-
Unigene33388_peanut	-0.0225348	0.0460828	3.77631	0.804808	-	-	-	-	239	-	-	-	-	-
Unigene33393_peanut	11.0165	0.980884	6.73391	0.463076	-	-	-	-	204	-	-	-	-	-
Unigene33405_peanut	10.3552	0.964891	8.03669	0.729876	-	-	-	-	233	-	-	-	-	-
Unigene33411_peanut	7.90474	0.973492	5.88438	0.851367	-	-	-	-	218	-	-	-	-	-
Unigene33438_peanut	3.15619	0.151719	8.80014	0.959968	-	-	-	-	209	-	-	-	-	-
Unigene33442_peanut	-4.18891	0.592417	3.02786	0.872023	-	-	-	-	212	-	-	-	-	-
Unigene33445_peanut	-8.2301	0.769163	2.85034	0.875283	-	-	-	-	221	-	-	-	-	-
Unigene33449_peanut	9.7788	0.939788	8.17448	0.754087	-	-	-	-	223	-	-	-	-	-
Unigene33452_peanut	2.10009	0.676992	3.86545	0.885057	-	-	-	-	230	-	-	-	-	-
Unigene33457_peanut	-5.88328	0.322618	3.53525	0.821086	-	-	-	-	220	-	-	-	-	-
Unigene33465_peanut	7.87419	0.705923	11.2549	0.984681	-	-	-	-	349	-	-	-	-	-
Unigene33480_peanut	-2.05487	0.822744	-2.32946	0.841133	-	-	-	-	200	-	-	-	-	-
Unigene33483_peanut	-4.5716	0.84197	-7.62917	0.897497	-	-	-	-	219	-	-	-	-	-
Unigene33484_peanut	10.7462	0.97545	-	-	-	-	-	-	202	-	-	-	-	-
Unigene33504_peanut	9.77943	0.939898	8.97105	0.872113	-	-	-	-	220	-	-	-	-	-
Unigene33508_peanut	10.0813	0.954853	5.70434	0.28617	-	-	-	-	202	-	-	-	-	-
Unigene33513_peanut	9.13815	0.891616	5.45914	0.253982	-	-	-	-	200	-	-	-	-	-
Unigene33514_peanut	7.16775	0.922105	5.49047	0.700459	-	-	-	-	207	-	-	-	-	-
Unigene33526_peanut	6.25535	0.922546	4.39384	0.711701	-	-	-	-	208	-	-	-	-	-
Unigene33536_peanut	-1.95564	0.25905	4.4116	0.896862	-	-	-	-	209	-	-	-	-	-
Unigene33539_peanut	5.69468	0.934176	4.64928	0.884985	-	-	-	-	235	-	-	-	-	-
Unigene33558_peanut	-0.653352	0.185716	3.36054	0.856306	-	-	-	-	212	-	-	-	-	-
Unigene33559_peanut	9.94925	0.948783	8.12168	0.745149	-	-	-	-	229	-	-	-	-	-
Unigene33563_peanut	-0.517605	0.0799586	4.83316	0.863164	-	-	-	-	201	-	-	-	-	-
Unigene33571_peanut	-0.652892	0.105954	4.39792	0.85718	-	-	-	-	221	-	-	-	-	-
Unigene33585_peanut	4.8519	0.893761	4.8739	0.893198	-	-	-	-	210	-	-	-	-	-
Unigene33596_peanut	-4.65091	0.174288	5.19106	0.882581	-	-	-	-	201	-	-	-	-	-
Unigene33601_peanut	-1.0113	0.18196	5.43867	0.93067	-	-	-	-	214	-	-	-	-	-
Unigene33602_peanut	2.50067	0.0712532	9.8151	0.942724	-	-	-	-	203	-	-	-	-	-
Unigene3417_peanut	6.49208	0.427993	8.52157	0.811425	-	-	-	-	290	-	-	-	-	-
Unigene3420_peanut	3.24269	0.680953	5.36734	0.910571	-	-	-	-	235	-	-	-	-	-
Unigene3520_peanut	4.09369	0.699712	6.34324	0.931796	-	-	-	-	419	-	-	-	-	-
Unigene3522_peanut	-2.42009	0.627472	2.90721	0.878116	-	-	-	-	332	-	-	-	-	-
Unigene3523_peanut	-0.486699	0.272544	2.03784	0.807598	-	-	-	-	472	-	-	-	-	-
Unigene3544_peanut	6.50812	0.940305	5.22748	0.850519	-	-	-	-	762	-	-	-	-	-
Unigene3552_peanut	1.39453	0.643001	5.29118	0.937557	-	-	-	-	227	-	-	-	-	-
Unigene3575_peanut	1.4404	0.77662	2.22545	0.862211	-	-	-	-	346	-	-	-	-	-
Unigene3589_peanut	0.971039	0.081976	6.03685	0.84002	-	-	7.97195	0.709606	297	-	-	-	-	-
Unigene3606_peanut	4.11869	0.878278	3.70871	0.846624	-	-	-	-	708	-	-	-	-	-
Unigene3610_peanut	-8.80467	0.854328	-1.17163	0.55723	-	-	-	-	256	-	-	-	-	-
Unigene3621_peanut	2.72915	0.829406	3.72682	0.892417	-	-	-	-	579	-	-	-	-	-
Unigene3622_peanut	2.56482	0.807832	3.75796	0.892558	-	-	-	-	255	-	-	-	-	-
Unigene3635_peanut	1.30878	0.428621	4.90809	0.920024	-	-	-	-	201	-	-	-	-	-
Unigene3690_peanut	4.85452	0.916376	3.35704	0.822703	-	-	-	-	383	-	-	-	-	-
Unigene3709_peanut	-2.48542	0.409319	3.30657	0.866128	-	-	-	-	229	-	-	-	-	-
Unigene3799_peanut	1.14022	0.371831	3.18045	0.824361	-	-	-	-	288	-	-	-	-	-
Unigene3863_peanut	2.66303	0.804138	3.33278	0.864516	-	-	-	-	245	-	-	-	-	-
Unigene3869_peanut	5.4491	0.262111	9.84912	0.944662	-	-	-	-	202	-	-	-	-	-
Unigene3885_peanut	-7.5994	0.651381	2.29133	0.807739	-	-	-	-	203	-	-	-	-	-
Unigene3887_peanut	2.75067	0.729281	5.10634	0.920734	-	-	-	-	984	-	-	-	-	-
Unigene3912_peanut	0.488052	0.328309	3.24216	0.892011	-	-	-	-	202	-	-	-	-	-
Unigene3948_peanut	4.99598	0.861857	4.45839	0.799274	-	-	-	-	267	-	-	-	-	-
Unigene3999_peanut	4.96399	0.897114	3.33299	0.717717	-	-	-	-	203	-	-	-	-	-
Unigene4024_peanut	5.67873	0.939242	4.80502	0.90679	-	-	-	-	200	-	-	-	-	-
Unigene4029_peanut	-0.62265	0.128036	4.27715	0.880165	-	-	-	-	316	-	-	-	-	-
Unigene4032_peanut	3.6361	0.899496	5.4067	0.939685	-	-	-	-	240	-	-	-	-	-
Unigene4071_peanut	6.86896	0.942648	5.83615	0.868733	-	-	-	-	208	-	-	-	-	-
Unigene4107_peanut	4.78338	0.885045	6.46786	0.952446	-	-	-	-	215	-	-	-	-	-
Unigene4185_peanut	-7.46404	0.624416	3.84355	0.901805	-	-	-	-	398	-	-	-	-	-
Unigene4193_peanut	1.32594	0.356448	4.39456	0.889072	-	-	-	-	339	-	-	-	-	-
Unigene4254_peanut	4.90163	0.865697	0.496148	0.0909942	-	-	-	-	211	-	-	-	-	-
Unigene4260_peanut	-0.701427	0.11436	4.75838	0.887753	-	-	-	-	265	-	-	-	-	-
Unigene4274_peanut	5.7857	0.88107	7.30591	0.961632	-	-	-	-	449	-	-	-	-	-
Unigene4376_peanut	4.29711	0.847637	1.05459	0.201894	-	-	-	-	660	-	-	-	-	-
Unigene4398_peanut	5.50206	0.933956	3.57364	0.825516	-	-	-	-	242	-	-	-	-	-
Unigene4414_peanut	10.6094	0.972294	8.94646	0.869036	-	-	-	-	291	-	-	-	-	-
Unigene4418_peanut	4.04735	0.884669	3.51706	0.847454	-	-	-	-	230	-	-	-	-	-
Unigene4419_peanut	4.95323	0.864884	3.4983	0.652124	-	-	-	-	339	-	-	-	-	-
Unigene4460_peanut	9.69189	0.934832	8.191	0.756766	-	-	-	-	215	-	-	-	-	-
Unigene4466_peanut	3.34923	0.606839	4.86097	0.845272	-	-	-	-	213	-	-	-	-	-
Unigene4498_peanut	4.32118	0.869211	3.42277	0.770707	-	-	-	-	217	-	-	-	-	-
Unigene4561_peanut	5.16289	0.633155	6.67159	0.871918	-	-	-	-	227	-	-	-	-	-
Unigene4563_peanut	-0.794359	0.258776	3.0572	0.857725	-	-	-	-	238	-	-	-	-	-
Unigene4564_peanut	0.10085	0.0710737	2.89079	0.825791	-	-	-	-	211	-	-	-	-	-
Unigene4577_peanut	10.0662	0.954225	12.5445	0.99474	-	-	-	-	303	-	-	-	-	-
Unigene4578_peanut	-4.44308	0.158735	6.22025	0.932505	-	-	-	-	262	-	-	-	-	-
Unigene4585_peanut	-3.87569	0.122289	5.95937	0.896898	-	-	-	-	215	-	-	-	-	-
Unigene4586_peanut	-5.41215	0.362454	3.69055	0.858776	-	-	-	-	201	-	-	-	-	-
Unigene4593_peanut	9.05498	0.883184	8.7458	0.843485	-	-	-	-	200	-	-	-	-	-
Unigene4596_peanut	5.09315	0.928457	3.12924	0.825017	-	-	-	-	325	-	-	-	-	-
Unigene4597_peanut	5.74579	0.940644	3.28309	0.781445	-	-	-	-	225	-	-	-	-	-
Unigene4633_peanut	2.52729	0.238832	6.80863	0.924091	-	-	-	-	240	-	-	-	-	-
Unigene4662_peanut	9.41693	0.915981	9.07995	0.884147	-	-	-	-	282	-	-	-	-	-
Unigene4665_peanut	1.81454	0.315969	5.21861	0.893319	-	-	-	-	314	-	-	-	-	-
Unigene4666_peanut	-0.0729759	0.0576977	3.27045	0.829408	-	-	-	-	230	-	-	-	-	-
Unigene4670_peanut	3.9121	0.672063	5.95091	0.912577	-	-	-	-	408	-	-	-	-	-
Unigene4677_peanut	3.63249	0.645511	5.92725	0.917183	-	-	-	-	306	-	-	-	-	-
Unigene4678_peanut	4.50592	0.867286	3.63942	0.768322	-	-	-	-	233	-	-	-	-	-
Unigene4682_peanut	2.50008	0.859355	0.79663	0.498753	-	-	-	-	288	-	-	-	-	-
Unigene4685_peanut	-0.751546	0.148471	3.92377	0.861776	-	-	-	-	287	-	-	-	-	-
Unigene4705_peanut	-2.27289	0.850754	-2.26055	0.850344	-	-	-	-	316	-	-	-	-	-
Unigene4792_peanut	3.53566	0.855663	3.33788	0.837367	-	-	-	-	269	-	-	-	-	-
Unigene4804_peanut	-	-	8.61907	0.826225	-	-	8.44697	0.792011	265	-	-	-	-	-
Unigene4833_peanut	1.61604	0.772806	3.01441	0.888841	-	-	-	-	332	-	-	-	-	-
Unigene4889_peanut	4.2684	0.837309	6.02626	0.937739	-	-	-	-	289	-	-	-	-	-
Unigene4891_peanut	3.20095	0.844612	5.43354	0.935778	-	-	-	-	207	-	-	-	-	-
Unigene4900_peanut	4.69431	0.906622	4.49494	0.896006	-	-	-	-	216	-	-	-	-	-
Unigene4914_peanut	0.172674	0.143668	5.99521	0.952994	-	-	-	-	225	-	-	-	-	-
Unigene4953_peanut	-2.1199	0.556706	2.27198	0.823958	-	-	-	-	273	-	-	-	-	-
Unigene5005_peanut	-3.56832	0.105688	6.06457	0.886859	-	-	-	-	314	-	-	-	-	-
Unigene5023_peanut	0.162399	0.0675285	3.69032	0.810659	-	-	-	-	299	-	-	-	-	-
Unigene5029_peanut	-4.22841	0.342803	3.42387	0.836696	-	-	-	-	296	-	-	-	-	-
Unigene5047_peanut	4.08537	0.910016	5.61749	0.943238	-	-	-	-	257	-	-	-	-	-
Unigene5049_peanut	-1.4513	0.155972	4.38573	0.858483	-	-	-	-	299	-	-	-	-	-
Unigene5051_peanut	4.82486	0.900167	4.10089	0.850557	-	-	-	-	291	-	-	-	-	-
Unigene5056_peanut	1.2465	0.278863	4.80471	0.895617	-	-	-	-	283	-	-	-	-	-
Unigene5068_peanut	4.30374	0.896178	3.40083	0.834274	-	-	-	-	261	-	-	-	-	-
Unigene5089_peanut	2.58939	0.617295	3.83022	0.822274	-	-	-	-	207	-	-	-	-	-
Unigene5102_peanut	0.751126	0.130169	4.21349	0.806865	-	-	-	-	250	-	-	-	-	-
Unigene5119_peanut	6.27156	0.946012	4.89536	0.87526	-	-	-	-	239	-	-	-	-	-
Unigene5120_peanut	3.18376	0.814638	1.7702	0.531885	-	-	-	-	202	-	-	-	-	-
Unigene5123_peanut	3.86367	0.851705	2.70554	0.689372	-	-	-	-	287	-	-	-	-	-
Unigene5132_peanut	4.68626	0.899578	4.70384	0.898651	-	-	-	-	283	-	-	-	-	-
Unigene5137_peanut	3.9337	0.878837	4.10971	0.886959	-	-	-	-	356	-	-	-	-	-
Unigene5145_peanut	-3.38739	0.645329	2.71458	0.864434	-	-	-	-	286	-	-	-	-	-
Unigene5146_peanut	-4.09847	0.47039	3.30075	0.867463	-	-	-	-	230	-	-	-	-	-
Unigene5165_peanut	5.09456	0.857709	3.75783	0.655574	-	-	-	-	241	-	-	-	-	-
Unigene5190_peanut	1.39732	0.261247	4.5161	0.853799	-	-	-	-	255	-	-	-	-	-
Unigene5199_peanut	10.2133	0.959877	13.0691	0.996715	-	-	-	-	267	-	-	-	-	-
Unigene5203_peanut	5.04885	0.872774	4.86253	0.854321	-	-	-	-	282	-	-	-	-	-
Unigene5219_peanut	5.77268	0.93828	4.08539	0.849038	-	-	-	-	342	-	-	-	-	-
Unigene5228_peanut	4.90376	0.840434	4.10989	0.72448	-	-	-	-	200	-	-	-	-	-
Unigene5255_peanut	-1.08549	0.343892	2.82363	0.850215	-	-	-	-	200	-	-	-	-	-
Unigene5262_peanut	-4.88275	0.921672	-4.03723	0.905217	-	-	-	-	204	-	-	-	-	-
Unigene5274_peanut	4.39036	0.153767	11.6765	0.989105	-	-	-	-	235	-	-	-	-	-
Unigene5292_peanut	3.64034	0.816874	4.70394	0.896677	-	-	-	-	276	-	-	-	-	-
Unigene5293_peanut	6.28447	0.891331	7.47707	0.958727	-	-	-	-	201	-	-	-	-	-
Unigene5294_peanut	3.17991	0.828263	2.92294	0.796878	-	-	-	-	384	-	-	-	-	-
Unigene5303_peanut	6.23309	0.95201	3.95087	0.83594	-	-	-	-	248	-	-	-	-	-
Unigene5305_peanut	10.7744	0.97606	13.479	0.997622	-	-	-	-	201	-	-	-	-	-
Unigene5308_peanut	3.95163	0.895522	3.22775	0.853488	-	-	-	-	236	-	-	-	-	-
Unigene5326_peanut	-0.447137	0.0835807	5.54384	0.917803	-	-	-	-	290	-	-	-	-	-
Unigene5355_peanut	-4.21141	0.589915	2.50466	0.833153	-	-	-	-	271	-	-	-	-	-
Unigene5359_peanut	3.37143	0.823305	3.92744	0.869211	-	-	-	-	211	-	-	-	-	-
Unigene5382_peanut	6.11535	0.92545	5.85958	0.908461	-	-	-	-	265	-	-	-	-	-
Unigene5400_peanut	6.10984	0.899865	5.26775	0.809397	-	-	-	-	260	-	-	-	-	-
Unigene5431_peanut	7.11844	0.961133	5.80231	0.893155	-	-	-	-	247	-	-	-	-	-
Unigene5434_peanut	0.260218	0.052517	6.0004	0.882733	-	-	-	-	201	-	-	-	-	-
Unigene5454_peanut	-3.41126	0.233765	4.44494	0.876674	-	-	-	-	236	-	-	-	-	-
Unigene5467_peanut	2.95057	0.501072	5.59604	0.898949	-	-	-	-	289	-	-	-	-	-
Unigene5483_peanut	-0.933199	0.485219	2.44167	0.860966	-	-	-	-	402	-	-	-	-	-
Unigene5501_peanut	-6.40404	0.852134	-2.81006	0.76362	-	-	-	-	497	-	-	-	-	-
Unigene5503_peanut	9.36526	0.911928	8.96072	0.870781	-	-	-	-	232	-	-	-	-	-
Unigene5545_peanut	4.21263	0.895704	4.68895	0.912481	-	-	-	-	229	-	-	-	-	-
Unigene5548_peanut	10.6162	0.972466	6.88007	0.494224	-	-	-	-	235	-	-	-	-	-
Unigene5549_peanut	0.783488	0.094424	5.98217	0.900623	-	-	-	-	243	-	-	-	-	-
Unigene5557_peanut	5.70198	0.916376	4.67042	0.837233	-	-	-	-	219	-	-	-	-	-
Unigene5563_peanut	4.87767	0.194242	9.79228	0.941464	-	-	-	-	260	-	-	-	-	-
Unigene5569_peanut	4.93667	0.900144	7.99913	0.986198	-	-	-	-	277	-	-	-	-	-
Unigene5570_peanut	10.539	0.970372	12.8597	0.996008	-	-	-	-	271	-	-	-	-	-
Unigene5586_peanut	3.84278	0.864559	3.10195	0.788142	-	-	-	-	273	-	-	-	-	-
Unigene5642_peanut	9.71823	0.936342	8.42211	0.796222	-	-	1.83835	0.0662769	233	-	-	-	-	-
Unigene5652_peanut	4.62961	0.839962	4.39156	0.809451	-	-	-	-	207	-	-	-	-	-
Unigene5653_peanut	9.69724	0.935099	10.6337	0.973555	-	-	-	-	203	-	-	-	-	-
Unigene5668_peanut	3.24387	0.856299	6.404	0.959089	-	-	2.06935	0.0669944	730	-	-	-	-	-
Unigene5673_peanut	-6.97967	0.967867	-3.09834	0.893301	-	-	2.51202	0.0782493	540	-	-	-	-	-
Unigene5698_peanut	-5.07072	0.932259	-5.01425	0.928474	-	-	-	-	445	-	-	-	-	-
Unigene5699_peanut	-5.82164	0.951715	-6.42031	0.960138	-	-	-	-	281	-	-	-	-	-
Unigene5707_peanut	-0.0949661	0.0473184	4.82494	0.820629	-	-	-	-	224	-	-	-	-	-
Unigene5730_peanut	3.17691	0.882869	5.66753	0.945235	-	-	-	-	605	-	-	-	-	-
Unigene5775_peanut	7.15848	0.974637	5.12786	0.914294	-	-	-	-	1198	-	-	-	-	-
Unigene5848_peanut	8.83035	0.993914	11.6176	0.999751	-	-	-	-	217	-	-	-	-	-
Unigene5852_peanut	-1.47707	0.710827	1.81609	0.825693	-	-	-	-	299	-	-	-	-	-
Unigene5916_peanut	-5.48006	0.92462	-3.14873	0.878746	-	-	-	-	239	-	-	-	-	-
Unigene6017_peanut	6.88481	0.972371	4.06314	0.902281	-	-	-	-	241	-	-	-	-	-
Unigene6029_peanut	3.97029	0.804244	6.73348	0.959105	-	-	-	-	740	-	-	-	-	-
Unigene6050_peanut	-1.79659	0.818929	1.27278	0.762743	-	-	5.61326	0.283575	265	-	-	-	-	-
Unigene6051_peanut	-10.5874	0.971674	-10.5874	0.972359	-	-	-	-	251	-	-	-	-	-
Unigene6052_peanut	-11.0828	0.982	-11.0828	0.98228	-	-	-	-	226	-	-	-	-	-
Unigene6058_peanut	9.8971	0.946365	12.3954	0.994154	-	-	-	-	278	-	-	-	-	-
Unigene6071_peanut	-1.70576	0.28792	4.97683	0.922477	-	-	-	-	257	-	-	-	-	-
Unigene6127_peanut	9.32148	0.908321	9.33693	0.909237	-	-	-	-	571	-	-	-	-	-
Unigene6131_peanut	-2.39338	0.840888	-8.06275	0.958796	-	-	-	-	650	-	-	-	-	-
Unigene6158_peanut	7.40406	0.976573	4.92477	0.880576	-	-	-	-	377	-	-	-	-	-
Unigene6173_peanut	-2.08094	0.820734	-0.330644	0.332117	-	-	-	-	386	-	-	-	-	-
Unigene6195_peanut	4.44988	0.913133	5.49429	0.938014	-	-	-	-	263	-	-	-	-	-
Unigene6227_peanut	10.0816	0.954909	9.03963	0.879746	-	-	-	-	629	-	-	-	-	-
Unigene6354_peanut	-1.4802	0.54	4.68613	0.927415	-	-	-	-	221	-	-	-	-	-
Unigene6367_peanut	-3.10943	0.845494	-3.22442	0.847915	-	-	-	-	234	-	-	-	-	-
Unigene6435_peanut	-0.402637	0.254054	4.27056	0.919315	-	-	-	-	282	-	-	-	-	-
Unigene6473_peanut	9.27843	0.904592	4.40197	0.149728	-	-	-	-	247	-	-	-	-	-
Unigene6474_peanut	8.79759	0.853472	6.34313	0.389491	-	-	-	-	211	-	-	-	-	-
Unigene6481_peanut	3.66432	0.794226	5.62261	0.928019	-	-	-	-	410	-	-	-	-	-
Unigene6484_peanut	-8.99335	0.876653	-4.95391	0.808996	-	-	-	-	216	-	-	-	-	-
Unigene6495_peanut	-2.65721	0.57415	2.70227	0.85701	-	-	-	-	259	-	-	-	-	-
Unigene6512_peanut	-1.41178	0.242355	6.82631	0.967184	-	-	-	-	312	-	-	-	-	-
Unigene6560_peanut	7.53748	0.941441	7.14779	0.914471	-	-	-	-	385	-	-	-	-	-
Unigene6577_peanut	-0.173939	0.0641627	4.81487	0.890592	-	-	-	-	419	-	-	-	-	-
Unigene6596_peanut	3.73623	0.892138	3.35814	0.872126	-	-	-	-	293	-	-	-	-	-
Unigene6607_peanut	4.10667	0.870739	6.03056	0.945539	-	-	-	-	427	-	-	-	-	-
Unigene6642_peanut	6.09796	0.862244	5.94617	0.840385	-	-	-	-	605	-	-	-	-	-
Unigene6643_peanut	5.06755	0.897411	4.34356	0.84013	-	-	-	-	420	-	-	-	-	-
Unigene6648_peanut	8.71758	0.843608	11.5162	0.987498	-	-	-	-	264	-	-	-	-	-
Unigene6682_peanut	3.15974	0.863656	3.04061	0.854419	-	-	-	-	503	-	-	-	-	-
Unigene6735_peanut	-6.18027	0.373182	3.58813	0.847691	-	-	-	-	204	-	-	-	-	-
Unigene6888_peanut	4.85758	0.923276	2.77774	0.793456	-	-	-	-	311	-	-	-	-	-
Unigene6957_peanut	3.9099	0.891613	3.77497	0.883787	-	-	-	-	259	-	-	-	-	-
Unigene6958_peanut	4.26282	0.891331	4.13961	0.883694	-	-	-	-	269	-	-	-	-	-
Unigene6970_peanut	10.0627	0.954053	4.87745	0.188775	-	-	-	-	471	-	-	-	-	-
Unigene6987_peanut	-8.84962	0.859865	-3.67763	0.764442	-	-	-	-	674	-	-	-	-	-
Unigene6988_peanut	-8.89867	0.865738	-8.89867	0.863465	-	-	-	-	392	-	-	-	-	-
Unigene7051_peanut	9.03642	0.881159	8.83842	0.855994	-	-	-	-	253	-	-	-	-	-
Unigene7060_peanut	3.24679	0.868952	2.98439	0.849817	-	-	-	-	379	-	-	-	-	-
Unigene7064_peanut	-2.60524	0.0717171	7.39602	0.933125	-	-	-	-	220	-	-	-	-	-
Unigene7065_peanut	3.38792	0.777371	6.63089	0.959799	-	-	-	-	203	-	-	-	-	-
Unigene7107_peanut	3.08225	0.89666	4.72376	0.930227	-	-	-	-	273	-	-	-	-	-
Unigene7108_peanut	-3.94262	0.907363	-1.58789	0.800667	-	-	-	-	224	-	-	-	-	-
Unigene7109_peanut	7.44595	0.981108	4.50575	0.90242	-	-	-	-	561	-	-	-	-	-
Unigene7113_peanut	5.86294	0.876445	5.62978	0.849354	-	-	-	-	244	-	-	-	-	-
Unigene7129_peanut	4.62861	0.68217	7.70042	0.968611	-	-	-	-	503	-	-	-	-	-
Unigene7135_peanut	4.76004	0.869283	4.41039	0.835138	-	-	-	-	205	-	-	-	-	-
Unigene7184_peanut	9.57665	0.927314	4.52038	0.159705	-	-	-	-	402	-	-	-	-	-
Unigene7223_peanut	5.43682	0.916363	5.28091	0.906199	-	-	-	-	240	-	-	-	-	-
Unigene7224_peanut	3.01056	0.821034	3.19022	0.837521	-	-	-	-	331	-	-	-	-	-
Unigene7229_peanut	6.20002	0.938916	4.72014	0.841552	-	-	-	-	282	-	-	-	-	-
Unigene7273_peanut	3.20225	0.831483	4.65293	0.912584	-	-	-	-	247	-	-	-	-	-
Unigene7311_peanut	3.07865	0.86572	1.8637	0.71267	-	-	-	-	200	-	-	-	-	-
Unigene7453_peanut	0.196511	0.218735	1.81852	0.829089	-	-	-	-	662	-	-	-	-	-
Unigene7529_peanut	3.0336	0.832859	4.44765	0.910178	-	-	-	-	214	-	-	-	-	-
Unigene7534_peanut	4.74991	0.860249	4.03458	0.774617	-	-	-	-	391	-	-	-	-	-
Unigene7559_peanut	8.80894	0.854723	11.9544	0.991499	-	-	-	-	287	-	-	-	-	-
Unigene7562_peanut	5.95326	0.915781	5.58663	0.88935	-	-	-	-	219	-	-	-	-	-
Unigene7563_peanut	6.74781	0.922579	6.44233	0.897659	-	-	-	-	345	-	-	-	-	-
Unigene7585_peanut	4.59143	0.896617	4.39289	0.884571	-	-	-	-	260	-	-	-	-	-
Unigene7662_peanut	-8.76508	0.849447	-2.02587	0.674646	-	-	-	-	245	-	-	-	-	-
Unigene7708_peanut	3.43237	0.852862	2.78362	0.781183	-	-	-	-	286	-	-	-	-	-
Unigene7843_peanut	1.88788	0.61418	4.86085	0.919798	-	-	-	-	271	-	-	-	-	-
Unigene7844_peanut	3.71623	0.826279	6.9279	0.967089	-	-	-	-	320	-	-	-	-	-
Unigene8003_peanut	-5.72308	0.932677	-4.42193	0.906954	-	-	5.74378	0.302802	372	-	-	-	-	-
Unigene8066_peanut	-4.66006	0.82069	-5.29184	0.828991	-	-	-	-	1325	-	-	-	-	-
Unigene8067_peanut	-2.32588	0.810229	-2.26201	0.805688	-	-	-	-	400	-	-	-	-	-
Unigene8076_peanut	3.16765	0.813195	4.08462	0.884576	-	-	-	-	255	-	-	-	-	-
Unigene8090_peanut	-1.7464	0.353349	3.32644	0.865447	-	-	-	-	235	-	-	-	-	-
Unigene8093_peanut	0.778839	0.433761	3.59823	0.899137	-	-	-	-	452	-	-	-	-	-
Unigene8097_peanut	2.19253	0.84594	0.774326	0.526654	-	-	-	-	316	-	-	-	-	-
Unigene8100_peanut	5.19591	0.773641	7.51378	0.962179	-	-	-	-	242	-	-	-	-	-
Unigene8208_peanut	5.44094	0.903025	5.25547	0.888885	-	-	-	-	316	-	-	-	-	-
Unigene8317_peanut	4.19177	0.892856	3.64992	0.859493	-	-	-	-	282	-	-	-	-	-
Unigene8368_peanut	-9.54374	0.925007	-8.38092	0.919093	-	-	2.0695	0.0669944	216	-	-	-	-	-
Unigene8369_peanut	-5.7769	0.891034	-8.16618	0.929739	-	-	-	-	345	-	-	-	-	-
Unigene8375_peanut	-3.65749	0.110925	5.85675	0.87447	-	-	-	-	247	-	-	-	-	-
Unigene8435_peanut	7.09763	0.932361	5.02179	0.663795	-	-	-	-	300	-	-	-	-	-
Unigene8449_peanut	9.83928	0.943199	11.6151	0.988501	-	-	-	-	312	-	-	-	-	-
Unigene8464_peanut	10.0082	0.95161	9.65855	0.933233	-	-	-	-	205	-	-	-	-	-
Unigene8516_peanut	2.49734	0.842923	2.2175	0.814783	-	-	-	-	383	-	-	-	-	-
Unigene8517_peanut	3.96726	0.871839	3.64623	0.845922	-	-	-	-	204	-	-	-	-	-
Unigene8556_peanut	10.3515	0.964737	9.79945	0.941811	-	-	-	-	250	-	-	-	-	-
Unigene8596_peanut	-8.43918	0.803644	-5.5369	0.748018	-	-	-	-	240	-	-	-	-	-
Unigene8745_peanut	0.55695	0.0885973	5.21435	0.873573	-	-	1.04047	0.0552521	358	-	-	-	-	-
Unigene8766_peanut	8.95405	0.872285	2.75997	0.0760504	-	-	-	-	607	-	-	-	-	-
Unigene8818_peanut	1.69214	0.787822	4.38104	0.923088	-	-	-	-	243	-	-	-	-	-
Unigene8819_peanut	0.683237	0.338906	3.68909	0.896486	-	-	-	-	204	-	-	-	-	-
Unigene8854_peanut	-0.973372	0.181281	4.2051	0.884851	-	-	-	-	534	-	-	-	-	-
Unigene8883_peanut	2.92812	0.850624	5.91314	0.949143	-	-	-	-	232	-	-	-	-	-
Unigene8896_peanut	4.70621	0.851216	3.4324	0.6586	-	-	-	-	201	-	-	-	-	-
Unigene9025_peanut	10.9801	0.980218	10.0268	0.953454	-	-	-	-	224	-	-	-	-	-
Unigene9034_peanut	5.38222	0.929424	2.07655	0.540767	-	-	-	-	291	-	-	-	-	-
Unigene9048_peanut	9.97768	0.950128	8.08271	0.737606	-	-	-	-	276	-	-	-	-	-
Unigene9049_peanut	5.63973	0.884743	4.68919	0.772584	-	-	-	-	297	-	-	-	-	-
Unigene905_peanut	4.60091	0.902705	2.79653	0.726064	-	-	-	-	428	-	-	-	-	-
Unigene9055_peanut	1.05583	0.496814	5.30187	0.936947	-	-	-	-	306	-	-	-	-	-
Unigene9098_peanut	9.68702	0.934525	9.23563	0.900085	-	-	-	-	225	-	-	-	-	-
Unigene9099_peanut	4.83824	0.831977	4.41855	0.772417	-	-	-	-	235	-	-	-	-	-
Unigene9104_peanut	6.42196	0.960851	8.63107	0.9939	-	-	-	-	247	-	-	-	-	-
Unigene9119_peanut	9.10114	0.887845	12.7885	0.995748	-	-	-	-	339	-	-	-	-	-
Unigene9120_peanut	7.56874	0.645406	11.1683	0.983522	-	-	-	-	577	-	-	-	-	-
Unigene9203_peanut	-3.33638	0.374743	5.10312	0.926533	-	-	-	-	285	-	-	-	-	-
Unigene9208_peanut	-0.87511	0.56901	4.84552	0.932906	-	-	-	-	521	-	-	-	-	-
Unigene9251_peanut	2.31236	0.721211	4.01853	0.892039	-	-	-	-	204	-	-	-	-	-
Unigene9322_peanut	-10.9218	0.979164	-10.9218	0.979629	-	-	-	-	212	-	-	-	-	-
Unigene9323_peanut	-9.51661	0.923007	-9.51661	0.923184	-	-	-	-	527	-	-	-	-	-
Unigene9362_peanut	2.90123	0.582173	5.10236	0.889843	-	-	-	-	469	-	-	-	-	-
Unigene9434_peanut	5.36246	0.941564	3.65858	0.898003	-	-	-	-	274	-	-	-	-	-
Unigene9504_peanut	4.59879	0.915712	4.12732	0.897155	-	-	-	-	246	-	-	-	-	-
Unigene9551_peanut	8.70229	0.84188	3.92335	0.119301	-	-	-	-	340	-	-	-	-	-
Unigene9552_peanut	5.78633	0.817725	0.767396	0.0716673	-	-	-	-	506	-	-	-	-	-
Unigene9555_peanut	4.83157	0.898768	3.94538	0.831765	-	-	-	-	301	-	-	-	-	-
Unigene9647_peanut	7.00201	0.925537	6.37626	0.871247	-	-	-	-	229	-	-	-	-	-
Unigene9698_peanut	-3.76473	0.900154	-0.657323	0.555613	-	-	-	-	246	-	-	-	-	-
Unigene9724_peanut	7.52973	0.979731	4.90008	0.888029	-	-	-	-	637	-	-	-	-	-
Unigene9738_peanut	10.2327	0.960587	9.87258	0.945857	-	-	-	-	279	-	-	-	-	-
Unigene9832_peanut	10.4654	0.968336	12.8321	0.995915	-	-	-	-	636	-	-	-	-	-
Unigene9836_peanut	-5.38886	0.900798	-1.9875	0.798004	-	-	-	-	228	-	-	-	-	-
Unigene9872_peanut	-4.93067	0.431969	3.05161	0.832123	-	-	-	-	296	-	-	-	-	-
Unigene9873_peanut	-1.0052	0.148676	4.3936	0.873756	-	-	-	-	1086	-	-	-	-	-
Unigene6223_peanut	11.9289	0.991392	6.22725	0.369725	15.7266	0.999753	16.3546	0.999906	317	-	-	-	-	-
Unigene29939_peanut	9.88953	0.945994	-	-	12.2225	0.993219	6.34116	0.395059	237	-	-	-	-	-
Unigene5152_peanut	7.19454	0.915427	-0.431358	0.0485074	8.81347	0.976885	0.0612021	0.0496969	377	-	-	-	-	-
Unigene33131_peanut	-	-	-	-	-10.868	0.976144	-1.97362	0.810478	202	-	-	-	-	-
Unigene5591_peanut	-4.54077	0.770306	-0.415866	0.285607	-10.5078	0.966574	-3.15985	0.860127	321	-	-	-	-	-
Unigene12112_peanut	4.85914	0.353925	1.27583	0.0633843	8.04506	0.953324	8.66428	0.977466	496	-	-	-	-	-
Unigene3843_peanut	0.187794	0.0477567	-2.78919	0.0761352	10.1183	0.951301	6.68239	0.457478	370	-	-	-	-	-
Unigene14656_peanut	1.56093	0.799363	0.762262	0.592943	7.36149	0.950092	8.13137	0.978143	219	-	-	-	-	-
Unigene7520_peanut	4.74632	0.489323	4.17972	0.367694	7.95921	0.949418	8.58346	0.975611	223	-	-	-	-	-
Unigene8612_peanut	-1.30241	0.742685	-0.550236	0.492709	6.97199	0.948956	6.47518	0.932285	260	-	-	-	-	-
Unigene31269_peanut	-	-	-	-	-9.76287	0.931386	-1.77147	0.73455	237	-	-	-	-	-
Unigene8964_peanut	1.74871	0.829516	-0.09278	0.135933	5.01046	0.924578	5.70701	0.944649	461	-	-	-	-	-
Unigene32831_peanut	-5.97096	0.337724	-3.0947	0.269964	-5.89884	0.922706	-2.88398	0.862378	243	-	-	-	-	-
CL3746.Contig2_peanut	-4.06424	0.132914	-1.50105	0.0953464	-5.51761	0.915466	-2.20759	0.831665	293	-	-	-	-	-
Unigene29515_peanut	2.69566	0.888783	1.78642	0.832115	4.5164	0.914646	4.47611	0.920211	495	-	-	-	-	-
Unigene22872_peanut	1.40352	0.786902	0.0620931	0.109372	4.55041	0.913341	4.15656	0.910964	202	-	-	-	-	-
Unigene12272_peanut	2.7881	0.0772029	4.89543	0.193079	9.47438	0.910437	10.1884	0.958292	357	-	-	-	-	-
Unigene14253_peanut	1.12281	0.0959339	-0.385068	0.0531245	4.20988	0.907471	3.18874	0.887745	380	-	-	-	-	-
Unigene7352_peanut	6.15596	0.366291	-	-	4.3808	0.903822	3.54083	0.88291	204	-	-	-	-	-
Unigene12912_peanut	-0.531271	0.420295	-0.682097	0.492964	4.2321	0.903239	3.26134	0.879317	630	-	-	-	-	-
Unigene25724_peanut	4.39393	0.899772	3.42204	0.835084	4.04153	0.90227	3.06426	0.880171	257	-	-	-	-	-
CL6414.Contig1_peanut	3.13418	0.900941	2.16546	0.859887	3.78323	0.901362	3.5892	0.904354	364	-	-	-	-	-
CL5543.Contig3_peanut	-0.907441	0.51434	-0.0573791	0.084773	-9.36068	0.900588	-9.36068	0.906212	514	-	-	-	-	-
Unigene8658_peanut	2.10918	0.854095	1.78686	0.825593	4.41913	0.895459	4.70602	0.913781	206	-	-	-	-	-
Unigene14600_peanut	3.04856	0.894512	1.59021	0.783296	3.57981	0.89241	3.68548	0.903216	487	-	-	-	-	-
Unigene32223_peanut	5.34	0.249027	5.2905	0.233162	9.26136	0.891145	8.74989	0.836934	222	-	-	-	-	-
Unigene27329_peanut	0.501241	0.477606	-0.117863	0.165782	4.21234	0.888536	3.84992	0.881973	230	-	-	-	-	-
Unigene12569_peanut	-1.47541	0.785715	-0.385486	0.4037	-3.46742	0.886422	-1.04699	0.685975	301	-	-	-	-	-
Unigene17077_peanut	-1.0562	0.705941	-0.102427	0.150265	-3.39939	0.884928	-1.01561	0.677798	398	-	-	-	-	-
Unigene10030_peanut	-1.40088	0.471305	-0.312444	0.181094	4.27002	0.884872	4.33686	0.897163	200	-	-	-	-	-
CL9339.Contig1_peanut	-1.41495	0.731068	-1.83846	0.787044	-3.48172	0.883767	-1.20415	0.718918	240	-	-	-	-	-
CL8678.Contig1_peanut	-1.15799	0.560887	-1.92408	0.674204	5.20633	0.882575	4.4309	0.82649	290	-	-	-	-	-
Unigene20908_peanut	-0.608466	0.433594	-0.631878	0.442536	-3.91648	0.881508	-1.04254	0.660996	314	-	-	-	-	-
CL6414.Contig2_peanut	0.800148	0.63569	0.578951	0.53862	2.97002	0.879544	3.35769	0.89904	670	-	-	-	-	-
Unigene31367_peanut	-3.58578	0.105844	-3.58578	0.103383	7.95372	0.879402	7.49552	0.828584	470	-	-	-	-	-
Unigene31557_peanut	0.262077	0.052517	0.456485	0.0577801	-5.21924	0.87822	-0.982843	0.601734	391	-	-	-	-	-
Unigene22396_peanut	-1.31337	0.734672	-1.61137	0.782425	-3.57319	0.87722	-1.92668	0.813873	262	-	-	-	-	-
Unigene17813_peanut	-1.12914	0.638284	-0.32855	0.296577	-3.20957	0.877	-1.01144	0.670808	501	-	-	-	-	-
CL5809.Contig2_peanut	1.29994	0.746241	0.657767	0.529008	3.5054	0.876723	2.39178	0.809014	398	-	-	-	-	-
Unigene12838_peanut	0.730072	0.585967	0.297641	0.319575	9.10749	0.875249	10.2406	0.96042	362	-	-	-	-	-
CL10139.Contig2_peanut	-0.493383	0.463545	-0.901018	0.653456	2.94809	0.87462	1.9093	0.819192	417	-	-	-	-	-
Unigene12030_peanut	0.825437	0.287904	-2.73198	0.340794	5.62919	0.872393	7.23191	0.963036	201	-	-	-	-	-
Unigene32139_peanut	0.552021	0.080138	-4.08503	0.129591	-3.20601	0.87091	-1.5423	0.773123	223	-	-	-	-	-
Unigene29975_peanut	1.99002	0.809963	1.66534	0.761342	3.1473	0.87066	2.09978	0.804205	320	-	-	-	-	-
Unigene5912_peanut	-1.08385	0.659835	-1.08902	0.663122	-3.45293	0.870346	-1.23333	0.708201	238	-	-	-	-	-
Unigene13008_peanut	0.602523	0.395586	0.964318	0.563202	-2.63047	0.868003	-1.32817	0.761276	248	-	-	-	-	-
CL9175.Contig2_peanut	0.105491	0.155124	0.0884833	0.13671	3.21684	0.867852	3.72152	0.89697	497	-	-	-	-	-
Unigene14599_peanut	1.91984	0.779635	0.784933	0.441886	3.36037	0.867592	2.31535	0.793593	200	-	-	-	-	-
Unigene8419_peanut	0.432621	0.368537	-0.178556	0.178795	5.82863	0.867557	4.3596	0.668929	249	-	-	-	-	-
Unigene22843_peanut	-0.0937723	0.131391	-0.103754	0.142018	3.84542	0.866192	2.49737	0.735468	352	-	-	-	-	-
Unigene17410_peanut	-0.0573532	0.0599792	-7.06584	0.531906	-2.8785	0.865733	-1.07572	0.690028	225	-	-	-	-	-
Unigene12493_peanut	0.345897	0.0572235	0.789631	0.0849298	-4.29792	0.864505	-1.79932	0.765884	236	-	-	-	-	-
Unigene4098_peanut	3.83968	0.11718	-	-	2.84923	0.864118	1.53598	0.74385	206	-	-	-	-	-
Unigene1168_peanut	0.74261	0.558979	0.456953	0.402106	2.77735	0.863581	2.13237	0.832728	308	-	-	-	-	-
CL707.Contig2_peanut	-2.67783	0.886427	-1.75044	0.83038	-2.70289	0.8627	-0.0957346	0.14383	1441	-	-	-	-	-
CL6514.Contig1_peanut	-2.91176	0.889975	-2.20259	0.860113	-3.03013	0.862622	0.0556573	0.104178	568	-	-	-	-	-
Unigene15435_peanut	-2.21288	0.869011	-0.984009	0.702338	-2.54899	0.862308	-2.57215	0.873267	472	-	-	-	-	-
Unigene2172_peanut	0.928595	0.645365	0.725357	0.564366	3.1866	0.862278	3.53781	0.888425	418	-	-	-	-	-
CL579.Contig2_peanut	-0.431182	0.323541	-0.173404	0.164733	-8.99481	0.861956	-3.36424	0.758479	257	-	-	-	-	-
Unigene6585_peanut	1.60363	0.751932	0.508557	0.348804	3.02845	0.861708	2.98633	0.870265	308	-	-	-	-	-
Unigene12570_peanut	-0.943518	0.629892	-0.103038	0.137157	-3.51847	0.860564	-1.42134	0.730419	404	-	-	-	-	-
CL6743.Contig2_peanut	1.66148	0.600986	1.66022	0.59683	2.95765	0.860105	-1.21663	0.467081	226	-	-	-	-	-
Unigene22908_peanut	0.563327	0.427152	-0.00875037	0.049726	2.69678	0.859895	1.69414	0.781267	262	-	-	-	-	-
Unigene29573_peanut	1.57781	0.76712	-0.855814	0.471388	2.60231	0.859183	2.23256	0.848433	230	-	-	-	-	-
Unigene14324_peanut	2.02303	0.519321	2.57273	0.645779	2.61907	0.856913	2.40069	0.855142	254	-	-	-	-	-
CL5543.Contig5_peanut	1.40715	0.444222	0.836805	0.261761	8.95203	0.856905	8.95574	0.863714	513	-	-	-	-	-
Unigene17054_peanut	-0.238114	0.116654	0.644643	0.283512	-3.18765	0.856725	-1.80845	0.790171	257	-	-	-	-	-
Unigene21945_peanut	-	-	-	-	-2.5887	0.856483	-0.957875	0.658616	244	-	-	-	-	-
Unigene4927_peanut	0.0725356	0.0843318	-0.790047	0.400103	3.71919	0.855677	2.18249	0.666059	240	-	-	-	-	-
Unigene1871_peanut	-1.53198	0.773344	0.291127	0.316428	-2.69432	0.855623	-2.6128	0.863513	484	-	-	-	-	-
Unigene3588_peanut	-	-	-	-	-2.90661	0.85554	-2.09787	0.825792	227	-	-	-	-	-
Unigene11224_peanut	-1.0607	0.0912018	-1.68109	0.104293	-2.43282	0.854162	-0.909179	0.649948	297	-	-	-	-	-
Unigene8880_peanut	-2.23795	0.801126	-0.681605	0.50372	-4.01008	0.853821	-1.32621	0.69048	329	-	-	-	-	-
Unigene15989_peanut	1.66183	0.776266	0.731689	0.491041	5.64904	0.853708	8.22698	0.984122	261	-	-	-	-	-
Unigene1405_peanut	-0.115678	0.0693408	0.0273856	0.050271	-3.4794	0.8527	-1.33673	0.707141	1068	-	-	-	-	-
Unigene30615_peanut	-0.482622	0.0622273	-0.31178	0.0573559	-3.23434	0.852375	-0.692239	0.51835	292	-	-	-	-	-
Unigene29607_peanut	-0.104743	0.136546	0.198591	0.228449	-2.82125	0.852341	-0.817885	0.591421	636	-	-	-	-	-
Unigene23312_peanut	-1.70611	0.804623	-1.16859	0.721113	-2.52156	0.851696	-1.55077	0.783106	278	-	-	-	-	-
Unigene31144_peanut	1.75813	0.77196	0.387862	0.267743	3.03144	0.850798	3.02417	0.861489	265	-	-	-	-	-
Unigene2499_peanut	0.63178	0.109697	0.643513	0.107977	-2.4386	0.850113	-1.41709	0.766481	283	-	-	-	-	-
Unigene20909_peanut	-1.32224	0.759835	-0.294361	0.326917	-2.4601	0.84989	-1.28069	0.739554	302	-	-	-	-	-
Unigene25116_peanut	-2.58623	0.876866	-1.23984	0.750735	-3.17914	0.849694	-1.14218	0.670431	211	-	-	-	-	-
Unigene9542_peanut	-8.71794	0.843608	-8.71794	0.840069	-3.77225	0.84952	-1.31654	0.689999	215	-	-	-	-	-
Unigene19681_peanut	0.988097	0.670758	1.30951	0.754833	8.88977	0.849275	10.2267	0.959829	1456	-	-	-	-	-
CL10733.Contig1_peanut	-1.47961	0.515609	-0.236277	0.160525	-2.61737	0.848813	-0.953426	0.643303	224	-	-	-	-	-
Unigene32173_peanut	-5.42974	0.257963	0.911587	0.192965	-3.89173	0.848397	-1.17191	0.652269	274	-	-	-	-	-
Unigene29594_peanut	-1.69197	0.815079	-1.50259	0.793075	-2.51386	0.847827	-0.540149	0.47159	358	-	-	-	-	-
Unigene6586_peanut	1.52404	0.575967	0.880631	0.351056	4.04193	0.846804	3.18067	0.763258	295	-	-	-	-	-
Unigene12811_peanut	-1.05082	0.667969	-0.611222	0.504807	-4.18777	0.846438	-1.72956	0.739061	236	-	-	-	-	-
Unigene9050_peanut	0.845134	0.406453	-0.622179	0.241128	3.99545	0.845283	3.82123	0.842297	219	-	-	-	-	-
CL10329.Contig1_peanut	-0.752605	0.18286	-2.36374	0.308862	-2.53957	0.84485	-0.94018	0.639876	207	-	-	-	-	-
Unigene17856_peanut	-0.707708	0.590384	-0.868977	0.655906	-2.27323	0.844842	-0.778774	0.602253	250	-	-	-	-	-
Unigene6203_peanut	-1.61694	0.734044	-1.08033	0.632016	-4.96518	0.844751	-1.59731	0.69841	259	-	-	-	-	-
Unigene8332_peanut	-1.97418	0.719227	-0.48159	0.352246	-4.26351	0.843902	-1.60662	0.718224	312	-	-	-	-	-
Unigene1216_peanut	0.113876	0.0625708	-1.89695	0.224825	4.07248	0.843185	6.67475	0.960709	221	-	-	-	-	-
Unigene11312_peanut	-2.88297	0.823267	-2.29396	0.794351	-2.45277	0.842376	0.0973231	0.141322	1030	-	-	-	-	-
CL6497.Contig2_peanut	-1.88454	0.843972	-0.967811	0.697374	-2.59142	0.842325	-0.760115	0.567602	549	-	-	-	-	-
CL3123.Contig3_peanut	0.937119	0.643414	0.478877	0.419168	2.8652	0.841371	2.10266	0.773174	227	-	-	-	-	-
CL438.Contig1_peanut	0.746573	0.497208	1.46315	0.737712	4.32832	0.841154	3.32614	0.726537	284	-	-	-	-	-
Unigene6623_peanut	-7.28287	0.586739	3.53171	0.887098	-4.39426	0.841071	1.03254	0.651085	222	-	-	-	-	-
Unigene32056_peanut	1.77817	0.761493	1.41323	0.679122	2.4177	0.840342	2.87426	0.876581	248	-	-	-	-	-
Unigene27172_peanut	-0.874264	0.150645	0.670026	0.16769	-2.15042	0.839907	-0.904168	0.650692	372	-	-	-	-	-
CL6199.Contig1_peanut	-1.62581	0.8021	-1.51377	0.788492	-2.28312	0.83988	-1.06908	0.691265	946	-	-	-	-	-
CL707.Contig1_peanut	-1.88068	0.842198	-1.73309	0.828873	-2.27296	0.839214	-0.0160001	0.0693905	904	-	-	-	-	-
CL3838.Contig1_peanut	-0.774986	0.410898	-0.649212	0.365653	-3.23894	0.838145	-2.11587	0.796225	275	-	-	-	-	-
Unigene5682_peanut	0.182783	0.21802	-0.493504	0.449672	-2.22798	0.837183	-1.03271	0.680885	298	-	-	-	-	-
Unigene8867_peanut	2.90497	0.873361	2.82067	0.868162	2.638	0.837159	1.66776	0.725284	223	-	-	-	-	-
Unigene5930_peanut	-0.537885	0.13669	-0.585903	0.142612	-2.23906	0.837135	-2.13606	0.843129	227	-	-	-	-	-
Unigene30235_peanut	-0.0761754	0.0883564	-0.930356	0.444503	-5.94415	0.837073	-1.64326	0.669513	249	-	-	-	-	-
CL9230.Contig1_peanut	-0.309466	0.321385	0.0751239	0.121362	-2.60016	0.834832	-0.664909	0.513148	327	-	-	-	-	-
Unigene6169_peanut	0.0398491	0.0718017	0.314723	0.268712	-2.53528	0.834746	-1.04496	0.657899	238	-	-	-	-	-
Unigene29790_peanut	3.50851	0.791424	3.3851	0.770191	2.74708	0.834617	1.93491	0.750029	652	-	-	-	-	-
Unigene14052_peanut	0.716954	0.416799	0.00520226	0.0461526	2.7709	0.834252	2.11542	0.776073	1057	-	-	-	-	-
Unigene7743_peanut	1.84614	0.0596562	2.71902	0.0759322	8.77075	0.833771	9.64007	0.928511	229	-	-	-	-	-
CL1575.Contig1_peanut	2.00763	0.826307	2.04489	0.83023	2.53744	0.833666	2.11037	0.805314	787	-	-	-	-	-
Unigene29613_peanut	-0.527321	0.406086	-0.122542	0.139427	-3.53156	0.833607	-0.744344	0.509274	219	-	-	-	-	-
Unigene30527_peanut	1.51141	0.43444	1.90875	0.539667	-2.6178	0.832014	-2.34948	0.830565	321	-	-	-	-	-
Unigene1786_peanut	-0.800473	0.431121	-0.407578	0.272895	2.55606	0.8317	1.45785	0.679865	223	-	-	-	-	-
CL6833.Contig2_peanut	-0.764784	0.615798	-1.18333	0.744501	-2.06027	0.831292	-1.05732	0.696922	237	-	-	-	-	-
Unigene6582_peanut	-1.51828	0.456399	-5.32466	0.619473	-8.7492	0.830504	-8.7492	0.836484	233	-	-	-	-	-
CL248.Contig1_peanut	0.676567	0.588651	0.342537	0.383525	2.03381	0.830263	2.25523	0.858486	606	-	-	-	-	-
Unigene22612_peanut	1.87592	0.227207	1.6058	0.184078	-2.2059	0.830255	-0.931942	0.643003	354	-	-	-	-	-
Unigene31225_peanut	2.16642	0.811237	1.64528	0.724598	4.03163	0.829975	5.13701	0.910871	263	-	-	-	-	-
CL6700.Contig1_peanut	-0.709837	0.532666	-1.25562	0.700547	-2.20807	0.829521	-0.955537	0.651503	466	-	-	-	-	-
Unigene4437_peanut	2.44506	0.755136	0.333906	0.138116	4.35504	0.829492	5.43347	0.913189	243	-	-	-	-	-
Unigene14752_peanut	1.54218	0.566298	1.08594	0.411299	2.35156	0.829177	1.38883	0.702592	754	-	-	-	-	-
CL4625.Contig2_peanut	-	-	-	-	2.536	0.828812	-1.77093	0.534121	310	-	-	-	-	-
Unigene5948_peanut	-2.45064	0.675098	-0.986444	0.474115	-3.59988	0.828761	-0.506945	0.393795	206	-	-	-	-	-
Unigene3483_peanut	-1.9531	0.320911	0.147299	0.0798397	-2.43468	0.828688	-0.867758	0.602698	325	-	-	-	-	-
Unigene9135_peanut	-4.05326	0.892664	-2.42764	0.846434	-3.20809	0.828398	-0.387813	0.333146	457	-	-	-	-	-
Unigene7270_peanut	-1.17415	0.653693	-0.780749	0.53508	3.6571	0.827915	3.22532	0.794201	209	-	-	-	-	-
CL8069.Contig1_peanut	-0.544296	0.133314	-0.953795	0.18061	-2.82048	0.827912	-1.73307	0.76394	258	-	-	-	-	-
CL3443.Contig3_peanut	0.953054	0.678192	0.738231	0.602002	2.07969	0.827179	1.31294	0.736882	210	-	-	-	-	-
Unigene12794_peanut	-3.94074	0.916391	-3.30217	0.902214	-2.49968	0.826958	-0.0143687	0.0599828	460	-	-	-	-	-
Unigene26014_peanut	-7.7302	0.677156	-1.05781	0.377185	-4.58578	0.826902	-1.78065	0.711111	274	-	-	-	-	-
CL1017.Contig14_peanut	-0.511654	0.453661	0.01986	0.0639268	8.71835	0.826284	-	-	220	-	-	-	-	-
CL366.Contig2_peanut	2.42437	0.754116	-0.141318	0.0792973	3.6289	0.82627	3.66815	0.842042	963	-	-	-	-	-
CL4604.Contig1_peanut	-3.0938	0.656072	-0.317245	0.201721	3.55721	0.826182	3.00955	0.775792	287	-	-	-	-	-
CL946.Contig3_peanut	-2.23239	0.812985	-1.85658	0.783055	-2.61615	0.825886	-0.226229	0.23621	357	-	-	-	-	-
Unigene29715_peanut	4.91647	0.199115	5.11609	0.215516	-1.99742	0.825838	-0.91551	0.654386	280	-	-	-	-	-
Unigene30363_peanut	-3.0311	0.456478	-7.11159	0.540937	-3.85475	0.824731	-1.69041	0.717633	209	-	-	-	-	-
CL1242.Contig1_peanut	0.918313	0.616262	-0.305822	0.261422	2.09034	0.824554	1.14948	0.688847	232	-	-	-	-	-
Unigene7739_peanut	0.350731	0.288278	0.179247	0.169595	2.93929	0.824239	2.21252	0.745302	229	-	-	-	-	-
Unigene26040_peanut	-1.51003	0.762444	-0.882225	0.620907	2.14131	0.823713	1.38627	0.733854	251	-	-	-	-	-
Unigene6587_peanut	1.05728	0.631437	0.605321	0.430934	2.80218	0.822539	2.61215	0.817123	292	-	-	-	-	-
Unigene6324_peanut	1.6515	0.773339	1.00594	0.608272	-1.92359	0.822477	-0.988897	0.680904	213	-	-	-	-	-
Unigene18355_peanut	-1.90647	0.395366	-7.10826	0.540937	-2.3183	0.822386	-0.888399	0.61025	243	-	-	-	-	-
Unigene5530_peanut	0.169914	0.13842	-0.44221	0.257064	-3.10044	0.822367	-1.21648	0.659583	200	-	-	-	-	-
Unigene9963_peanut	2.18659	0.841964	2.54092	0.866925	2.11907	0.822157	1.203	0.688555	340	-	-	-	-	-
CL344.Contig3_peanut	-1.54237	0.707256	-1.61444	0.715878	-2.31585	0.82155	-1.34657	0.728863	523	-	-	-	-	-
Unigene31669_peanut	2.33293	0.746371	0.907239	0.342141	2.55638	0.821467	0.358964	0.218318	219	-	-	-	-	-
CL2111.Contig2_peanut	1.21139	0.685534	0.25534	0.220647	2.89102	0.820664	2.54261	0.796348	790	-	-	-	-	-
Unigene4299_peanut	1.16371	0.605731	0.037831	0.062374	6.71523	0.82007	6.71936	0.828597	493	-	-	-	-	-
Unigene18328_peanut	-0.321611	0.186113	0.10171	0.0913823	-2.17687	0.820059	-1.61836	0.780338	307	-	-	-	-	-
Unigene30670_peanut	-2.15261	0.70702	-1.79939	0.670389	-3.72263	0.819909	-1.25211	0.641554	216	-	-	-	-	-
CL6745.Contig2_peanut	6.00801	0.341534	7.8454	0.693168	-2.34256	0.819758	-0.700863	0.530617	471	-	-	-	-	-
CL6392.Contig1_peanut	-0.814207	0.62973	-0.147835	0.201675	-2.42422	0.819541	-0.328409	0.312371	380	-	-	-	-	-
Unigene6714_peanut	0.238377	0.191394	-1.02986	0.478971	-2.15755	0.819401	-1.05437	0.670795	250	-	-	-	-	-
Unigene13215_peanut	2.10513	0.77492	1.72126	0.698354	2.88957	0.819036	2.9296	0.835818	514	-	-	-	-	-
Unigene31827_peanut	1.40364	0.469677	-0.181251	0.0842717	3.06427	0.818367	1.87353	0.636851	321	-	-	-	-	-
Unigene5256_peanut	-1.60151	0.800609	-0.282583	0.317318	-2.0906	0.818111	-1.46119	0.76266	202	-	-	-	-	-
Unigene8519_peanut	-0.517186	0.27733	0.0403037	0.0640759	-4.00154	0.818044	-0.708704	0.468358	250	-	-	-	-	-
Unigene8136_peanut	-1.33443	0.170994	-2.89598	0.223624	2.45465	0.817518	1.91019	0.763576	290	-	-	-	-	-
CL4099.Contig1_peanut	0.0987956	0.127697	0.0461895	0.0851509	2.06688	0.816983	1.75315	0.795122	418	-	-	-	-	-
CL8678.Contig2_peanut	-1.28739	0.618941	-2.52011	0.750147	2.94952	0.816827	2.35999	0.755531	337	-	-	-	-	-
CL10925.Contig1_peanut	1.45388	0.796899	0.822916	0.649119	3.93249	0.816696	6.13016	0.944694	264	-	-	-	-	-
Unigene12125_peanut	-1.31386	0.437252	-1.61019	0.471974	-2.74046	0.816564	-0.642627	0.476641	206	-	-	-	-	-
CL5049.Contig2_peanut	0.69734	0.53961	0.377289	0.347233	2.42567	0.816008	2.02085	0.781966	1062	-	-	-	-	-
Unigene12093_peanut	0.409609	0.206423	-0.917642	0.292901	-1.89063	0.815581	-0.825658	0.622265	485	-	-	-	-	-
CL7136.Contig1_peanut	-	-	-	-	-5.03978	0.814063	-1.27774	0.606901	386	-	-	-	-	-
CL6514.Contig2_peanut	-1.96396	0.851067	-1.68846	0.827282	-1.88896	0.814058	0.225036	0.261756	779	-	-	-	-	-
Unigene31003_peanut	-1.09849	0.472958	-2.63934	0.644643	-2.57699	0.813899	-1.53604	0.735409	383	-	-	-	-	-
Unigene21208_peanut	-3.88273	0.835471	-0.439839	0.354953	-3.64417	0.813703	-1.30877	0.649468	243	-	-	-	-	-
Unigene27841_peanut	0.45889	0.453835	-0.0772919	0.126877	-2.16596	0.813676	-0.453308	0.40282	216	-	-	-	-	-
Unigene1089_peanut	2.53856	0.840688	1.69751	0.718089	2.69716	0.813617	2.41647	0.795697	716	-	-	-	-	-
CL10166.Contig3_peanut	1.43724	0.643737	2.13164	0.788196	2.38659	0.813577	1.69444	0.727064	409	-	-	-	-	-
CL8459.Contig1_peanut	5.32921	0.245149	-	-	-1.96659	0.813346	-1.26788	0.734467	212	-	-	-	-	-
Unigene25017_peanut	-1.00338	0.652934	-0.8896	0.619864	-2.57816	0.813289	-1.02554	0.626707	238	-	-	-	-	-
Unigene11019_peanut	-0.144285	0.0793434	0.524433	0.205122	-1.97162	0.813045	-1.28124	0.736199	232	-	-	-	-	-
CL4540.Contig2_peanut	-4.02802	0.128343	-4.02802	0.124794	-2.74231	0.812438	-1.31215	0.684666	342	-	-	-	-	-
Unigene8132_peanut	0.72526	0.589694	-0.203861	0.233678	2.25689	0.81237	1.56945	0.724283	429	-	-	-	-	-
Unigene3175_peanut	-0.371194	0.400434	-0.231303	0.284492	1.90309	0.812177	1.25055	0.728017	297	-	-	-	-	-
Unigene31624_peanut	4.29936	0.148489	-	-	-2.40287	0.811701	-0.841489	0.574507	288	-	-	-	-	-
Unigene26705_peanut	-0.27586	0.310829	-0.347229	0.367619	-1.98117	0.811699	-0.968651	0.655294	226	-	-	-	-	-
Unigene28141_peanut	-0.839399	0.467462	-1.85911	0.6608	-1.98047	0.811339	-0.614808	0.508851	239	-	-	-	-	-
Unigene22623_peanut	0.0925968	0.100051	-1.10911	0.509239	2.05032	0.811102	1.07434	0.63899	276	-	-	-	-	-
CL9655.Contig2_peanut	0.747337	0.601215	0.581511	0.52118	-1.80044	0.810654	-1.20629	0.737278	229	-	-	-	-	-
Unigene24844_peanut	0.891278	0.255682	-3.00769	0.285363	8.60785	0.810487	7.1097	0.539711	529	-	-	-	-	-
Unigene33220_peanut	-	-	-	-	-4.29674	0.810014	-1.20672	0.60534	316	-	-	-	-	-
Unigene1326_peanut	0.156933	0.120276	-0.458672	0.234025	2.8159	0.809789	0.55096	0.244956	906	-	-	-	-	-
Unigene1264_peanut	0.629108	0.169199	-1.03024	0.167944	2.80631	0.809727	1.9471	0.691037	364	-	-	-	-	-
Unigene10306_peanut	-	-	-	-	-2.20498	0.809133	-1.15346	0.680992	263	-	-	-	-	-
CL10376.Contig6_peanut	0.696492	0.551999	0.314571	0.308711	2.102	0.809058	1.20329	0.660498	1023	-	-	-	-	-
Unigene29396_peanut	-2.51923	0.876635	-1.64685	0.815163	-1.85394	0.80898	-1.33498	0.754053	260	-	-	-	-	-
Unigene4159_peanut	-	-	-	-	-1.97599	0.808631	-0.915336	0.635295	237	-	-	-	-	-
Unigene1270_peanut	-	-	3.1563	0.0871123	-2.09364	0.807758	-1.20224	0.7009	254	-	-	-	-	-
CL7576.Contig4_peanut	1.68176	0.809737	0.328897	0.318606	2.07747	0.80704	2.79017	0.871639	377	-	-	-	-	-
Unigene22460_peanut	-	-	-	-	1.80693	0.806852	1.39261	0.76465	350	-	-	-	-	-
Unigene5580_peanut	3.17306	0.61487	0.0437931	0.0473454	-3.15218	0.804558	-1.19804	0.632489	217	-	-	-	-	-
Unigene24219_peanut	0.3871	0.378788	0.537401	0.480591	2.04476	0.803559	1.68674	0.771091	301	-	-	-	-	-
Unigene8211_peanut	1.76117	0.591912	1.64857	0.556456	-1.95067	0.803196	-0.846447	0.60765	368	-	-	-	-	-
Unigene15684_peanut	0.326279	0.0856545	-1.13998	0.135124	3.50089	0.803075	2.44561	0.642947	250	-	-	-	-	-
Unigene6583_peanut	-3.68489	0.660312	-2.06851	0.576675	-3.91584	0.803032	-1.1913	0.603683	379	-	-	-	-	-
Unigene5736_peanut	0.172975	0.205854	-0.476394	0.436055	-3.01834	0.802398	-0.540104	0.402925	208	-	-	-	-	-
Unigene33234_peanut	-0.649407	0.397811	0.117298	0.12338	-4.35623	0.802038	-0.983668	0.537414	254	-	-	-	-	-
CL9021.Contig2_peanut	5.26288	0.236336	-	-	-1.88373	0.801987	-1.26257	0.729115	333	-	-	-	-	-
Unigene7377_peanut	0.329757	0.157479	0.508322	0.223095	2.58846	0.801447	1.4824	0.605736	347	-	-	-	-	-
Unigene7940_peanut	0.969532	0.517321	-0.567552	0.274026	2.76001	0.8008	0.805594	0.335729	208	-	-	-	-	-
Unigene22410_peanut	-3.63864	0.789142	-1.33823	0.619797	-1.93702	0.800681	-1.07241	0.675989	297	-	-	-	-	-
Unigene30011_peanut	1.65631	0.214677	0.433124	0.0745311	3.43143	0.800585	2.31262	0.623556	854	-	-	-	-	-
Unigene5997_peanut	3.23727	0.863126	1.83258	0.662134	4.55606	0.800311	2.48033	0.422128	289	-	-	-	-	-
CL579.Contig1_peanut	-1.57555	0.78482	-1.88957	0.819523	-3.6054	0.800125	-1.0627	0.57724	255	-	-	-	-	-
Unigene30104_peanut	1.44508	0.753575	1.77164	0.806482	8.52919	0.798406	6.45727	0.41611	364	-	-	-	-	-
CL9574.Contig1_peanut	-1.56099	0.811826	-1.87249	0.845562	-2.11236	0.798363	-0.889007	0.600218	455	-	-	-	-	-
Unigene6206_peanut	1.15239	0.261683	0.227786	0.075873	-2.15635	0.798016	-2.64337	0.840257	248	-	-	-	-	-
Unigene5193_peanut	3.32403	0.854346	1.63807	0.562297	1.90128	0.797995	1.64882	0.779795	280	-	-	-	-	-
Unigene19105_peanut	1.48737	0.597703	1.19514	0.499612	2.66092	0.797181	2.83583	0.829224	230	-	-	-	-	-
Unigene15505_peanut	0.601115	0.549351	0.066349	0.12264	5.40861	0.796506	7.01867	0.944164	305	-	-	-	-	-
Unigene7992_peanut	-0.558713	0.51091	-2.7351	0.878758	-1.66608	0.793734	-2.93041	0.88696	372	-	-	-	-	-
Unigene31949_peanut	-9.26629	0.949057	-8.62161	0.946251	-8.48889	0.792442	-8.48889	0.798447	610	-	-	-	-	-
CL872.Contig39_peanut	-0.586574	0.441664	-0.173468	0.180428	2.56328	0.792275	2.94138	0.843311	265	-	-	-	-	-
Unigene16949_peanut	0.834547	0.586211	1.31235	0.737704	4.29733	0.790932	4.77972	0.855289	241	-	-	-	-	-
CL10448.Contig4_peanut	0.128934	0.0729655	-1.13235	0.22593	-2.3648	0.789535	-2.64766	0.819599	253	-	-	-	-	-
CL8082.Contig1_peanut	-0.266437	0.225446	-0.437378	0.321858	1.87211	0.789414	2.16085	0.835071	265	-	-	-	-	-
Unigene5081_peanut	-0.888848	0.252893	-3.56209	0.434924	4.68428	0.787944	6.01772	0.917628	230	-	-	-	-	-
CL15.Contig27_peanut	10.3017	0.962987	8.18975	0.756766	3.75857	0.78781	3.2213	0.719895	464	-	-	-	-	-
CL9642.Contig1_peanut	1.73635	0.811478	0.572337	0.46331	1.70343	0.787668	0.981684	0.652756	251	-	-	-	-	-
Unigene23969_peanut	6.6993	0.965776	2.37948	0.622838	4.5348	0.787442	2.72202	0.457167	236	-	-	-	-	-
CL6497.Contig1_peanut	-1.80489	0.838658	-1.21242	0.757854	-1.64134	0.783109	-0.951514	0.659042	259	-	-	-	-	-
Unigene11355_peanut	-1.51501	0.749778	-1.80962	0.785769	4.2958	0.781924	4.35712	0.802479	267	-	-	-	-	-
Unigene25407_peanut	0.81303	0.632724	1.03742	0.710626	3.66393	0.781561	3.81806	0.813209	306	-	-	-	-	-
CL4730.Contig1_peanut	0.911977	0.494927	-2.23165	0.554286	2.23764	0.779589	2.44506	0.819026	346	-	-	-	-	-
Unigene13606_peanut	3.38457	0.0951623	-	-	-1.55874	0.779162	-2.37751	0.864932	322	-	-	-	-	-
Unigene7183_peanut	0.125945	0.0866107	0.174543	0.104976	-2.65046	0.775406	-2.9384	0.80242	288	-	-	-	-	-
Unigene10378_peanut	-2.79959	0.838191	-0.306387	0.299214	-2.15598	0.775055	-0.584609	0.442154	261	-	-	-	-	-
CL5952.Contig2_peanut	-1.12907	0.726687	-0.320978	0.356334	-1.71428	0.774292	-2.03444	0.822528	375	-	-	-	-	-
Unigene2849_peanut	3.25737	0.840555	-1.57683	0.276142	3.80246	0.772669	0.863413	0.178446	512	-	-	-	-	-
CL3206.Contig3_peanut	0.58635	0.493714	1.66678	0.810775	1.648	0.770675	1.40181	0.745805	325	-	-	-	-	-
Unigene31799_peanut	2.05888	0.821795	1.49918	0.733779	2.74043	0.768822	3.18915	0.833689	285	-	-	-	-	-
Unigene30918_peanut	2.91672	0.660215	2.54891	0.571922	3.19057	0.768199	3.72355	0.84095	216	-	-	-	-	-
Unigene6461_peanut	2.01592	0.822318	1.12313	0.643607	2.81218	0.766501	0.977686	0.331877	267	-	-	-	-	-
Unigene30059_peanut	1.38225	0.730132	1.40578	0.737164	3.46328	0.765966	3.6906	0.808366	343	-	-	-	-	-
CL8308.Contig2_peanut	2.21246	0.846127	1.57487	0.766952	8.31668	0.764964	10.0452	0.951923	370	-	-	-	-	-
Unigene10614_peanut	-2.76669	0.861687	-1.62584	0.783993	-2.27676	0.760727	-1.70518	0.721343	294	-	-	-	-	-
Unigene29571_peanut	-0.0949912	0.141735	-0.653135	0.573505	8.27261	0.757216	9.57654	0.924198	257	-	-	-	-	-
Unigene6329_peanut	1.04222	0.634744	0.350457	0.283836	2.47691	0.75555	3.14374	0.844666	413	-	-	-	-	-
Unigene16498_peanut	-0.00309658	0.0454189	0.414597	0.428122	1.42072	0.754785	1.65672	0.806636	209	-	-	-	-	-
Unigene7717_peanut	-5.56447	0.887232	-1.7736	0.755147	-2.84634	0.753753	-1.09133	0.56633	332	-	-	-	-	-
Unigene8012_peanut	-1.54511	0.777353	-1.69103	0.795669	8.23867	0.751781	8.56132	0.809924	244	-	-	-	-	-
Unigene6766_peanut	-1.74378	0.832628	-1.57255	0.815127	1.47715	0.751719	3.01157	0.888109	464	-	-	-	-	-
CL6515.Contig1_peanut	0.864709	0.644314	0.353463	0.366355	1.86759	0.749452	2.26804	0.819021	215	-	-	-	-	-
Unigene19553_peanut	-2.34194	0.872546	-1.38486	0.784335	-1.39622	0.748995	-1.64471	0.801539	363	-	-	-	-	-
CL2257.Contig2_peanut	1.84846	0.662188	2.6579	0.805587	2.56087	0.744434	1.07967	0.386042	256	-	-	-	-	-
Unigene30238_peanut	-3.28435	0.842264	-2.64716	0.819312	-3.10332	0.743359	-0.87423	0.48335	579	-	-	-	-	-
Unigene32309_peanut	-3.82891	0.473781	-1.86946	0.380005	2.22742	0.742161	2.96001	0.843335	271	-	-	-	-	-
Unigene21464_peanut	0.239369	0.261785	0.566258	0.499334	1.80458	0.739359	2.30442	0.823355	228	-	-	-	-	-
Unigene4114_peanut	3.34663	0.821365	2.9117	0.760527	3.20671	0.739316	1.40287	0.344816	676	-	-	-	-	-
Unigene5955_peanut	-3.87651	0.900308	-2.4967	0.861802	-2.19539	0.737336	-1.01884	0.570135	386	-	-	-	-	-
Unigene539_peanut	-4.09053	0.891639	-2.38618	0.842516	-3.19376	0.736884	-0.0633476	0.0886315	684	-	-	-	-	-
Unigene5175_peanut	9.29224	0.905868	-	-	8.14012	0.734555	4.55007	0.169885	356	-	-	-	-	-
Unigene30680_peanut	-3.46034	0.849634	-3.58882	0.851064	2.44081	0.732519	2.55275	0.765233	259	-	-	-	-	-
Unigene11745_peanut	1.40893	0.748007	1.9917	0.833058	1.7679	0.726668	1.06563	0.553889	672	-	-	-	-	-
CL153.Contig2_peanut	-4.37052	0.898419	-2.68221	0.857396	-1.95385	0.723299	0.154165	0.162453	852	-	-	-	-	-
Unigene26939_peanut	3.55274	0.812495	2.53739	0.636193	3.90929	0.719387	2.00724	0.339459	321	-	-	-	-	-
Unigene12762_peanut	1.72564	0.0884589	1.77497	0.0871997	-1.27032	0.719263	-1.76668	0.812574	224	-	-	-	-	-
Unigene10016_peanut	3.94028	0.581991	2.253	0.244555	3.47888	0.718809	4.94873	0.889445	338	-	-	-	-	-
CL874.Contig2_peanut	1.81963	0.777033	2.21363	0.828549	2.45719	0.718597	2.32987	0.709282	256	-	-	-	-	-
CL7841.Contig1_peanut	1.2152	0.737376	1.69366	0.81703	1.34284	0.717955	-0.0917957	0.11958	216	-	-	-	-	-
Unigene8940_peanut	-5.85542	0.902049	-2.54929	0.823079	-1.79945	0.717485	-1.52032	0.697109	308	-	-	-	-	-
Unigene31595_peanut	-	-	1.90133	0.0596773	4.94048	0.715513	5.63363	0.829939	244	-	-	-	-	-
Unigene15008_peanut	-2.20479	0.826635	-0.75221	0.56612	-1.71722	0.713127	-0.659661	0.465084	292	-	-	-	-	-
Unigene29967_peanut	-3.4464	0.877314	-2.46059	0.844693	-1.99405	0.711464	-0.740804	0.470607	200	-	-	-	-	-
Unigene12262_peanut	3.38696	0.851265	1.81594	0.586801	3.06058	0.711306	1.55684	0.381585	273	-	-	-	-	-
Unigene8246_peanut	-0.585987	0.235218	-2.6705	0.490987	2.42715	0.709221	2.97479	0.805212	205	-	-	-	-	-
Unigene30281_peanut	2.03904	0.818148	2.17971	0.833292	2.18075	0.707083	1.69394	0.611385	235	-	-	-	-	-
Unigene21043_peanut	-0.331058	0.145029	-0.514379	0.192076	1.43436	0.704587	2.0638	0.821433	401	-	-	-	-	-
Unigene11428_peanut	-0.637237	0.2342	0.130568	0.0914518	1.40767	0.703862	2.06393	0.823623	364	-	-	-	-	-
Unigene29928_peanut	-0.756597	0.592499	1.06532	0.716058	2.23912	0.703413	4.07183	0.893983	262	-	-	-	-	-
Unigene15199_peanut	-1.81237	0.798753	-2.84148	0.859704	-1.34652	0.698945	-2.74915	0.848069	201	-	-	-	-	-
CL6307.Contig4_peanut	-0.533346	0.374466	-6.04189	0.839758	-1.99445	0.695767	-0.536386	0.371409	233	-	-	-	-	-
Unigene11848_peanut	1.49971	0.726292	1.98783	0.809446	2.84245	0.693672	1.09677	0.285858	375	-	-	-	-	-
Unigene20874_peanut	-2.11178	0.83652	-0.59318	0.512468	-1.15119	0.693408	-0.734598	0.576643	211	-	-	-	-	-
Unigene15023_peanut	-2.15361	0.865538	-0.773781	0.631229	-1.28275	0.691638	-0.659226	0.512369	305	-	-	-	-	-
Unigene30972_peanut	1.88856	0.824759	1.36542	0.745946	1.21738	0.690101	1.01009	0.650435	235	-	-	-	-	-
Unigene31073_peanut	0.0777916	0.0984025	-0.200135	0.175955	1.68062	0.686955	2.28783	0.806168	230	-	-	-	-	-
Unigene3336_peanut	3.13241	0.818788	2.72182	0.761779	2.17824	0.683409	2.13557	0.689562	293	-	-	-	-	-
Unigene30686_peanut	1.05194	0.631017	0.844392	0.549127	2.05178	0.677552	2.88192	0.820338	210	-	-	-	-	-
Unigene13791_peanut	-4.94055	0.882228	-2.73025	0.829115	-1.83977	0.676131	-1.41641	0.633204	1034	-	-	-	-	-
Unigene30382_peanut	0.978073	0.404043	-0.0446413	0.0561888	1.71157	0.675838	2.50556	0.820266	373	-	-	-	-	-
Unigene19955_peanut	-3.07888	0.867968	-1.93526	0.811629	-1.42157	0.675368	-0.248931	0.236737	661	-	-	-	-	-
Unigene11403_peanut	-2.87654	0.877496	-1.60052	0.795032	-2.54933	0.674707	-1.14614	0.520208	568	-	-	-	-	-
Unigene19935_peanut	-1.71457	0.805359	-0.451013	0.435004	-1.08066	0.673579	-1.01157	0.67536	227	-	-	-	-	-
CL8115.Contig1_peanut	0.448102	0.335874	0.013586	0.0508597	1.73847	0.670901	2.51776	0.815343	229	-	-	-	-	-
CL10593.Contig1_peanut	5.62472	0.897299	5.62457	0.894507	1.81061	0.665385	2.48535	0.799397	404	-	-	-	-	-
Unigene806_peanut	2.95911	0.872877	2.51992	0.842521	2.32542	0.662726	2.81364	0.764184	403	-	-	-	-	-
Unigene12263_peanut	2.40185	0.813357	1.72024	0.696066	2.40273	0.661221	1.55175	0.462838	379	-	-	-	-	-
CL2046.Contig1_peanut	4.78449	0.188602	-	-	-0.988463	0.657841	-1.82454	0.825323	232	-	-	-	-	-
Unigene9824_peanut	3.0433	0.855097	0.843927	0.361676	1.58388	0.657699	0.904256	0.453671	321	-	-	-	-	-
CL10326.Contig2_peanut	-3.96073	0.876853	0.0170206	0.0619833	-1.4646	0.656847	-4.6114	0.847094	212	-	-	-	-	-
CL2148.Contig2_peanut	-2.82855	0.843	-2.6043	0.833413	-1.14799	0.656517	-1.07828	0.659859	251	-	-	-	-	-
CL9057.Contig1_peanut	1.0822	0.697059	0.553823	0.475971	1.46361	0.656307	2.55336	0.842101	217	-	-	-	-	-
Unigene20833_peanut	2.57094	0.883505	2.46628	0.87882	1.0155	0.655125	-0.432046	0.392334	210	-	-	-	-	-
Unigene15737_peanut	-3.35581	0.852498	-1.77849	0.768042	-1.71783	0.654787	-0.935598	0.51552	240	-	-	-	-	-
CL10025.Contig1_peanut	3.56488	0.91229	2.58332	0.883519	1.06091	0.654666	0.228642	0.23701	241	-	-	-	-	-
Unigene9329_peanut	1.74937	0.801134	2.01428	0.832421	1.35041	0.651859	1.03372	0.57029	380	-	-	-	-	-
Unigene26697_peanut	6.78506	0.484178	9.16041	0.892576	-3.51434	0.649728	-1.71133	0.548872	480	-	-	-	-	-
Unigene15508_peanut	-0.144422	0.192465	-0.500068	0.488776	5.20668	0.649242	7.08712	0.91773	413	-	-	-	-	-
Unigene22625_peanut	-2.49902	0.819506	-3.1641	0.843681	1.60274	0.647702	0.43636	0.23829	1555	-	-	-	-	-
Unigene7496_peanut	-1.76589	0.762037	-2.65149	0.82369	-1.60338	0.644027	-0.861473	0.495971	262	-	-	-	-	-
Unigene25628_peanut	1.92712	0.812136	1.26261	0.685431	2.61475	0.641373	1.91464	0.488467	206	-	-	-	-	-
Unigene3220_peanut	-3.15489	0.852454	-2.18354	0.80959	-2.01257	0.640105	-0.743068	0.4117	930	-	-	-	-	-
Unigene22235_peanut	-2.21925	0.794982	-6.33474	0.89988	1.37506	0.637956	1.34287	0.646641	865	-	-	-	-	-
Unigene32973_peanut	-	-	8.68969	0.836452	-5.44787	0.637628	1.26135	0.595512	292	-	-	-	-	-
Unigene11023_peanut	3.51723	0.876514	5.02404	0.927356	2.34774	0.63697	3.22232	0.799215	536	-	-	-	-	-
Unigene31352_peanut	-0.980943	0.619125	-2.60081	0.825117	-1.19886	0.63643	-0.292273	0.267667	241	-	-	-	-	-
Unigene5856_peanut	1.55903	0.802641	1.13974	0.727169	0.929756	0.636247	-0.019808	0.0699955	333	-	-	-	-	-
Unigene14817_peanut	2.88329	0.846999	1.80319	0.685922	1.96113	0.635605	1.61709	0.56107	529	-	-	-	-	-
Unigene13077_peanut	-8.57635	0.824318	-8.57635	0.820305	-1.45973	0.634399	0.491233	0.383488	288	-	-	-	-	-
CL6648.Contig2_peanut	-1.41383	0.768571	-2.69051	0.871774	1.2027	0.631884	0.693708	0.452102	259	-	-	-	-	-
CL7915.Contig2_peanut	-1.91854	0.83572	-1.30276	0.759242	1.47158	0.631025	1.69221	0.703438	487	-	-	-	-	-
CL10326.Contig1_peanut	-1.81828	0.814854	-1.57676	0.788965	-1.03251	0.629208	-1.01134	0.645407	256	-	-	-	-	-
Unigene30683_peanut	2.19502	0.813218	1.70186	0.733486	2.31452	0.628249	1.57465	0.453355	241	-	-	-	-	-
CL10064.Contig3_peanut	-2.21585	0.838934	-0.19289	0.22512	-1.80115	0.625735	-0.878863	0.462642	513	-	-	-	-	-
Unigene9141_peanut	2.76101	0.0771055	5.50577	0.258373	-0.934695	0.617535	-1.74259	0.80054	275	-	-	-	-	-
CL6161.Contig1_peanut	-1.68427	0.823369	-1.9396	0.848601	-0.898073	0.615209	0.204326	0.232678	1616	-	-	-	-	-
Unigene2448_peanut	-2.79979	0.886363	-1.41245	0.783106	-0.893112	0.610561	-0.959386	0.655998	271	-	-	-	-	-
Unigene11784_peanut	0.375046	0.242593	0.603411	0.357426	1.07815	0.609919	1.89344	0.803683	333	-	-	-	-	-
Unigene24534_peanut	-1.92139	0.840378	-2.38868	0.869774	-1.16791	0.606644	-0.902027	0.550717	213	-	-	-	-	-
Unigene3673_peanut	2.47101	0.842892	0.663236	0.381352	2.14835	0.602126	1.56422	0.463296	412	-	-	-	-	-
Unigene16647_peanut	-2.07209	0.824974	-0.588548	0.50135	-1.00982	0.598098	-0.632759	0.475747	289	-	-	-	-	-
CL10430.Contig1_peanut	1.87752	0.785794	2.11317	0.816873	0.928297	0.597542	0.733212	0.537208	333	-	-	-	-	-
Unigene31480_peanut	-3.70002	0.813769	-4.48359	0.827441	-4.73384	0.594867	-3.23946	0.562847	314	-	-	-	-	-
Unigene16610_peanut	-0.0941541	0.136721	-1.68558	0.810503	-1.04759	0.591793	0.141642	0.160608	306	-	-	-	-	-
Unigene2827_peanut	-2.71418	0.826956	-0.750905	0.534214	-1.92784	0.590025	-1.80873	0.591357	274	-	-	-	-	-
Unigene6016_peanut	1.66778	0.817045	1.46913	0.791492	2.17157	0.589343	1.97874	0.55556	203	-	-	-	-	-
Unigene28782_peanut	6.55981	0.865627	4.78539	0.550122	4.33194	0.58573	3.34788	0.396938	295	-	-	-	-	-
Unigene16050_peanut	-3.93507	0.883192	-3.1896	0.865563	-1.01471	0.583841	1.41143	0.754059	201	-	-	-	-	-
CL3763.Contig4_peanut	2.41832	0.415589	2.43058	0.409535	3.07403	0.582098	4.49419	0.828196	572	-	-	-	-	-
Unigene99_peanut	-1.39005	0.745805	-1.98814	0.817588	-1.07769	0.581563	-0.829755	0.524662	323	-	-	-	-	-
Unigene28456_peanut	1.08553	0.638189	1.94257	0.816456	-0.913643	0.577007	-0.426439	0.373446	212	-	-	-	-	-
Unigene25235_peanut	-3.03075	0.881346	-2.29426	0.852519	-1.78161	0.571179	-1.08469	0.470125	351	-	-	-	-	-
CL9189.Contig2_peanut	0.719133	0.381426	2.42967	0.827541	-1.0823	0.570994	-0.244975	0.219065	253	-	-	-	-	-
Unigene12261_peanut	3.97061	0.885092	2.64664	0.753131	4.16256	0.570403	3.68354	0.482791	247	-	-	-	-	-
Unigene10832_peanut	-1.94589	0.850003	-0.827057	0.652242	-2.36482	0.569522	0.537093	0.323583	926	-	-	-	-	-
CL7780.Contig1_peanut	-1.91849	0.806779	-1.29845	0.725565	1.89938	0.567061	1.25044	0.396697	429	-	-	-	-	-
CL334.Contig2_peanut	-0.993501	0.634803	-2.08325	0.805816	-1.2254	0.562634	-0.499315	0.341111	429	-	-	-	-	-
Unigene3463_peanut	1.14628	0.441551	0.298182	0.136023	1.09174	0.560535	2.15823	0.811257	262	-	-	-	-	-
Unigene20840_peanut	-1.69645	0.727861	-3.41528	0.826045	-1.16675	0.559547	-0.641016	0.411146	501	-	-	-	-	-
Unigene30218_peanut	-2.90287	0.855361	-4.14873	0.883707	-2.04052	0.552833	-0.830164	0.371658	375	-	-	-	-	-
Unigene4343_peanut	2.05777	0.811483	1.77755	0.770936	1.17479	0.552355	-0.181517	0.127478	217	-	-	-	-	-
Unigene2823_peanut	-2.14346	0.825715	-0.610645	0.506283	2.25298	0.552248	2.40316	0.598652	241	-	-	-	-	-
Unigene5210_peanut	-3.15129	0.834405	-9.23499	0.935855	-1.55445	0.551974	-3.75549	0.709427	504	-	-	-	-	-
Unigene10700_peanut	-5.31425	0.859396	-9.41092	0.91543	1.02368	0.548752	0.764194	0.460565	287	-	-	-	-	-
Unigene27262_peanut	0.682589	0.545139	0.226981	0.244357	0.907647	0.54828	1.9164	0.807547	261	-	-	-	-	-
Unigene22461_peanut	-1.71977	0.808788	-1.23059	0.737118	-0.745166	0.545158	0.195903	0.226869	395	-	-	-	-	-
Unigene21788_peanut	2.63825	0.83503	0.736731	0.355293	0.996294	0.544784	0.00348	0.0503288	211	-	-	-	-	-
Unigene315_peanut	-2.45247	0.837722	-2.25731	0.827439	-1.15987	0.544741	-0.844202	0.474869	368	-	-	-	-	-
CL1982.Contig1_peanut	-2.02472	0.815079	-1.81408	0.79677	-0.968833	0.544645	-0.821413	0.515793	258	-	-	-	-	-
Unigene22163_peanut	-1.72676	0.775646	-2.01028	0.802834	1.82299	0.54209	0.850801	0.272323	227	-	-	-	-	-
Unigene19751_peanut	2.35728	0.802116	2.25782	0.787818	-1.43035	0.54069	-0.175369	0.147455	229	-	-	-	-	-
Unigene4462_peanut	5.35036	0.930854	4.58634	0.901504	2.80075	0.538554	3.11306	0.617071	238	-	-	-	-	-
Unigene21577_peanut	-1.04603	0.651276	-3.13315	0.853992	-1.76146	0.535892	-0.243015	0.166163	308	-	-	-	-	-
Unigene30944_peanut	-2.47905	0.835561	-2.81022	0.849275	1.32529	0.535247	1.09888	0.4745	271	-	-	-	-	-
Unigene24796_peanut	-1.07526	0.681973	-1.87203	0.808608	0.834021	0.534804	0.514231	0.39439	250	-	-	-	-	-
Unigene19329_peanut	-1.95362	0.820585	0.675936	0.570796	-0.827355	0.532996	-0.513626	0.409382	213	-	-	-	-	-
Unigene11360_peanut	-1.72537	0.809304	-2.1357	0.844375	-0.800988	0.530661	0.482529	0.416075	211	-	-	-	-	-
CL142.Contig15_peanut	-3.91347	0.888047	-2.39226	0.842336	-7.08145	0.530613	-1.30256	0.321198	262	-	-	-	-	-
CL3081.Contig2_peanut	2.63788	0.728471	3.37444	0.828117	-1.84162	0.530234	-0.468686	0.253571	262	-	-	-	-	-
CL10587.Contig2_peanut	-1.92864	0.828624	-1.70755	0.808158	-0.981855	0.527593	-0.603693	0.407998	2087	-	-	-	-	-
Unigene21401_peanut	-8.60292	0.828065	-2.83395	0.702323	-3.35172	0.526895	0.330429	0.18557	267	-	-	-	-	-
CL3750.Contig7_peanut	5.31097	0.890298	4.69641	0.834151	1.45633	0.523427	0.458816	0.197101	259	-	-	-	-	-
Unigene30234_peanut	-2.21471	0.835622	0.114464	0.152229	-1.00497	0.512242	-1.12418	0.561707	288	-	-	-	-	-
Unigene11177_peanut	-2.35936	0.789542	-3.02703	0.817863	1.23992	0.505424	0.312833	0.164635	238	-	-	-	-	-
Unigene10947_peanut	2.11801	0.814356	2.36193	0.839567	2.05881	0.505123	2.00163	0.501577	263	-	-	-	-	-
Unigene2135_peanut	-1.57585	0.721275	-3.40183	0.833482	0.819611	0.504433	0.35702	0.278839	370	-	-	-	-	-
CL2648.Contig1_peanut	1.26166	0.475509	1.22495	0.458051	3.52126	0.498694	6.06013	0.898499	233	-	-	-	-	-
Unigene16186_peanut	2.08788	0.685751	-2.01286	0.33067	6.9122	0.497821	9.41614	0.911197	209	-	-	-	-	-
Unigene5685_peanut	1.25429	0.729335	1.6909	0.808323	4.40391	0.4977	5.21584	0.669505	363	-	-	-	-	-
CL6261.Contig1_peanut	-6.67631	0.906909	-9.71151	0.936449	-1.40419	0.493574	1.00625	0.547654	432	-	-	-	-	-
Unigene8468_peanut	-1.95587	0.840634	-2.11641	0.852074	0.836997	0.486632	1.02948	0.58222	203	-	-	-	-	-
Unigene6663_peanut	2.97602	0.81581	2.87975	0.802914	-0.596964	0.486186	-0.407772	0.39273	305	-	-	-	-	-
CL1283.Contig1_peanut	1.75858	0.666382	3.39048	0.876226	6.84381	0.485917	8.17714	0.746544	222	-	-	-	-	-
CL5249.Contig1_peanut	-2.09028	0.811244	-1.58348	0.760201	-0.870686	0.485272	-1.16022	0.584873	448	-	-	-	-	-
Unigene12970_peanut	0.317536	0.109715	1.31102	0.379941	0.609939	0.481493	-2.14648	0.819155	232	-	-	-	-	-
Unigene5491_peanut	2.11302	0.721834	2.76295	0.817976	0.938133	0.481299	0.224941	0.158887	203	-	-	-	-	-
Unigene30946_peanut	2.92821	0.859214	0.551159	0.275157	1.75761	0.479158	1.77333	0.493607	231	-	-	-	-	-
Unigene30606_peanut	0.374063	0.369075	-0.535445	0.463483	2.66521	0.477962	5.15608	0.881017	271	-	-	-	-	-
Unigene7793_peanut	1.17909	0.726008	2.41599	0.873964	-0.714129	0.476955	0.267578	0.259467	208	-	-	-	-	-
Unigene31487_peanut	-3.26953	0.85018	-1.4409	0.723434	-4.40369	0.475802	-1.31747	0.328688	247	-	-	-	-	-
Unigene30626_peanut	1.20053	0.512563	2.69731	0.829629	2.82018	0.475391	3.18405	0.563142	301	-	-	-	-	-
Unigene26447_peanut	-2.165	0.803046	-2.07505	0.796189	-0.869316	0.475088	-0.183006	0.167705	1555	-	-	-	-	-
Unigene4539_peanut	1.91611	0.752334	2.40445	0.821022	0.805308	0.471826	0.57563	0.379437	555	-	-	-	-	-
Unigene14466_peanut	3.28882	0.858545	2.90706	0.82386	6.73947	0.466378	4.82323	0.194041	308	-	-	-	-	-
CL10224.Contig1_peanut	-0.701663	0.542607	-1.88548	0.802045	0.632028	0.464422	0.358839	0.3192	333	-	-	-	-	-
CL8100.Contig3_peanut	-1.67717	0.812436	-1.09633	0.717717	1.62485	0.463227	1.44319	0.425036	373	-	-	-	-	-
Unigene4054_peanut	4.62443	0.85703	3.15982	0.635268	-0.577389	0.459076	-0.614072	0.496276	281	-	-	-	-	-
Unigene3898_peanut	-0.774614	0.587608	-1.84367	0.810811	2.67923	0.457585	2.63312	0.455856	212	-	-	-	-	-
Unigene19951_peanut	3.58125	0.852695	3.56581	0.850113	1.0237	0.454004	1.13537	0.510363	230	-	-	-	-	-
Unigene11527_peanut	-2.30491	0.817048	-1.89117	0.785618	-1.33796	0.453926	0.244835	0.170265	207	-	-	-	-	-
CL427.Contig1_peanut	-1.85187	0.810616	-1.7748	0.803392	-1.25698	0.451438	-0.366103	0.216005	258	-	-	-	-	-
CL438.Contig2_peanut	1.20783	0.717312	1.68276	0.805803	0.727175	0.45056	0.451034	0.322807	313	-	-	-	-	-
Unigene29886_peanut	-5.61811	0.933361	-3.87408	0.900209	4.61484	0.449835	5.75232	0.683418	848	-	-	-	-	-
CL8372.Contig2_peanut	-	-	-	-	-0.51141	0.449625	-1.67582	0.809988	566	-	-	-	-	-
CL3752.Contig1_peanut	2.64426	0.851226	1.30495	0.619653	-0.538512	0.44322	-0.293262	0.296929	261	-	-	-	-	-
CL4700.Contig3_peanut	-2.92224	0.839924	-2.15317	0.801358	-0.77248	0.442264	-0.00760519	0.0553619	286	-	-	-	-	-
Unigene24743_peanut	-1.90695	0.837794	-1.02248	0.700547	-0.507484	0.442022	-0.164361	0.198528	381	-	-	-	-	-
Unigene9035_peanut	2.0862	0.827632	1.9048	0.806628	0.706551	0.440432	1.15363	0.63571	353	-	-	-	-	-
Unigene1193_peanut	-1.99592	0.817053	-2.30025	0.837886	-0.741513	0.435083	-0.318796	0.253033	220	-	-	-	-	-
Unigene19469_peanut	2.31129	0.80349	3.52394	0.890779	0.756431	0.434664	0.680978	0.415269	234	-	-	-	-	-
Unigene11351_peanut	-2.76497	0.838542	-1.44106	0.729534	1.18216	0.434116	0.973941	0.377312	323	-	-	-	-	-
Unigene25888_peanut	-4.76487	0.921333	-3.71042	0.900885	2.42858	0.433396	2.07708	0.362667	656	-	-	-	-	-
Unigene32158_peanut	-1.70276	0.721063	-3.55317	0.823217	-2.48513	0.432504	0.535152	0.247403	240	-	-	-	-	-
CL350.Contig1_peanut	1.91903	0.738148	2.35504	0.805924	0.883574	0.431851	1.28328	0.592216	225	-	-	-	-	-
Unigene4142_peanut	1.38334	0.64469	2.51962	0.840788	1.36215	0.431413	1.10386	0.36361	221	-	-	-	-	-
Unigene11333_peanut	1.8598	0.737856	2.66531	0.844328	0.512016	0.429167	-0.178923	0.203532	218	-	-	-	-	-
Unigene32683_peanut	-3.41714	0.805359	-1.91974	0.724113	-1.44131	0.428767	-0.0410289	0.0657709	221	-	-	-	-	-
CL6469.Contig3_peanut	-1.14805	0.718876	-1.81379	0.820171	-0.535293	0.427437	-0.195804	0.216326	242	-	-	-	-	-
CL3717.Contig2_peanut	6.99986	0.528259	8.48068	0.805207	1.35943	0.425795	-0.222954	0.0965373	214	-	-	-	-	-
CL8622.Contig1_peanut	1.4608	0.790565	2.28996	0.870452	-0.495736	0.424659	0.0433982	0.0875606	1924	-	-	-	-	-
Unigene13925_peanut	-1.12136	0.699848	-2.68655	0.863226	-0.477915	0.420742	-0.460612	0.428171	208	-	-	-	-	-
Unigene32194_peanut	-1.35366	0.656521	-9.31953	0.907664	-1.59757	0.420178	-0.559014	0.238081	290	-	-	-	-	-
Unigene28105_peanut	-1.27198	0.735895	-2.17424	0.841141	-0.743719	0.42007	0.139896	0.14167	217	-	-	-	-	-
Unigene26573_peanut	-2.04136	0.802144	-0.849912	0.589225	-1.4407	0.419509	-1.59013	0.44943	235	-	-	-	-	-
Unigene6042_peanut	1.97015	0.815846	2.71176	0.873959	0.942403	0.416745	2.60446	0.819832	234	-	-	-	-	-
Unigene30374_peanut	-3.72997	0.880926	-3.46405	0.874195	-0.976197	0.416465	-0.0297301	0.0652247	427	-	-	-	-	-
Unigene3752_peanut	3.75338	0.911392	2.57469	0.86784	0.873099	0.415638	1.83296	0.722427	259	-	-	-	-	-
Unigene29269_peanut	5.52522	0.823823	5.56849	0.824053	1.55881	0.41041	2.03975	0.547231	337	-	-	-	-	-
Unigene33171_peanut	2.47582	0.832564	2.35326	0.819402	-2.42934	0.401896	0.950228	0.382902	220	-	-	-	-	-
Unigene10533_peanut	-0.853989	0.634383	-1.82569	0.823174	-0.479944	0.399959	1.1741	0.71578	354	-	-	-	-	-
Unigene8172_peanut	2.09791	0.847207	1.91382	0.830315	0.862019	0.39774	1.74808	0.6921	224	-	-	-	-	-
CL7291.Contig1_peanut	3.79674	0.826676	3.02876	0.712004	-1.49069	0.397267	-0.684486	0.265016	558	-	-	-	-	-
CL5163.Contig2_peanut	9.38206	0.913166	9.65219	0.932901	0.473448	0.396722	1.28094	0.736199	271	-	-	-	-	-
Unigene8087_peanut	-2.32758	0.839268	-2.04001	0.820652	-1.1206	0.393541	0.931233	0.478523	215	-	-	-	-	-
Unigene24345_peanut	-2.49685	0.856194	-1.81312	0.810071	0.658261	0.393055	0.283697	0.207446	371	-	-	-	-	-
CL4451.Contig2_peanut	-1.18916	0.708158	-2.15043	0.830516	-0.593056	0.392719	-0.186648	0.181512	235	-	-	-	-	-
CL4319.Contig3_peanut	-4.12894	0.915845	-1.03548	0.707503	-6.31589	0.391709	0.121711	0.0747475	416	-	-	-	-	-
CL10906.Contig4_peanut	-2.27079	0.813323	-1.16806	0.675487	-0.585324	0.39018	-0.405625	0.315249	264	-	-	-	-	-
Unigene3318_peanut	2.87897	0.829924	2.11683	0.717727	6.2993	0.388654	6.59123	0.439048	242	-	-	-	-	-
CL4845.Contig3_peanut	-0.672579	0.572981	-1.60281	0.808608	-0.453169	0.386921	-0.0578366	0.103597	214	-	-	-	-	-
Unigene4403_peanut	-0.599477	0.449452	-2.96237	0.818171	-0.76707	0.385984	0.0321174	0.0673692	235	-	-	-	-	-
CL1496.Contig1_peanut	-0.251485	0.188564	-8.52689	0.812621	-1.05559	0.385941	-7.94529	0.704113	242	-	-	-	-	-
Unigene31790_peanut	-0.118756	0.151396	-4.30818	0.883183	0.505748	0.384184	-5.55683	0.858721	243	-	-	-	-	-
CL2416.Contig4_peanut	-5.28655	0.845792	-6.56399	0.867864	-1.43111	0.382435	-2.22913	0.466832	229	-	-	-	-	-
CL10919.Contig2_peanut	-1.91964	0.811883	-1.30664	0.733241	-0.682311	0.380828	-0.0908458	0.104226	1159	-	-	-	-	-
Unigene31607_peanut	-2.85494	0.865292	-3.08316	0.871725	-1.90535	0.379576	-2.43441	0.419336	341	-	-	-	-	-
Unigene32551_peanut	-3.40659	0.815838	-1.58686	0.697492	-0.921616	0.379082	-0.360309	0.21117	200	-	-	-	-	-
CL184.Contig2_peanut	1.48435	0.801831	1.76605	0.837146	-6.23208	0.376388	-0.540759	0.138567	286	-	-	-	-	-
Unigene9051_peanut	2.36658	0.811598	1.04641	0.49426	0.931956	0.375042	1.02968	0.420859	200	-	-	-	-	-
Unigene32446_peanut	-1.02849	0.696779	-2.61086	0.87447	0.828664	0.37329	-0.422553	0.189027	200	-	-	-	-	-
Unigene32179_peanut	2.9003	0.872538	2.51298	0.846208	6.1869	0.36991	4.31755	0.15452	306	-	-	-	-	-
Unigene12818_peanut	1.37531	0.61739	3.25295	0.880846	-0.6187	0.369884	-0.361128	0.263753	242	-	-	-	-	-
CL9576.Contig1_peanut	-1.4755	0.766535	-1.77032	0.803364	0.479564	0.366901	0.159077	0.166369	394	-	-	-	-	-
CL10549.Contig2_peanut	-2.38668	0.813949	-1.19084	0.672893	-6.14616	0.363345	1.0161	0.28985	733	-	-	-	-	-
Unigene6525_peanut	-1.33181	0.725267	-1.90411	0.801186	-0.443767	0.362453	-0.157037	0.180639	284	-	-	-	-	-
CL4619.Contig1_peanut	3.20352	0.904897	1.16058	0.741452	-1.62841	0.358133	-7.14348	0.545815	1787	-	-	-	-	-
CL1387.Contig1_peanut	-3.41247	0.902638	-3.88618	0.910129	6.10536	0.356994	5.50821	0.271257	508	-	-	-	-	-
Unigene6073_peanut	1.46099	0.797707	1.36393	0.784145	0.43435	0.355591	2.01838	0.833521	280	-	-	-	-	-
CL9734.Contig2_peanut	-2.07981	0.842657	-1.72674	0.812981	0.416377	0.354001	0.577761	0.469774	382	-	-	-	-	-
CL10376.Contig4_peanut	-8.74245	0.846627	-1.44919	0.600902	1.4667	0.353195	2.42627	0.597536	969	-	-	-	-	-
Unigene3074_peanut	-1.06305	0.697092	-1.68648	0.807631	-0.428104	0.353101	-0.125435	0.155795	313	-	-	-	-	-
CL8775.Contig1_peanut	-2.45102	0.87834	-1.1708	0.746324	3.19039	0.351277	2.59431	0.256747	414	-	-	-	-	-
Unigene11218_peanut	-2.84629	0.858288	-2.35362	0.836907	-0.639159	0.348168	-0.800259	0.415526	707	-	-	-	-	-
Unigene32338_peanut	-1.93255	0.655831	-8.6667	0.833007	6.03705	0.346731	-	-	223	-	-	-	-	-
Unigene31103_peanut	-2.29639	0.837948	-2.49428	0.847578	-6.02556	0.343486	-6.02556	0.343191	208	-	-	-	-	-
CL3694.Contig2_peanut	-2.37782	0.855592	-1.45609	0.773841	0.487216	0.34189	0.783947	0.508886	323	-	-	-	-	-
Unigene5706_peanut	7.3583	0.954625	6.71992	0.919672	-0.35902	0.341831	-0.101011	0.143327	252	-	-	-	-	-
CL9483.Contig2_peanut	3.0663	0.871936	2.19393	0.791636	0.375351	0.340205	-0.0291095	0.0758827	322	-	-	-	-	-
Unigene24620_peanut	-2.56363	0.808112	-1.79158	0.750059	-0.959224	0.336256	-0.498493	0.227825	214	-	-	-	-	-
Unigene33471_peanut	-1.26398	0.608766	-7.21727	0.860892	-0.838798	0.335209	-7.91833	0.69954	219	-	-	-	-	-
Unigene7537_peanut	-3.93746	0.910124	-2.72928	0.879938	-0.939817	0.333059	-2.88126	0.540289	261	-	-	-	-	-
Unigene17315_peanut	-2.83668	0.852595	2.31163	0.869568	0.742122	0.332535	0.317623	0.169612	569	-	-	-	-	-
Unigene9743_peanut	3.01859	0.892097	1.62021	0.781034	0.508952	0.331112	1.08806	0.603003	304	-	-	-	-	-
Unigene31091_peanut	1.98424	0.617139	3.24328	0.829721	0.781232	0.330349	0.167356	0.105305	312	-	-	-	-	-
CL3081.Contig1_peanut	2.73504	0.777694	3.03432	0.813996	-0.506561	0.32417	-1.21596	0.566122	247	-	-	-	-	-
Unigene6043_peanut	3.20524	0.879849	3.87171	0.903774	-5.89262	0.322907	-0.507145	0.121534	350	-	-	-	-	-
CL2648.Contig2_peanut	-1.88545	0.842423	-0.535056	0.51562	-1.7061	0.316954	0.666109	0.254176	383	-	-	-	-	-
Unigene2805_peanut	-3.0924	0.84028	-2.27018	0.803729	-1.30748	0.315766	-0.737528	0.233334	664	-	-	-	-	-
Unigene9505_peanut	-2.10314	0.851913	-1.00018	0.694711	-5.78466	0.307784	-2.48812	0.235977	470	-	-	-	-	-
CL3148.Contig3_peanut	-0.368871	0.374971	-1.76868	0.810325	-0.35256	0.307003	-0.404608	0.35507	206	-	-	-	-	-
Unigene20894_peanut	-1.44895	0.729845	-2.15464	0.805916	-1.69135	0.299056	-0.688659	0.188732	743	-	-	-	-	-
CL6933.Contig2_peanut	-0.445847	0.435322	-1.64476	0.800731	5.70693	0.296619	5.00024	0.212019	584	-	-	-	-	-
CL695.Contig1_peanut	4.64186	0.931315	6.79709	0.969647	5.71196	0.296619	-	-	220	-	-	-	-	-
Unigene31179_peanut	2.45158	0.826766	3.3369	0.885771	-0.336735	0.29515	0.0113543	0.0590725	238	-	-	-	-	-
Unigene11358_peanut	-3.59942	0.910946	-1.67047	0.822937	-2.08683	0.294497	0.239288	0.105825	400	-	-	-	-	-
Unigene4794_peanut	-10.1506	0.957598	-10.1506	0.958629	-5.67518	0.292831	-1.05721	0.161577	291	-	-	-	-	-
Unigene21558_peanut	2.85181	0.886496	1.86045	0.817361	3.71406	0.287533	6.51878	0.805059	211	-	-	-	-	-
Unigene6688_peanut	-4.03105	0.887327	-3.4057	0.873434	5.55607	0.277303	6.08755	0.3533	395	-	-	-	-	-
CL6199.Contig2_peanut	-1.5563	0.807227	-0.377606	0.409073	-0.33058	0.277263	0.0373372	0.0807632	899	-	-	-	-	-
Unigene32653_peanut	-5.46988	0.811406	-3.78554	0.771029	-1.17129	0.276212	0.110651	0.0793952	278	-	-	-	-	-
Unigene29751_peanut	-1.59226	0.808294	-0.734269	0.605252	0.382009	0.274407	0.219796	0.186829	414	-	-	-	-	-
Unigene10464_peanut	-2.64957	0.837681	-1.84259	0.784358	0.401991	0.273985	0.314184	0.233005	247	-	-	-	-	-
Unigene7082_peanut	-2.10893	0.798958	-2.23059	0.807356	0.442119	0.267081	0.2081	0.155109	388	-	-	-	-	-
Unigene30693_peanut	-2.42664	0.873715	-2.1261	0.857326	0.616177	0.266619	1.83612	0.670238	229	-	-	-	-	-
Unigene30269_peanut	-1.42121	0.754833	-1.88693	0.812778	0.353456	0.26566	0.0261282	0.0673692	277	-	-	-	-	-
CL6501.Contig2_peanut	-4.71865	0.924481	-4.23224	0.913695	-5.44418	0.26458	-5.44418	0.263035	218	-	-	-	-	-
CL5935.Contig3_peanut	-2.45213	0.805492	-1.80327	0.754728	-1.78361	0.262608	-0.386289	0.121462	270	-	-	-	-	-
Unigene13975_peanut	-1.74182	0.825435	-2.47323	0.875051	1.44106	0.259986	1.32997	0.240255	485	-	-	-	-	-
Unigene7120_peanut	-4.25272	0.924343	-1.58221	0.815004	0.275344	0.25861	0.863582	0.60183	220	-	-	-	-	-
Unigene25298_peanut	-1.09553	0.71036	-1.59968	0.800212	0.28079	0.258457	0.0929927	0.122629	413	-	-	-	-	-
Unigene5538_peanut	-	-	7.24496	0.569744	5.40297	0.256974	9.1764	0.888569	203	-	-	-	-	-
Unigene30010_peanut	-5.12779	0.84453	-3.39602	0.804531	2.75362	0.256539	3.26051	0.334926	704	-	-	-	-	-
Unigene26802_peanut	-1.70647	0.828681	-1.76869	0.835955	0.786884	0.254425	0.354762	0.136401	217	-	-	-	-	-
CL5177.Contig2_peanut	-2.18152	0.83664	-1.89167	0.815014	1.1631	0.253415	0.388883	0.105476	236	-	-	-	-	-
Unigene20235_peanut	-3.16785	0.835466	-0.732319	0.517584	-0.337903	0.252361	-0.065714	0.09537	201	-	-	-	-	-
Unigene18085_peanut	1.65328	0.81227	1.06797	0.705215	-0.259082	0.24568	-1.01542	0.629941	331	-	-	-	-	-
Unigene27204_peanut	-9.50935	0.92261	-2.12567	0.768175	0.333162	0.242875	-0.227949	0.180995	220	-	-	-	-	-
Unigene33310_peanut	-6.38655	0.843777	-1.92898	0.696474	-0.471411	0.241924	0.349347	0.225081	205	-	-	-	-	-
CL8202.Contig1_peanut	-2.48091	0.826422	-0.779461	0.558389	1.12847	0.239329	1.03334	0.221697	257	-	-	-	-	-
CL5647.Contig1_peanut	1.3511	0.771096	1.56711	0.806693	-1.09737	0.238555	-6.61859	0.444579	206	-	-	-	-	-
Unigene1831_peanut	1.12856	0.68247	1.79616	0.813788	0.27126	0.237956	0.778085	0.546171	203	-	-	-	-	-
Unigene1180_peanut	-2.90258	0.884297	-3.01599	0.886568	0.391237	0.237747	-0.32169	0.191918	401	-	-	-	-	-
CL4111.Contig1_peanut	0.803829	0.557908	1.75156	0.805515	-1.24935	0.230944	0.21639	0.0965373	228	-	-	-	-	-
CL10881.Contig4_peanut	-2.10724	0.831967	-0.501161	0.456529	0.265102	0.229147	0.363712	0.29986	353	-	-	-	-	-
Unigene13167_peanut	-3.92578	0.855999	-2.39712	0.805364	-5.12876	0.22771	-0.921477	0.123411	227	-	-	-	-	-
CL2145.Contig2_peanut	-1.35216	0.75704	-1.93328	0.829148	0.244299	0.227691	-0.075726	0.110925	421	-	-	-	-	-
Unigene21925_peanut	-1.83173	0.795969	-1.90435	0.803155	-0.219055	0.217281	-0.47979	0.401607	224	-	-	-	-	-
Unigene2920_peanut	-2.42994	0.847401	-2.2329	0.836873	-0.911721	0.216644	0.97393	0.334916	940	-	-	-	-	-
CL2500.Contig3_peanut	0.541689	0.51152	2.30302	0.87382	-5.02117	0.214616	-5.02117	0.212276	372	-	-	-	-	-
Unigene29761_peanut	-2.8969	0.873918	-1.54171	0.78197	-0.340723	0.213861	-0.264627	0.183597	524	-	-	-	-	-
Unigene5681_peanut	-5.30319	0.884658	-3.39767	0.845077	-1.34641	0.208579	0.576531	0.167082	229	-	-	-	-	-
Unigene28726_peanut	-1.58695	0.75126	-2.28959	0.815932	0.412033	0.207924	0.268626	0.153621	387	-	-	-	-	-
Unigene28779_peanut	-1.95598	0.815312	-0.552211	0.479156	-0.245348	0.20715	-0.350607	0.274885	230	-	-	-	-	-
CL5052.Contig2_peanut	-4.70926	0.855897	-8.36513	0.917422	4.92227	0.20557	6.74765	0.468235	256	-	-	-	-	-
Unigene20934_peanut	0.197154	0.257297	2.3402	0.876861	-4.92308	0.20557	-4.92308	0.203229	230	-	-	-	-	-
Unigene20758_peanut	-2.61561	0.839583	-0.492446	0.426749	-0.389132	0.203491	-0.355787	0.195366	215	-	-	-	-	-
CL3419.Contig2_peanut	3.43767	0.909588	2.9467	0.89607	-4.83596	0.200651	-0.717563	0.098489	326	-	-	-	-	-
CL10710.Contig2_peanut	2.09947	0.833826	1.1271	0.653394	0.670631	0.199402	0.522485	0.164621	330	-	-	-	-	-
Unigene23318_peanut	-3.11862	0.811106	-2.70833	0.793723	0.211377	0.195004	1.06924	0.65256	276	-	-	-	-	-
Unigene11998_peanut	-2.68016	0.865981	-0.579991	0.507224	-0.182275	0.193994	0.272648	0.276274	212	-	-	-	-	-
Unigene9076_peanut	-3.73418	0.845997	-1.91979	0.763946	-0.487173	0.19261	-0.491791	0.195195	302	-	-	-	-	-
Unigene30132_peanut	2.6086	0.856655	2.42642	0.842603	-0.226594	0.191804	0.306877	0.260074	288	-	-	-	-	-
Unigene31383_peanut	-0.950334	0.670971	-4.67848	0.917438	-4.75581	0.191638	-4.75581	0.189061	260	-	-	-	-	-
CL10194.Contig2_peanut	-0.794986	0.418757	-8.50414	0.80888	2.27786	0.189975	1.16107	0.0961946	236	-	-	-	-	-
Unigene5822_peanut	1.86379	0.816704	1.93024	0.82512	-0.456285	0.189897	0.644149	0.301116	635	-	-	-	-	-
Unigene6464_peanut	-2.44583	0.831918	-2.17661	0.816346	0.731916	0.188976	2.08473	0.529714	296	-	-	-	-	-
Unigene30287_peanut	2.66335	0.868068	1.91283	0.799939	4.69684	0.186684	2.69361	0.0791382	239	-	-	-	-	-
Unigene26510_peanut	-11.5081	0.987544	-8.57153	0.981596	-4.68536	0.186563	-4.68536	0.184058	362	-	-	-	-	-
CL1062.Contig8_peanut	-6.62823e-05	0.0436681	2.3645	0.877643	-4.66563	0.182278	0.0658469	0.0537797	1075	-	-	-	-	-
CL5280.Contig1_peanut	-3.97821	0.841759	-1.6896	0.72612	2.43866	0.179976	3.63248	0.335874	353	-	-	-	-	-
CL8660.Contig1_peanut	0.867438	0.657197	2.01512	0.85538	-4.60917	0.177528	-4.60917	0.174811	469	-	-	-	-	-
Unigene16067_peanut	-1.60658	0.817904	-1.09654	0.733509	0.138285	0.176967	-0.0440183	0.089673	665	-	-	-	-	-
CL5749.Contig1_peanut	1.79161	0.757171	2.18809	0.815618	4.56939	0.176961	6.57889	0.438906	213	-	-	-	-	-
Unigene20784_peanut	-1.44748	0.78551	-1.74261	0.822161	-0.158176	0.176822	0.318756	0.31126	294	-	-	-	-	-
CL9864.Contig2_peanut	-4.14113	0.903377	-3.21107	0.883157	4.56306	0.176744	3.77421	0.122865	210	-	-	-	-	-
Unigene25018_peanut	-1.6226	0.759225	-2.0759	0.805299	4.56174	0.176744	6.176	0.366753	211	-	-	-	-	-
Unigene6092_peanut	-3.98324	0.899483	-2.8528	0.872074	-0.447524	0.176338	1.33677	0.531487	210	-	-	-	-	-
Unigene30648_peanut	-2.49222	0.761368	-3.96717	0.808333	-3.48558	0.176029	0.608233	0.112726	294	-	-	-	-	-
CL3862.Contig1_peanut	0.379844	0.321047	1.85517	0.819588	4.46311	0.167349	-	-	351	-	-	-	-	-
CL1483.Contig2_peanut	-1.48814	0.737187	-2.61329	0.832248	0.170749	0.167091	0.0723732	0.0999427	603	-	-	-	-	-
Unigene27288_peanut	4.59323	0.169143	8.44648	0.800181	-1.02551	0.165952	-5.76002	0.303193	387	-	-	-	-	-
Unigene17816_peanut	-1.95394	0.834933	-2.08972	0.845524	4.36045	0.161863	-	-	216	-	-	-	-	-
Unigene8802_peanut	1.60035	0.79328	2.24466	0.859087	-0.186216	0.159875	0.940985	0.57207	214	-	-	-	-	-
CL6443.Contig1_peanut	-8.57413	0.823759	-1.65894	0.607033	1.09967	0.159867	1.87097	0.278076	446	-	-	-	-	-
Unigene13191_peanut	-3.85574	0.880485	-2.75929	0.851023	0.587548	0.156205	1.20329	0.30155	378	-	-	-	-	-
Unigene31771_peanut	-5.33629	0.831667	-3.13726	0.777193	-1.82103	0.153892	-0.816964	0.111037	229	-	-	-	-	-
Unigene24764_peanut	-3.82599	0.801444	-3.78952	0.796903	1.18964	0.153449	1.42441	0.182909	648	-	-	-	-	-
CL3088.Contig6_peanut	-1.53486	0.787702	-2.24745	0.853429	-0.132099	0.15094	0.197246	0.211272	240	-	-	-	-	-
CL5.Contig4_peanut	0.394161	0.332177	-0.512629	0.370823	0.147887	0.148807	-9.19828	0.890631	275	-	-	-	-	-
Unigene11665_peanut	-2.20303	0.821377	-0.772148	0.567947	-4.16116	0.147079	-1.61811	0.10614	223	-	-	-	-	-
Unigene8305_peanut	2.06347	0.84451	1.78271	0.816672	0.104399	0.143106	0.414094	0.404772	274	-	-	-	-	-
Unigene7169_peanut	-9.36849	0.912085	-4.93423	0.84558	-0.364008	0.142579	-2.1818	0.373435	234	-	-	-	-	-
Unigene12445_peanut	1.11152	0.72316	1.70771	0.825385	0.0994142	0.142485	-0.498826	0.46136	334	-	-	-	-	-
Unigene30717_peanut	-5.35257	0.824661	-3.78986	0.787993	-4.08987	0.142066	0.689241	0.0943447	552	-	-	-	-	-
CL5839.Contig2_peanut	-1.38057	0.756766	-2.50508	0.85946	1.09354	0.134622	3.32307	0.496212	339	-	-	-	-	-
CL10075.Contig2_peanut	1.52745	0.808291	-0.77631	0.633118	-2.41629	0.133155	-0.920425	0.0954022	214	-	-	-	-	-
Unigene4475_peanut	1.02763	0.243952	4.19912	0.863995	-3.93997	0.131849	-3.93997	0.128894	491	-	-	-	-	-
CL5385.Contig6_peanut	-1.17075	0.7238	-1.88546	0.827619	-0.103338	0.131137	-0.331492	0.306631	435	-	-	-	-	-
Unigene32868_peanut	-3.10682	0.839029	-3.4516	0.847221	0.268014	0.130879	-6.90976	0.500145	216	-	-	-	-	-
Unigene29558_peanut	-6.40671	0.962638	-3.83958	0.914667	0.859775	0.129133	1.58779	0.228162	230	-	-	-	-	-
Unigene6973_peanut	-1.88332	0.802229	-1.37395	0.737689	0.266314	0.128634	-0.432915	0.154341	311	-	-	-	-	-
CL8239.Contig2_peanut	-9.10596	0.888373	-9.10596	0.886972	3.8511	0.126527	4.66991	0.179801	248	-	-	-	-	-
Unigene27169_peanut	-2.29687	0.82632	-1.9559	0.801806	0.103698	0.124491	-0.0646089	0.0951425	454	-	-	-	-	-
Unigene3595_peanut	-5.28707	0.938995	-4.89143	0.92932	-0.528289	0.124128	0.502353	0.140583	200	-	-	-	-	-
Unigene11016_peanut	-1.11069	0.660576	-2.09125	0.800803	0.147954	0.124066	0.195219	0.14904	367	-	-	-	-	-
Unigene6014_peanut	-1.8025	0.820303	-1.68632	0.809641	0.710822	0.123849	0.830325	0.133785	255	-	-	-	-	-
CL9260.Contig1_peanut	-1.90377	0.782718	-2.74115	0.833953	-0.122119	0.120781	-0.0101508	0.0553619	416	-	-	-	-	-
Unigene29804_peanut	-1.44959	0.738668	-2.29359	0.823217	-3.66556	0.120542	-3.66556	0.117511	238	-	-	-	-	-
Unigene31238_peanut	-2.70348	0.781365	-4.74783	0.833292	3.64774	0.120308	-	-	204	-	-	-	-	-
Unigene6404_peanut	-2.21808	0.823533	-1.16877	0.691814	-0.155643	0.119558	-1.29288	0.442981	303	-	-	-	-	-
Unigene29746_peanut	-0.758567	0.537975	-2.25514	0.803024	0.0779391	0.119107	0.046282	0.0938788	205	-	-	-	-	-
Unigene10252_peanut	2.30892	0.824343	1.66765	0.723673	-0.46351	0.116055	0.00301695	0.0489741	394	-	-	-	-	-
Unigene26811_peanut	-1.81962	0.806663	-1.28911	0.734637	0.094878	0.115991	-0.0566986	0.0922645	207	-	-	-	-	-
Unigene6551_peanut	-2.22104	0.812777	-1.80337	0.777525	-0.924254	0.114449	0.290434	0.0792479	200	-	-	-	-	-
CL7011.Contig2_peanut	-2.87274	0.87988	-3.60368	0.896432	1.85479	0.114099	2.24771	0.138002	209	-	-	-	-	-
Unigene4281_peanut	1.13819	0.676631	1.93365	0.824973	0.17532	0.114019	1.99464	0.717137	213	-	-	-	-	-
Unigene5786_peanut	1.47079	0.797476	1.16505	0.745825	-0.21002	0.112724	3.13136	0.851348	209	-	-	-	-	-
Unigene7542_peanut	2.13261	0.822467	1.27336	0.65998	0.408833	0.111553	3.23152	0.71619	335	-	-	-	-	-
Unigene32153_peanut	-4.78079	0.883392	-3.42606	0.854935	3.46874	0.110228	-	-	350	-	-	-	-	-
Unigene30435_peanut	-1.44907	0.564104	-8.45671	0.801464	-0.239663	0.107708	1.54631	0.522614	252	-	-	-	-	-
Unigene24295_peanut	1.31658	0.768089	1.89007	0.843251	1.13883	0.107601	2.94563	0.314909	210	-	-	-	-	-
Unigene10167_peanut	-2.50021	0.827109	-2.42782	0.823403	-3.33705	0.104732	-3.33705	0.101391	229	-	-	-	-	-
Unigene32629_peanut	4.31305	0.865204	0.999332	0.213675	0.930319	0.102641	0.846954	0.0951344	262	-	-	-	-	-
Unigene6276_peanut	2.89016	0.895015	2.22889	0.866347	-1.91323	0.101655	-0.992696	0.0786563	280	-	-	-	-	-
CL8930.Contig1_peanut	1.44765	0.620407	3.69678	0.896103	3.22812	0.0994928	-	-	639	-	-	-	-	-
Unigene14023_peanut	3.16677	0.904153	3.01828	0.899499	-3.17725	0.0990925	-3.17725	0.0959242	260	-	-	-	-	-
Unigene15348_peanut	8.20167	0.991015	4.37735	0.898358	3.1676	0.09902	-	-	376	-	-	-	-	-
Unigene11182_peanut	-1.29124	0.696469	-2.28227	0.810204	-3.11675	0.0986277	-3.11675	0.0954664	346	-	-	-	-	-
Unigene32020_peanut	-0.866601	0.604314	-2.91516	0.854352	0.0771339	0.0959116	-0.461654	0.28596	276	-	-	-	-	-
Unigene9277_peanut	7.85936	0.987162	6.66116	0.963233	2.98948	0.0931687	-	-	500	-	-	-	-	-
CL5937.Contig2_peanut	5.95494	0.955107	0.821909	0.485984	-2.94039	0.0928087	-2.94039	0.0898015	225	-	-	-	-	-
CL10074.Contig11_peanut	-2.62459	0.80632	-1.87581	0.754147	2.92154	0.0926717	3.6631	0.117374	339	-	-	-	-	-
Unigene3319_peanut	2.98427	0.850621	1.71034	0.651309	0.545541	0.092669	2.99073	0.457055	352	-	-	-	-	-
Unigene14033_peanut	-1.93153	0.848065	-4.26301	0.921986	2.91345	0.0926072	-	-	208	-	-	-	-	-
Unigene31978_peanut	-2.89758	0.866878	-2.56783	0.854347	2.91268	0.0926072	-	-	212	-	-	-	-	-
Unigene15536_peanut	-2.84582	0.848265	-1.69678	0.772484	-0.10305	0.0925669	-1.1508	0.394098	215	-	-	-	-	-
Unigene10520_peanut	0.376996	0.402964	2.05307	0.858069	-1.1357	0.0910947	-1.37998	0.092575	223	-	-	-	-	-
Unigene31302_peanut	1.28882	0.691637	2.08911	0.829673	-0.683041	0.0896064	0.691912	0.102285	247	-	-	-	-	-
CL5980.Contig2_peanut	-1.23711	0.749601	-1.90171	0.837848	-0.0471739	0.0890637	-0.119644	0.140738	314	-	-	-	-	-
Unigene20936_peanut	1.79216	0.83682	0.487036	0.486306	-2.87892	0.0878816	-2.87892	0.084696	432	-	-	-	-	-
Unigene7948_peanut	-8.04495	0.984025	-6.4436	0.95604	2.83772	0.0876694	-	-	240	-	-	-	-	-
Unigene19494_peanut	-3.36781	0.892187	-3.85409	0.900324	0.0455262	0.0876371	-0.317911	0.271107	254	-	-	-	-	-
CL1582.Contig1_peanut	-3.67147	0.905535	-1.50167	0.793273	-2.80248	0.0874733	-2.80248	0.0842891	253	-	-	-	-	-
Unigene14021_peanut	2.90163	0.894556	2.20922	0.863684	-2.79782	0.0874733	-0.722404	0.0645072	274	-	-	-	-	-
CL10753.Contig2_peanut	0.792522	0.634598	2.67868	0.890327	1.43795	0.0873551	2.12326	0.116517	270	-	-	-	-	-
Unigene11168_peanut	-4.24684	0.909301	-4.96521	0.91925	2.71464	0.0870192	3.02979	0.0903931	377	-	-	-	-	-
Unigene3594_peanut	-4.32275	0.866532	-2.94614	0.832254	0.301201	0.0826026	1.0264	0.174816	384	-	-	-	-	-
CL2057.Contig1_peanut	-1.86946	0.829396	-0.667265	0.567125	-0.160752	0.0822587	1.02269	0.311798	448	-	-	-	-	-
Unigene7101_peanut	-3.37244	0.908252	-1.57035	0.814027	-2.66048	0.0822587	-0.601794	0.0597846	250	-	-	-	-	-
Unigene6373_peanut	-2.96052	0.237861	4.29152	0.872008	2.65171	0.0822104	2.59538	0.0787366	274	-	-	-	-	-
Unigene4285_peanut	-0.919071	0.581753	-9.65903	0.933233	2.47612	0.0814017	-	-	393	-	-	-	-	-
Unigene16161_peanut	-4.51639	0.920349	-0.64514	0.562413	-0.118063	0.0803808	-0.236086	0.103134	304	-	-	-	-	-
Unigene27154_peanut	-1.99684	0.80139	-1.13349	0.675903	-0.0738047	0.0799429	0.500602	0.259908	442	-	-	-	-	-
Unigene11687_peanut	-1.66881	0.690091	-9.16952	0.893602	0.0370978	0.0781618	0.108872	0.124463	243	-	-	-	-	-
Unigene16169_peanut	1.9118	0.834102	2.06023	0.84758	0.922563	0.0775385	0.330672	0.0547247	285	-	-	-	-	-
Unigene10493_peanut	-2.53371	0.855112	-2.00487	0.823765	0.0394656	0.0774982	-0.635084	0.395013	258	-	-	-	-	-
CL3063.Contig1_peanut	-3.65088	0.900823	-6.1964	0.944091	0.685725	0.0770952	2.10343	0.176744	258	-	-	-	-	-
Unigene4004_peanut	3.64615	0.836317	1.84593	0.493499	-0.16994	0.076797	1.30949	0.323811	208	-	-	-	-	-
Unigene8694_peanut	0.683475	0.554111	1.98957	0.84692	-2.4226	0.0765042	-2.4226	0.0731546	478	-	-	-	-	-
CL3238.Contig2_peanut	6.67508	0.953971	4.60385	0.814801	2.29487	0.0759723	1.75687	0.0613133	247	-	-	-	-	-
CL9897.Contig1_peanut	-9.2745	0.904233	-2.06479	0.739758	-0.166099	0.0734711	-5.62475	0.283762	271	-	-	-	-	-
Unigene10676_peanut	3.52403	0.827032	3.95527	0.863313	0.997175	0.0730627	0.72507	0.0645287	357	-	-	-	-	-
CL4869.Contig1_peanut	-2.21038	0.857847	-1.93034	0.838516	0.497972	0.0721789	0.865467	0.0828782	542	-	-	-	-	-
Unigene19697_peanut	-2.33541	0.842223	-1.0237	0.668613	0.48164	0.0720929	0.84756	0.0911106	637	-	-	-	-	-
Unigene23190_peanut	-2.45601	0.87029	-1.64564	0.811281	0.0284702	0.0718619	-0.605179	0.388037	203	-	-	-	-	-
CL10453.Contig1_peanut	3.46632	0.911631	3.2327	0.905255	-2.16437	0.0709108	-2.16437	0.0672888	1533	-	-	-	-	-
Unigene29569_peanut	4.31347	0.925637	4.41862	0.925577	2.08502	0.0707335	2.82426	0.0843935	264	-	-	-	-	-
Unigene5360_peanut	3.86609	0.890426	4.0907	0.898319	2.06219	0.0706637	1.69381	0.0611393	220	-	-	-	-	-
Unigene8034_peanut	-6.43732	0.911833	-3.30391	0.847493	-2.02659	0.070575	-2.02659	0.0668792	274	-	-	-	-	-
Unigene3324_peanut	-3.04069	0.875117	-4.03979	0.895895	-1.96607	0.0703708	1.732	0.0934478	200	-	-	-	-	-
CL4638.Contig1_peanut	0.891094	0.646915	3.67338	0.912661	1.96162	0.070352	2.12051	0.0671603	201	-	-	-	-	-
Unigene11133_peanut	-2.32138	0.387896	2.71711	0.809952	-1.92642	0.07025	-0.743356	0.059881	205	-	-	-	-	-
Unigene26560_peanut	-1.81844	0.824671	-1.74221	0.817423	-0.130102	0.0692022	0.156129	0.0731225	240	-	-	-	-	-
Unigene15118_peanut	6.05536	0.941856	5.22654	0.904268	-1.07502	0.0686783	-2.46056	0.0780566	292	-	-	-	-	-
CL2877.Contig4_peanut	-1.31437	0.741534	-1.80687	0.810698	0.839386	0.0684231	-0.227101	0.0545507	327	-	-	-	-	-
CL3373.Contig2_peanut	-1.82343	0.726469	-3.56127	0.815724	-0.0525367	0.0683721	1.11661	0.435439	389	-	-	-	-	-
Unigene31160_peanut	2.3175	0.842257	1.75794	0.773584	0.0383432	0.0651724	1.0782	0.462811	221	-	-	-	-	-
Unigene32775_peanut	7.6103	0.652937	9.00923	0.876429	-1.71533	0.0651268	-1.71533	0.0612062	213	-	-	-	-	-
Unigene7100_peanut	-3.97499	0.919283	-1.40759	0.79153	-1.67298	0.0649817	-1.67298	0.0610751	348	-	-	-	-	-
CL5024.Contig3_peanut	-8.77549	0.906691	-5.11578	0.84576	1.63239	0.0649253	-	-	769	-	-	-	-	-
Unigene7945_peanut	-6.2162	0.875881	-5.80145	0.863684	-1.3744	0.0644686	2.3302	0.0998062	486	-	-	-	-	-
Unigene6259_peanut	1.46329	0.672639	2.15852	0.804708	-0.327777	0.0632139	4.33219	0.567118	225	-	-	-	-	-
Unigene24763_peanut	-4.8484	0.913556	-4.25353	0.90135	-0.143571	0.0622763	-0.834822	0.0869743	461	-	-	-	-	-
Unigene32643_peanut	-6.98541	0.950595	-3.08864	0.874154	-0.0284234	0.0621071	-0.0730253	0.0690638	203	-	-	-	-	-
Unigene32999_peanut	2.08105	0.816722	2.06083	0.814531	-0.10963	0.0619916	-5.05275	0.21668	221	-	-	-	-	-
Unigene33421_peanut	-2.36129	0.35674	4.12606	0.898535	-1.29899	0.059665	-0.034352	0.0495899	205	-	-	-	-	-
Unigene8742_peanut	1.58611	0.751142	1.94358	0.807778	1.25126	0.0595468	-	-	232	-	-	-	-	-
Unigene30941_peanut	-3.47015	0.76916	-5.50891	0.808533	1.17237	0.0594367	2.06356	0.0669783	585	-	-	-	-	-
Unigene7110_peanut	4.80798	0.926658	2.33976	0.775592	0.921238	0.0592003	-	-	291	-	-	-	-	-
Unigene31385_peanut	3.59	0.830665	4.531	0.895805	0.791492	0.0591009	-	-	329	-	-	-	-	-
Unigene8664_peanut	3.49877	0.862254	4.1356	0.895643	-0.543582	0.0589773	-0.102804	0.0497558	309	-	-	-	-	-
Unigene8735_peanut	-1.99972	0.813736	-2.32345	0.835904	-0.522268	0.0589531	-1.99596	0.0667695	458	-	-	-	-	-
Unigene14124_peanut	4.19767	0.901546	6.54372	0.961691	-0.380495	0.0588349	-2.34368	0.07282	543	-	-	-	-	-
Unigene31331_peanut	-2.16807	0.788291	-3.22313	0.834436	0.180019	0.0584991	2.94717	0.239436	206	-	-	-	-	-
Unigene9090_peanut	2.30421	0.867417	2.03324	0.848151	0.135967	0.0583513	-0.535376	0.059715	298	-	-	-	-	-
Unigene8672_peanut	-1.81569	0.824474	-1.3401	0.764003	0.0186873	0.0567367	0.771449	0.16675	209	-	-	-	-	-
Unigene3174_peanut	-2.91286	0.853323	-1.87445	0.79406	-0.0056347	0.0560705	-0.284375	0.174128	354	-	-	-	-	-
Unigene29737_peanut	-2.29343	0.766325	3.06032	0.895008	-0.0835582	0.0537896	1.08503	0.0649088	238	-	-	-	-	-
CL7263.Contig2_peanut	-3.19476	0.848291	-2.757	0.833061	0.000124781	0.0529192	2.04317	0.797507	593	-	-	-	-	-

## Sheet: N4 roots unknown DEGs
GeneID	log2(N4/ST)-R	P value	log2(R3/ST)-R	P value	log2(N4/ST)-S	P value	log2(R3/ST)-S	P value	geneLength	KEGG Orthology	GO Component	GO Function	GO Process	Blast nr
CL10025.Contig1_peanut	3.56488	0.91229	2.58332	0.883519	1.06091	0.654666	0.228642	0.23701	241	-	-	-	-	-
CL10064.Contig3_peanut	-2.21585	0.838934	-0.19289	0.22512	-1.80115	0.625735	-0.878863	0.462642	513	-	-	-	-	-
CL10074.Contig11_peanut	-2.62459	0.80632	-1.87581	0.754147	2.92154	0.0926717	3.6631	0.117374	339	-	-	-	-	-
CL10075.Contig2_peanut	1.52745	0.808291	-0.77631	0.633118	-2.41629	0.133155	-0.920425	0.0954022	214	-	-	-	-	-
CL10165.Contig2_peanut	5.20265	0.86573	6.63142	0.946747	-	-	-	-	210	-	-	-	-	-
CL10272.Contig2_peanut	-3.12895	0.800796	-3.45818	0.808233	-	-	-	-	306	-	-	-	-	-
CL10326.Contig1_peanut	-1.81828	0.814854	-1.57676	0.788965	-1.03251	0.629208	-1.01134	0.645407	256	-	-	-	-	-
CL10326.Contig2_peanut	-3.96073	0.876853	0.0170206	0.0619833	-1.4646	0.656847	-4.6114	0.847094	212	-	-	-	-	-
CL10376.Contig4_peanut	-8.74245	0.846627	-1.44919	0.600902	1.4667	0.353195	2.42627	0.597536	969	-	-	-	-	-
CL10453.Contig1_peanut	3.46632	0.911631	3.2327	0.905255	-2.16437	0.0709108	-2.16437	0.0672888	1533	-	-	-	-	-
CL10453.Contig2_peanut	4.8498	0.93485	3.64105	0.909718	-	-	-	-	509	-	-	-	-	-
CL10516.Contig1_peanut	3.204	0.885645	2.06528	0.793525	-	-	-	-	1239	-	-	-	-	-
CL10549.Contig2_peanut	-2.38668	0.813949	-1.19084	0.672893	-6.14616	0.363345	1.0161	0.28985	733	-	-	-	-	-
CL10581.Contig1_peanut	-3.26505	0.874646	-3.50815	0.879234	-	-	-	-	244	-	-	-	-	-
CL10587.Contig2_peanut	-1.92864	0.828624	-1.70755	0.808158	-0.981855	0.527593	-0.603693	0.407998	2087	-	-	-	-	-
CL10593.Contig1_peanut	5.62472	0.897299	5.62457	0.894507	1.81061	0.665385	2.48535	0.799397	404	-	-	-	-	-
CL1062.Contig1_peanut	1.80799	0.832608	1.51667	0.798284	-	-	-	-	975	-	-	-	-	-
CL1062.Contig4_peanut	2.31607	0.874197	3.69144	0.914206	-	-	-	-	985	-	-	-	-	-
CL1062.Contig5_peanut	-3.09379	0.847622	-2.02731	0.794669	-	-	-	-	1021	-	-	-	-	-
CL1067.Contig1_peanut	5.65151	0.896635	4.68264	0.796029	-	-	-	-	1447	-	-	-	-	-
CL1067.Contig2_peanut	4.62038	0.821349	3.63894	0.658692	-	-	-	-	1461	-	-	-	-	-
CL10710.Contig2_peanut	2.09947	0.833826	1.1271	0.653394	0.670631	0.199402	0.522485	0.164621	330	-	-	-	-	-
CL10881.Contig4_peanut	-2.10724	0.831967	-0.501161	0.456529	0.265102	0.229147	0.363712	0.29986	353	-	-	-	-	-
CL10906.Contig4_peanut	-2.27079	0.813323	-1.16806	0.675487	-0.585324	0.39018	-0.405625	0.315249	264	-	-	-	-	-
CL10908.Contig1_peanut	-4.24366	0.91585	-0.728627	0.599272	-	-	2.78797	0.0842436	711	-	-	-	-	-
CL10919.Contig2_peanut	-1.91964	0.811883	-1.30664	0.733241	-0.682311	0.380828	-0.0908458	0.104226	1159	-	-	-	-	-
CL1387.Contig1_peanut	-3.41247	0.902638	-3.88618	0.910129	6.10536	0.356994	5.50821	0.271257	508	-	-	-	-	-
CL1387.Contig2_peanut	-5.05035	0.92533	-4.29954	0.910322	-	-	5.6094	0.283575	270	-	-	-	-	-
CL142.Contig15_peanut	-3.91347	0.888047	-2.39226	0.842336	-7.08145	0.530613	-1.30256	0.321198	262	-	-	-	-	-
CL15.Contig27_peanut	10.3017	0.962987	8.18975	0.756766	3.75857	0.78781	3.2213	0.719895	464	-	-	-	-	-
CL153.Contig2_peanut	-4.37052	0.898419	-2.68221	0.857396	-1.95385	0.723299	0.154165	0.162453	852	-	-	-	-	-
CL1575.Contig1_peanut	2.00763	0.826307	2.04489	0.83023	2.53744	0.833666	2.11037	0.805314	787	-	-	-	-	-
CL1582.Contig1_peanut	-3.67147	0.905535	-1.50167	0.793273	-2.80248	0.0874733	-2.80248	0.0842891	253	-	-	-	-	-
CL184.Contig2_peanut	1.48435	0.801831	1.76605	0.837146	-6.23208	0.376388	-0.540759	0.138567	286	-	-	-	-	-
CL1982.Contig1_peanut	-2.02472	0.815079	-1.81408	0.79677	-0.968833	0.544645	-0.821413	0.515793	258	-	-	-	-	-
CL2057.Contig1_peanut	-1.86946	0.829396	-0.667265	0.567125	-0.160752	0.0822587	1.02269	0.311798	448	-	-	-	-	-
CL211.Contig1_peanut	8.32207	0.968024	7.35522	0.919237	-	-	-	-	242	-	-	-	-	-
CL2148.Contig2_peanut	-2.82855	0.843	-2.6043	0.833413	-1.14799	0.656517	-1.07828	0.659859	251	-	-	-	-	-
CL2416.Contig4_peanut	-5.28655	0.845792	-6.56399	0.867864	-1.43111	0.382435	-2.22913	0.466832	229	-	-	-	-	-
CL2644.Contig1_peanut	10.3212	0.991687	9.10282	0.974462	-	-	-	-	248	-	-	-	-	-
CL2648.Contig2_peanut	-1.88545	0.842423	-0.535056	0.51562	-1.7061	0.316954	0.666109	0.254176	383	-	-	-	-	-
CL2685.Contig1_peanut	12.1002	0.992643	5.49888	0.258316	-	-	-	-	366	-	-	-	-	-
CL2685.Contig2_peanut	7.49271	0.983035	3.10248	0.869319	-	-	-	-	422	-	-	-	-	-
CL2687.Contig1_peanut	2.13381	0.851093	4.97964	0.934829	-	-	-	-	445	-	-	-	-	-
CL3063.Contig1_peanut	-3.65088	0.900823	-6.1964	0.944091	0.685725	0.0770952	2.10343	0.176744	258	-	-	-	-	-
CL3064.Contig2_peanut	-2.23142	0.823503	-0.992727	0.644165	-	-	-	-	278	-	-	-	-	-
CL3070.Contig1_peanut	-9.19144	0.896845	0.137433	0.148625	-	-	-	-	240	-	-	-	-	-
CL3070.Contig2_peanut	-3.81178	0.883413	-1.43582	0.75046	-	-	-	-	291	-	-	-	-	-
CL3238.Contig1_peanut	6.22522	0.945781	4.20927	0.815899	-	-	-	-	279	-	-	-	-	-
CL3238.Contig2_peanut	6.67508	0.953971	4.60385	0.814801	2.29487	0.0759723	1.75687	0.0613133	247	-	-	-	-	-
CL3419.Contig2_peanut	3.43767	0.909588	2.9467	0.89607	-4.83596	0.200651	-0.717563	0.098489	326	-	-	-	-	-
CL3435.Contig2_peanut	-5.19289	0.91817	-2.0157	0.827865	-	-	-	-	321	-	-	-	-	-
CL3694.Contig2_peanut	-2.37782	0.855592	-1.45609	0.773841	0.487216	0.34189	0.783947	0.508886	323	-	-	-	-	-
CL3750.Contig7_peanut	5.31097	0.890298	4.69641	0.834151	1.45633	0.523427	0.458816	0.197101	259	-	-	-	-	-
CL3752.Contig1_peanut	2.64426	0.851226	1.30495	0.619653	-0.538512	0.44322	-0.293262	0.296929	261	-	-	-	-	-
CL378.Contig1_peanut	5.2783	0.930023	2.75133	0.737187	-	-	-	-	583	-	-	-	-	-
CL398.Contig1_peanut	4.93545	0.897711	4.98482	0.898404	-	-	-	-	297	-	-	-	-	-
CL4002.Contig1_peanut	-3.29207	0.858673	-2.10062	0.806263	-	-	-	-	435	-	-	-	-	-
CL427.Contig1_peanut	-1.85187	0.810616	-1.7748	0.803392	-1.25698	0.451438	-0.366103	0.216005	258	-	-	-	-	-
CL4319.Contig3_peanut	-4.12894	0.915845	-1.03548	0.707503	-6.31589	0.391709	0.121711	0.0747475	416	-	-	-	-	-
CL4619.Contig1_peanut	3.20352	0.904897	1.16058	0.741452	-1.62841	0.358133	-7.14348	0.545815	1787	-	-	-	-	-
CL4619.Contig2_peanut	2.57696	0.886545	2.05776	0.859807	-	-	-	-	1815	-	-	-	-	-
CL4700.Contig3_peanut	-2.92224	0.839924	-2.15317	0.801358	-0.77248	0.442264	-0.00760519	0.0553619	286	-	-	-	-	-
CL4807.Contig1_peanut	-1.58213	0.81248	-0.314258	0.35756	-	-	-	-	485	-	-	-	-	-
CL4839.Contig1_peanut	-4.26079	0.902848	-5.48197	0.922055	-	-	-	-	269	-	-	-	-	-
CL4869.Contig1_peanut	-2.21038	0.857847	-1.93034	0.838516	0.497972	0.0721789	0.865467	0.0828782	542	-	-	-	-	-
CL5024.Contig3_peanut	-8.77549	0.906691	-5.11578	0.84576	1.63239	0.0649253	-	-	769	-	-	-	-	-
CL5024.Contig4_peanut	-4.99788	0.816881	-1.61613	0.662512	-	-	-	-	316	-	-	-	-	-
CL5052.Contig2_peanut	-4.70926	0.855897	-8.36513	0.917422	4.92227	0.20557	6.74765	0.468235	256	-	-	-	-	-
CL5163.Contig2_peanut	9.38206	0.913166	9.65219	0.932901	0.473448	0.396722	1.28094	0.736199	271	-	-	-	-	-
CL5177.Contig2_peanut	-2.18152	0.83664	-1.89167	0.815014	1.1631	0.253415	0.388883	0.105476	236	-	-	-	-	-
CL5249.Contig1_peanut	-2.09028	0.811244	-1.58348	0.760201	-0.870686	0.485272	-1.16022	0.584873	448	-	-	-	-	-
CL5280.Contig1_peanut	-3.97821	0.841759	-1.6896	0.72612	2.43866	0.179976	3.63248	0.335874	353	-	-	-	-	-
CL5873.Contig1_peanut	3.22525	0.852008	5.31781	0.933844	-	-	-	-	824	-	-	-	-	-
CL5935.Contig3_peanut	-2.45213	0.805492	-1.80327	0.754728	-1.78361	0.262608	-0.386289	0.121462	270	-	-	-	-	-
CL5937.Contig1_peanut	14.2014	0.998757	9.71996	0.93694	-	-	-	-	230	-	-	-	-	-
CL5937.Contig2_peanut	5.95494	0.955107	0.821909	0.485984	-2.94039	0.0928087	-2.94039	0.0898015	225	-	-	-	-	-
CL5937.Contig3_peanut	11.1854	0.983497	-	-	-	-	-	-	234	-	-	-	-	-
CL5940.Contig1_peanut	2.68324	0.861482	5.3934	0.940168	-	-	-	-	247	-	-	-	-	-
CL5940.Contig4_peanut	2.83709	0.871041	5.67102	0.945714	-	-	-	-	231	-	-	-	-	-
CL611.Contig1_peanut	-4.34133	0.884307	-2.08324	0.809019	-	-	-	-	413	-	-	-	-	-
CL6161.Contig1_peanut	-1.68427	0.823369	-1.9396	0.848601	-0.898073	0.615209	0.204326	0.232678	1616	-	-	-	-	-
CL6164.Contig3_peanut	-1.66626	0.821185	-2.03067	0.854056	-	-	4.4667	0.164739	220	-	-	-	-	-
CL6184.Contig1_peanut	5.2344	0.941223	4.33366	0.921968	-	-	-	-	399	-	-	-	-	-
CL6184.Contig2_peanut	5.41009	0.923628	4.17799	0.849899	-	-	-	-	274	-	-	-	-	-
CL6199.Contig1_peanut	-1.62581	0.8021	-1.51377	0.788492	-2.28312	0.83988	-1.06908	0.691265	946	-	-	-	-	-
CL6199.Contig2_peanut	-1.5563	0.807227	-0.377606	0.409073	-0.33058	0.277263	0.0373372	0.0807632	899	-	-	-	-	-
CL6229.Contig1_peanut	7.79616	0.985045	2.33988	0.544237	-	-	-	-	430	-	-	-	-	-
CL6229.Contig2_peanut	8.16606	0.991233	3.48424	0.879969	-	-	-	-	523	-	-	-	-	-
CL6261.Contig1_peanut	-6.67631	0.906909	-9.71151	0.936449	-1.40419	0.493574	1.00625	0.547654	432	-	-	-	-	-
CL6414.Contig1_peanut	3.13418	0.900941	2.16546	0.859887	3.78323	0.901362	3.5892	0.904354	364	-	-	-	-	-
CL6443.Contig1_peanut	-8.57413	0.823759	-1.65894	0.607033	1.09967	0.159867	1.87097	0.278076	446	-	-	-	-	-
CL6473.Contig1_peanut	5.24112	0.898232	4.69452	0.855416	-	-	-	-	590	-	-	-	-	-
CL6473.Contig2_peanut	3.97903	0.854692	3.48417	0.801551	-	-	-	-	367	-	-	-	-	-
CL6497.Contig1_peanut	-1.80489	0.838658	-1.21242	0.757854	-1.64134	0.783109	-0.951514	0.659042	259	-	-	-	-	-
CL6497.Contig2_peanut	-1.88454	0.843972	-0.967811	0.697374	-2.59142	0.842325	-0.760115	0.567602	549	-	-	-	-	-
CL6501.Contig2_peanut	-4.71865	0.924481	-4.23224	0.913695	-5.44418	0.26458	-5.44418	0.263035	218	-	-	-	-	-
CL6511.Contig1_peanut	-1.67251	0.814359	-1.12668	0.728614	-	-	4.25118	0.149393	211	-	-	-	-	-
CL6514.Contig1_peanut	-2.91176	0.889975	-2.20259	0.860113	-3.03013	0.862622	0.0556573	0.104178	568	-	-	-	-	-
CL6514.Contig2_peanut	-1.96396	0.851067	-1.68846	0.827282	-1.88896	0.814058	0.225036	0.261756	779	-	-	-	-	-
CL6523.Contig1_peanut	4.46649	0.906855	3.70434	0.867535	-	-	-	-	425	-	-	-	-	-
CL6613.Contig1_peanut	4.24701	0.907334	3.93368	0.893944	-	-	-	-	498	-	-	-	-	-
CL6613.Contig2_peanut	4.96657	0.922146	5.50448	0.934533	-	-	-	-	837	-	-	-	-	-
CL6635.Contig1_peanut	-3.0384	0.817125	-1.74795	0.733496	-	-	-	-	234	-	-	-	-	-
CL6709.Contig1_peanut	3.45082	0.90807	3.91025	0.916379	-	-	-	-	386	-	-	-	-	-
CL695.Contig1_peanut	4.64186	0.931315	6.79709	0.969647	5.71196	0.296619	-	-	220	-	-	-	-	-
CL695.Contig2_peanut	-3.99168	0.905837	-4.79499	0.917356	-	-	-	-	221	-	-	-	-	-
CL7011.Contig2_peanut	-2.87274	0.87988	-3.60368	0.896432	1.85479	0.114099	2.24771	0.138002	209	-	-	-	-	-
CL7017.Contig1_peanut	2.3437	0.875125	1.77689	0.8354	-	-	2.17759	0.072247	331	-	-	-	-	-
CL7028.Contig1_peanut	-9.26573	0.903689	-1.57326	0.684901	-	-	-	-	295	-	-	-	-	-
CL7028.Contig2_peanut	-10.4648	0.968308	-2.33509	0.838483	-	-	-	-	283	-	-	-	-	-
CL707.Contig1_peanut	-1.88068	0.842198	-1.73309	0.828873	-2.27296	0.839214	-0.0160001	0.0693905	904	-	-	-	-	-
CL707.Contig2_peanut	-2.67783	0.886427	-1.75044	0.83038	-2.70289	0.8627	-0.0957346	0.14383	1441	-	-	-	-	-
CL7249.Contig1_peanut	4.66934	0.851116	4.76892	0.857704	-	-	-	-	210	-	-	-	-	-
CL7263.Contig2_peanut	-3.19476	0.848291	-2.757	0.833061	0.000124781	0.0529192	2.04317	0.797507	593	-	-	-	-	-
CL7291.Contig1_peanut	3.79674	0.826676	3.02876	0.712004	-1.49069	0.397267	-0.684486	0.265016	558	-	-	-	-	-
CL7362.Contig1_peanut	-4.65001	0.925868	-1.92883	0.842452	-	-	-	-	257	-	-	-	-	-
CL7416.Contig1_peanut	-11.6858	0.989352	-11.6858	0.989211	-	-	-	-	299	-	-	-	-	-
CL7576.Contig4_peanut	1.68176	0.809737	0.328897	0.318606	2.07747	0.80704	2.79017	0.871639	377	-	-	-	-	-
CL7745.Contig1_peanut	2.25627	0.871618	2.51925	0.883846	-	-	5.24258	0.237998	269	-	-	-	-	-
CL7780.Contig1_peanut	-1.91849	0.806779	-1.29845	0.725565	1.89938	0.567061	1.25044	0.396697	429	-	-	-	-	-
CL7915.Contig2_peanut	-1.91854	0.83572	-1.30276	0.759242	1.47158	0.631025	1.69221	0.703438	487	-	-	-	-	-
CL80.Contig2_peanut	6.08472	0.927478	8.33076	0.987573	-	-	-	-	258	-	-	-	-	-
CL8089.Contig1_peanut	2.51821	0.857268	1.83594	0.785327	-	-	-	-	403	-	-	-	-	-
CL8089.Contig2_peanut	3.09334	0.804164	3.74866	0.864169	-	-	-	-	414	-	-	-	-	-
CL8100.Contig3_peanut	-1.67717	0.812436	-1.09633	0.717717	1.62485	0.463227	1.44319	0.425036	373	-	-	-	-	-
CL8202.Contig1_peanut	-2.48091	0.826422	-0.779461	0.558389	1.12847	0.239329	1.03334	0.221697	257	-	-	-	-	-
CL8203.Contig1_peanut	1.83098	0.835166	0.688869	0.572485	-	-	-	-	200	-	-	-	-	-
CL8239.Contig2_peanut	-9.10596	0.888373	-9.10596	0.886972	3.8511	0.126527	4.66991	0.179801	248	-	-	-	-	-
CL8308.Contig2_peanut	2.21246	0.846127	1.57487	0.766952	8.31668	0.764964	10.0452	0.951923	370	-	-	-	-	-
CL8341.Contig1_peanut	4.90597	0.904961	2.9595	0.694971	-	-	-	-	348	-	-	-	-	-
CL847.Contig1_peanut	6.0316	0.950667	6.23883	0.952541	-	-	-	-	383	-	-	-	-	-
CL8529.Contig1_peanut	-3.42854	0.909652	-5.38332	0.941328	-	-	-	-	427	-	-	-	-	-
CL8775.Contig1_peanut	-2.45102	0.87834	-1.1708	0.746324	3.19039	0.351277	2.59431	0.256747	414	-	-	-	-	-
CL9157.Contig1_peanut	10.0072	0.951567	10.0923	0.95621	-	-	-	-	247	-	-	-	-	-
CL9307.Contig1_peanut	-3.63795	0.853451	-0.822206	0.559672	-	-	-	-	436	-	-	-	-	-
CL946.Contig3_peanut	-2.23239	0.812985	-1.85658	0.783055	-2.61615	0.825886	-0.226229	0.23621	357	-	-	-	-	-
CL9460.Contig1_peanut	6.28442	0.892154	4.77702	0.676898	-	-	-	-	535	-	-	-	-	-
CL9483.Contig2_peanut	3.0663	0.871936	2.19393	0.791636	0.375351	0.340205	-0.0291095	0.0758827	322	-	-	-	-	-
CL9574.Contig1_peanut	-1.56099	0.811826	-1.87249	0.845562	-2.11236	0.798363	-0.889007	0.600218	455	-	-	-	-	-
CL9642.Contig1_peanut	1.73635	0.811478	0.572337	0.46331	1.70343	0.787668	0.981684	0.652756	251	-	-	-	-	-
CL9734.Contig2_peanut	-2.07981	0.842657	-1.72674	0.812981	0.416377	0.354001	0.577761	0.469774	382	-	-	-	-	-
CL9827.Contig1_peanut	10.8499	0.977719	9.17819	0.89434	-	-	-	-	569	-	-	-	-	-
CL9864.Contig1_peanut	6.45054	0.961895	8.67288	0.99428	-	-	-	-	211	-	-	-	-	-
CL9864.Contig2_peanut	-4.14113	0.903377	-3.21107	0.883157	4.56306	0.176744	3.77421	0.122865	210	-	-	-	-	-
CL9897.Contig1_peanut	-9.2745	0.904233	-2.06479	0.739758	-0.166099	0.0734711	-5.62475	0.283762	271	-	-	-	-	-
CL9919.Contig1_peanut	-3.06145	0.88946	-2.73968	0.878735	-	-	3.37091	0.10164	337	-	-	-	-	-
Unigene10012_peanut	4.76359	0.912284	4.15473	0.882941	-	-	-	-	228	-	-	-	-	-
Unigene10019_peanut	2.41644	0.850175	2.5181	0.857308	-	-	-	-	212	-	-	-	-	-
Unigene10020_peanut	2.6761	0.887086	2.6512	0.88537	-	-	-	-	744	-	-	-	-	-
Unigene10021_peanut	3.09331	0.901264	3.05022	0.899389	-	-	-	-	301	-	-	-	-	-
Unigene10022_peanut	3.08225	0.898406	3.06656	0.89708	-	-	-	-	303	-	-	-	-	-
Unigene10101_peanut	3.05137	0.897665	3.08451	0.897597	-	-	-	-	415	-	-	-	-	-
Unigene10102_peanut	2.54431	0.881841	2.22454	0.865385	-	-	-	-	232	-	-	-	-	-
Unigene10117_peanut	10.21	0.959744	9.65387	0.933024	-	-	-	-	230	-	-	-	-	-
Unigene10119_peanut	-9.05289	0.882949	-3.61902	0.787183	-	-	-	-	213	-	-	-	-	-
Unigene10149_peanut	11.0026	0.980608	13.3509	0.997368	-	-	-	-	317	-	-	-	-	-
Unigene10167_peanut	-2.50021	0.827109	-2.42782	0.823403	-3.33705	0.104732	-3.33705	0.101391	229	-	-	-	-	-
Unigene10252_peanut	2.30892	0.824343	1.66765	0.723673	-0.46351	0.116055	0.00301695	0.0489741	394	-	-	-	-	-
Unigene10298_peanut	-4.24872	0.913671	-0.799126	0.623573	-	-	-	-	298	-	-	-	-	-
Unigene10308_peanut	-1.88187	0.805089	-1.41271	0.747481	-	-	-	-	203	-	-	-	-	-
Unigene10378_peanut	-2.79959	0.838191	-0.306387	0.299214	-2.15598	0.775055	-0.584609	0.442154	261	-	-	-	-	-
Unigene10461_peanut	3.36479	0.880829	3.50026	0.886018	-	-	-	-	264	-	-	-	-	-
Unigene10464_peanut	-2.64957	0.837681	-1.84259	0.784358	0.401991	0.273985	0.314184	0.233005	247	-	-	-	-	-
Unigene10493_peanut	-2.53371	0.855112	-2.00487	0.823765	0.0394656	0.0774982	-0.635084	0.395013	258	-	-	-	-	-
Unigene10523_peanut	-10.4379	0.967555	-7.87784	0.95602	-	-	-	-	223	-	-	-	-	-
Unigene10534_peanut	4.83461	0.864543	5.4156	0.903034	-	-	-	-	330	-	-	-	-	-
Unigene10614_peanut	-2.76669	0.861687	-1.62584	0.783993	-2.27676	0.760727	-1.70518	0.721343	294	-	-	-	-	-
Unigene10675_peanut	2.86289	0.817766	3.12189	0.841809	-	-	-	-	255	-	-	-	-	-
Unigene10676_peanut	3.52403	0.827032	3.95527	0.863313	0.997175	0.0730627	0.72507	0.0645287	357	-	-	-	-	-
Unigene10677_peanut	4.13198	0.891985	3.95537	0.881705	-	-	-	-	200	-	-	-	-	-
Unigene10700_peanut	-5.31425	0.859396	-9.41092	0.91543	1.02368	0.548752	0.764194	0.460565	287	-	-	-	-	-
Unigene10832_peanut	-1.94589	0.850003	-0.827057	0.652242	-2.36482	0.569522	0.537093	0.323583	926	-	-	-	-	-
Unigene1089_peanut	2.53856	0.840688	1.69751	0.718089	2.69716	0.813617	2.41647	0.795697	716	-	-	-	-	-
Unigene10947_peanut	2.11801	0.814356	2.36193	0.839567	2.05881	0.505123	2.00163	0.501577	263	-	-	-	-	-
Unigene10979_peanut	3.76998	0.87624	6.26646	0.954883	-	-	-	-	389	-	-	-	-	-
Unigene10988_peanut	5.15231	0.871708	5.30647	0.881669	-	-	-	-	415	-	-	-	-	-
Unigene11023_peanut	3.51723	0.876514	5.02404	0.927356	2.34774	0.63697	3.22232	0.799215	536	-	-	-	-	-
Unigene11037_peanut	4.23538	0.899496	3.80648	0.87728	-	-	-	-	280	-	-	-	-	-
Unigene11146_peanut	5.7591	0.850988	6.9339	0.938618	-	-	-	-	622	-	-	-	-	-
Unigene11147_peanut	4.2933	0.861262	5.50061	0.924276	-	-	-	-	220	-	-	-	-	-
Unigene11168_peanut	-4.24684	0.909301	-4.96521	0.91925	2.71464	0.0870192	3.02979	0.0903931	377	-	-	-	-	-
Unigene11214_peanut	2.81543	0.894089	2.35248	0.875219	-	-	3.98223	0.133555	214	-	-	-	-	-
Unigene11218_peanut	-2.84629	0.858288	-2.35362	0.836907	-0.639159	0.348168	-0.800259	0.415526	707	-	-	-	-	-
Unigene1131_peanut	7.32301	0.96575	7.04533	0.954883	-	-	-	-	260	-	-	-	-	-
Unigene11312_peanut	-2.88297	0.823267	-2.29396	0.794351	-2.45277	0.842376	0.0973231	0.141322	1030	-	-	-	-	-
Unigene11351_peanut	-2.76497	0.838542	-1.44106	0.729534	1.18216	0.434116	0.973941	0.377312	323	-	-	-	-	-
Unigene11352_peanut	3.36427	0.883451	6.05243	0.95266	-	-	-	-	566	-	-	-	-	-
Unigene11358_peanut	-3.59942	0.910946	-1.67047	0.822937	-2.08683	0.294497	0.239288	0.105825	400	-	-	-	-	-
Unigene11360_peanut	-1.72537	0.809304	-2.1357	0.844375	-0.800988	0.530661	0.482529	0.416075	211	-	-	-	-	-
Unigene11403_peanut	-2.87654	0.877496	-1.60052	0.795032	-2.54933	0.674707	-1.14614	0.520208	568	-	-	-	-	-
Unigene11418_peanut	3.71842	0.898788	2.0048	0.750183	-	-	-	-	415	-	-	-	-	-
Unigene11429_peanut	-7.70731	0.971364	-1.88733	0.828107	-	-	-	-	330	-	-	-	-	-
Unigene11475_peanut	2.19388	0.857891	2.36141	0.868295	-	-	-	-	253	-	-	-	-	-
Unigene11527_peanut	-2.30491	0.817048	-1.89117	0.785618	-1.33796	0.453926	0.244835	0.170265	207	-	-	-	-	-
Unigene11627_peanut	3.36897	0.875786	5.33198	0.936037	-	-	-	-	315	-	-	-	-	-
Unigene11663_peanut	4.36422	0.883143	3.99839	0.856298	-	-	-	-	476	-	-	-	-	-
Unigene11665_peanut	-2.20303	0.821377	-0.772148	0.567947	-4.16116	0.147079	-1.61811	0.10614	223	-	-	-	-	-
Unigene11708_peanut	4.44824	0.909554	2.68924	0.776605	-	-	-	-	215	-	-	-	-	-
Unigene11747_peanut	5.84914	0.909152	5.36499	0.870041	-	-	-	-	372	-	-	-	-	-
Unigene1180_peanut	-2.90258	0.884297	-3.01599	0.886568	0.391237	0.237747	-0.32169	0.191918	401	-	-	-	-	-
Unigene1183_peanut	6.38777	0.929988	5.82723	0.892306	-	-	-	-	378	-	-	-	-	-
Unigene11841_peanut	6.75221	0.926804	6.51781	0.908862	-	-	-	-	471	-	-	-	-	-
Unigene11905_peanut	5.29458	0.938519	3.54059	0.885103	-	-	-	-	421	-	-	-	-	-
Unigene1193_peanut	-1.99592	0.817053	-2.30025	0.837886	-0.741513	0.435083	-0.318796	0.253033	220	-	-	-	-	-
Unigene1196_peanut	9.72193	0.992123	7.73574	0.945636	-	-	-	-	220	-	-	-	-	-
Unigene11978_peanut	-2.57026	0.855558	-3.22469	0.876311	-	-	-	-	853	-	-	-	-	-
Unigene11998_peanut	-2.68016	0.865981	-0.579991	0.507224	-0.182275	0.193994	0.272648	0.276274	212	-	-	-	-	-
Unigene12012_peanut	2.96643	0.852633	4.07852	0.905556	-	-	-	-	396	-	-	-	-	-
Unigene12053_peanut	3.597	0.885353	5.14323	0.931274	-	-	-	-	397	-	-	-	-	-
Unigene12261_peanut	3.97061	0.885092	2.64664	0.753131	4.16256	0.570403	3.68354	0.482791	247	-	-	-	-	-
Unigene12262_peanut	3.38696	0.851265	1.81594	0.586801	3.06058	0.711306	1.55684	0.381585	273	-	-	-	-	-
Unigene12263_peanut	2.40185	0.813357	1.72024	0.696066	2.40273	0.661221	1.55175	0.462838	379	-	-	-	-	-
Unigene12288_peanut	6.35268	0.93574	5.18353	0.853843	-	-	-	-	287	-	-	-	-	-
Unigene12299_peanut	8.6221	0.830698	12.9496	0.996262	-	-	-	-	963	-	-	-	-	-
Unigene12300_peanut	5.68151	0.921323	9.95908	0.998655	-	-	-	-	241	-	-	-	-	-
Unigene12301_peanut	4.65111	0.802557	8.3539	0.987501	-	-	-	-	447	-	-	-	-	-
Unigene12360_peanut	3.93946	0.88735	2.44739	0.732532	-	-	-	-	271	-	-	-	-	-
Unigene12361_peanut	6.02406	0.94809	4.00975	0.856334	-	-	-	-	237	-	-	-	-	-
Unigene12433_peanut	3.83528	0.915743	3.19276	0.898677	-	-	-	-	284	-	-	-	-	-
Unigene12470_peanut	5.51805	0.910564	6.04384	0.932217	-	-	-	-	384	-	-	-	-	-
Unigene12471_peanut	5.96462	0.901867	6.04991	0.905199	-	-	-	-	431	-	-	-	-	-
Unigene12591_peanut	-5.72723	0.930521	-4.44068	0.905003	-	-	-	-	255	-	-	-	-	-
Unigene12759_peanut	3.52297	0.840831	3.2348	0.80906	-	-	-	-	513	-	-	-	-	-
Unigene12794_peanut	-3.94074	0.916391	-3.30217	0.902214	-2.49968	0.826958	-0.0143687	0.0599828	460	-	-	-	-	-
Unigene12803_peanut	6.25984	0.962128	2.1409	0.857776	-	-	-	-	216	-	-	-	-	-
Unigene13077_peanut	-8.57635	0.824318	-8.57635	0.820305	-1.45973	0.634399	0.491233	0.383488	288	-	-	-	-	-
Unigene13167_peanut	-3.92578	0.855999	-2.39712	0.805364	-5.12876	0.22771	-0.921477	0.123411	227	-	-	-	-	-
Unigene13191_peanut	-3.85574	0.880485	-2.75929	0.851023	0.587548	0.156205	1.20329	0.30155	378	-	-	-	-	-
Unigene13256_peanut	3.12569	0.862831	2.72958	0.829595	-	-	-	-	590	-	-	-	-	-
Unigene13257_peanut	2.66079	0.859603	2.50161	0.847534	-	-	-	-	724	-	-	-	-	-
Unigene13281_peanut	3.6947	0.876735	3.91701	0.887628	-	-	-	-	350	-	-	-	-	-
Unigene13395_peanut	8.42531	0.801706	7.10643	0.540937	-	-	-	-	201	-	-	-	-	-
Unigene13417_peanut	3.63933	0.890498	2.76378	0.832768	-	-	-	-	311	-	-	-	-	-
Unigene13791_peanut	-4.94055	0.882228	-2.73025	0.829115	-1.83977	0.676131	-1.41641	0.633204	1034	-	-	-	-	-
Unigene13932_peanut	6.73746	0.944415	4.71584	0.75599	-	-	-	-	462	-	-	-	-	-
Unigene13975_peanut	-1.74182	0.825435	-2.47323	0.875051	1.44106	0.259986	1.32997	0.240255	485	-	-	-	-	-
Unigene14021_peanut	2.90163	0.894556	2.20922	0.863684	-2.79782	0.0874733	-0.722404	0.0645072	274	-	-	-	-	-
Unigene14023_peanut	3.16677	0.904153	3.01828	0.899499	-3.17725	0.0990925	-3.17725	0.0959242	260	-	-	-	-	-
Unigene14033_peanut	-1.93153	0.848065	-4.26301	0.921986	2.91345	0.0926072	-	-	208	-	-	-	-	-
Unigene14124_peanut	4.19767	0.901546	6.54372	0.961691	-0.380495	0.0588349	-2.34368	0.07282	543	-	-	-	-	-
Unigene14337_peanut	4.93467	0.915176	5.17324	0.921114	-	-	-	-	437	-	-	-	-	-
Unigene14346_peanut	6.32772	0.959236	4.08678	0.889165	-	-	-	-	617	-	-	-	-	-
Unigene14378_peanut	7.35602	0.976452	5.418	0.913965	-	-	-	-	290	-	-	-	-	-
Unigene14437_peanut	3.37441	0.883536	5.36998	0.937888	-	-	-	-	750	-	-	-	-	-
Unigene14466_peanut	3.28882	0.858545	2.90706	0.82386	6.73947	0.466378	4.82323	0.194041	308	-	-	-	-	-
Unigene14577_peanut	4.38395	0.903787	4.13873	0.892142	-	-	-	-	840	-	-	-	-	-
Unigene14600_peanut	3.04856	0.894512	1.59021	0.783296	3.57981	0.89241	3.68548	0.903216	487	-	-	-	-	-
Unigene14623_peanut	-3.29178	0.818289	-0.731777	0.493414	-	-	-	-	346	-	-	-	-	-
Unigene14796_peanut	3.58474	0.869173	4.16247	0.897283	-	-	-	-	621	-	-	-	-	-
Unigene14817_peanut	2.88329	0.846999	1.80319	0.685922	1.96113	0.635605	1.61709	0.56107	529	-	-	-	-	-
Unigene14848_peanut	-12.7518	0.99574	-12.7518	0.99564	-	-	-	-	362	-	-	-	-	-
Unigene15008_peanut	-2.20479	0.826635	-0.75221	0.56612	-1.71722	0.713127	-0.659661	0.465084	292	-	-	-	-	-
Unigene15023_peanut	-2.15361	0.865538	-0.773781	0.631229	-1.28275	0.691638	-0.659226	0.512369	305	-	-	-	-	-
Unigene15115_peanut	3.46695	0.862608	4.02156	0.89218	-	-	-	-	279	-	-	-	-	-
Unigene15118_peanut	6.05536	0.941856	5.22654	0.904268	-1.07502	0.0686783	-2.46056	0.0780566	292	-	-	-	-	-
Unigene15348_peanut	8.20167	0.991015	4.37735	0.898358	3.1676	0.09902	-	-	376	-	-	-	-	-
Unigene15435_peanut	-2.21288	0.869011	-0.984009	0.702338	-2.54899	0.862308	-2.57215	0.873267	472	-	-	-	-	-
Unigene15536_peanut	-2.84582	0.848265	-1.69678	0.772484	-0.10305	0.0925669	-1.1508	0.394098	215	-	-	-	-	-
Unigene15723_peanut	-9.07584	0.992138	-7.57385	0.977624	-	-	2.71408	0.0837858	219	-	-	-	-	-
Unigene15737_peanut	-3.35581	0.852498	-1.77849	0.768042	-1.71783	0.654787	-0.935598	0.51552	240	-	-	-	-	-
Unigene15897_peanut	4.42195	0.892197	5.39835	0.928122	-	-	-	-	361	-	-	-	-	-
Unigene15898_peanut	4.32636	0.898701	5.03011	0.921698	-	-	-	-	615	-	-	-	-	-
Unigene16050_peanut	-3.93507	0.883192	-3.1896	0.865563	-1.01471	0.583841	1.41143	0.754059	201	-	-	-	-	-
Unigene16067_peanut	-1.60658	0.817904	-1.09654	0.733509	0.138285	0.176967	-0.0440183	0.089673	665	-	-	-	-	-
Unigene16161_peanut	-4.51639	0.920349	-0.64514	0.562413	-0.118063	0.0803808	-0.236086	0.103134	304	-	-	-	-	-
Unigene16166_peanut	-1.98008	0.842533	2.30839	0.873961	-	-	-	-	565	-	-	-	-	-
Unigene16169_peanut	1.9118	0.834102	2.06023	0.84758	0.922563	0.0775385	0.330672	0.0547247	285	-	-	-	-	-
Unigene16395_peanut	2.55704	0.837714	5.3806	0.938898	-	-	-	-	374	-	-	-	-	-
Unigene16614_peanut	-2.3309	0.864541	-1.04125	0.704212	-	-	-	-	288	-	-	-	-	-
Unigene16647_peanut	-2.07209	0.824974	-0.588548	0.50135	-1.00982	0.598098	-0.632759	0.475747	289	-	-	-	-	-
Unigene167_peanut	-4.68428	0.825197	-2.50209	0.757545	-	-	-	-	692	-	-	-	-	-
Unigene17315_peanut	-2.83668	0.852595	2.31163	0.869568	0.742122	0.332535	0.317623	0.169612	569	-	-	-	-	-
Unigene17359_peanut	4.48149	0.923007	5.89665	0.949924	-	-	-	-	427	-	-	-	-	-
Unigene17816_peanut	-1.95394	0.834933	-2.08972	0.845524	4.36045	0.161863	-	-	216	-	-	-	-	-
Unigene1807_peanut	4.29934	0.916965	3.9161	0.90443	-	-	-	-	566	-	-	-	-	-
Unigene18084_peanut	3.12202	0.875707	6.00832	0.952146	-	-	-	-	729	-	-	-	-	-
Unigene18085_peanut	1.65328	0.81227	1.06797	0.705215	-0.259082	0.24568	-1.01542	0.629941	331	-	-	-	-	-
Unigene18278_peanut	-8.74443	0.959272	-2.75951	0.85083	-	-	-	-	440	-	-	-	-	-
Unigene18498_peanut	2.5484	0.865692	3.77677	0.909787	-	-	-	-	412	-	-	-	-	-
Unigene1914_peanut	-6.49465	0.90533	-2.4678	0.808425	-	-	-	-	937	-	-	-	-	-
Unigene19329_peanut	-1.95362	0.820585	0.675936	0.570796	-0.827355	0.532996	-0.513626	0.409382	213	-	-	-	-	-
Unigene19371_peanut	-9.83652	0.997583	-5.59786	0.944899	-	-	-	-	273	-	-	-	-	-
Unigene19469_peanut	2.31129	0.80349	3.52394	0.890779	0.756431	0.434664	0.680978	0.415269	234	-	-	-	-	-
Unigene19494_peanut	-3.36781	0.892187	-3.85409	0.900324	0.0455262	0.0876371	-0.317911	0.271107	254	-	-	-	-	-
Unigene19553_peanut	-2.34194	0.872546	-1.38486	0.784335	-1.39622	0.748995	-1.64471	0.801539	363	-	-	-	-	-
Unigene19697_peanut	-2.33541	0.842223	-1.0237	0.668613	0.48164	0.0720929	0.84756	0.0911106	637	-	-	-	-	-
Unigene19711_peanut	-11.8328	0.99069	-11.8328	0.99055	-	-	-	-	288	-	-	-	-	-
Unigene19751_peanut	2.35728	0.802116	2.25782	0.787818	-1.43035	0.54069	-0.175369	0.147455	229	-	-	-	-	-
Unigene19935_peanut	-1.71457	0.805359	-0.451013	0.435004	-1.08066	0.673579	-1.01157	0.67536	227	-	-	-	-	-
Unigene19951_peanut	3.58125	0.852695	3.56581	0.850113	1.0237	0.454004	1.13537	0.510363	230	-	-	-	-	-
Unigene19955_peanut	-3.07888	0.867968	-1.93526	0.811629	-1.42157	0.675368	-0.248931	0.236737	661	-	-	-	-	-
Unigene20102_peanut	2.87128	0.88171	5.53459	0.943821	-	-	-	-	936	-	-	-	-	-
Unigene20235_peanut	-3.16785	0.835466	-0.732319	0.517584	-0.337903	0.252361	-0.065714	0.09537	201	-	-	-	-	-
Unigene20505_peanut	4.33939	0.894297	4.2812	0.889838	-	-	-	-	1246	-	-	-	-	-
Unigene20758_peanut	-2.61561	0.839583	-0.492446	0.426749	-0.389132	0.203491	-0.355787	0.195366	215	-	-	-	-	-
Unigene20833_peanut	2.57094	0.883505	2.46628	0.87882	1.0155	0.655125	-0.432046	0.392334	210	-	-	-	-	-
Unigene20874_peanut	-2.11178	0.83652	-0.59318	0.512468	-1.15119	0.693408	-0.734598	0.576643	211	-	-	-	-	-
Unigene20936_peanut	1.79216	0.83682	0.487036	0.486306	-2.87892	0.0878816	-2.87892	0.084696	432	-	-	-	-	-
Unigene21208_peanut	-3.88273	0.835471	-0.439839	0.354953	-3.64417	0.813703	-1.30877	0.649468	243	-	-	-	-	-
Unigene21401_peanut	-8.60292	0.828065	-2.83395	0.702323	-3.35172	0.526895	0.330429	0.18557	267	-	-	-	-	-
Unigene21558_peanut	2.85181	0.886496	1.86045	0.817361	3.71406	0.287533	6.51878	0.805059	211	-	-	-	-	-
Unigene21788_peanut	2.63825	0.83503	0.736731	0.355293	0.996294	0.544784	0.00348	0.0503288	211	-	-	-	-	-
Unigene22461_peanut	-1.71977	0.808788	-1.23059	0.737118	-0.745166	0.545158	0.195903	0.226869	395	-	-	-	-	-
Unigene2262_peanut	-10.0217	0.982069	-4.28868	0.906679	-	-	-	-	630	-	-	-	-	-
Unigene22625_peanut	-2.49902	0.819506	-3.1641	0.843681	1.60274	0.647702	0.43636	0.23829	1555	-	-	-	-	-
Unigene23190_peanut	-2.45601	0.87029	-1.64564	0.811281	0.0284702	0.0718619	-0.605179	0.388037	203	-	-	-	-	-
Unigene23194_peanut	-9.04292	0.969272	-6.22844	0.930767	-	-	-	-	476	-	-	-	-	-
Unigene23249_peanut	-4.33843	0.882715	-1.90481	0.792006	-	-	-	-	400	-	-	-	-	-
Unigene23250_peanut	-5.10502	0.828486	-5.35015	0.829066	-	-	-	-	400	-	-	-	-	-
Unigene23312_peanut	-1.70611	0.804623	-1.16859	0.721113	-2.52156	0.851696	-1.55077	0.783106	278	-	-	-	-	-
Unigene23318_peanut	-3.11862	0.811106	-2.70833	0.793723	0.211377	0.195004	1.06924	0.65256	276	-	-	-	-	-
Unigene23714_peanut	-2.76264	0.814687	-3.51673	0.836832	-	-	-	-	328	-	-	-	-	-
Unigene23969_peanut	6.6993	0.965776	2.37948	0.622838	4.5348	0.787442	2.72202	0.457167	236	-	-	-	-	-
Unigene24345_peanut	-2.49685	0.856194	-1.81312	0.810071	0.658261	0.393055	0.283697	0.207446	371	-	-	-	-	-
Unigene2448_peanut	-2.79979	0.886363	-1.41245	0.783106	-0.893112	0.610561	-0.959386	0.655998	271	-	-	-	-	-
Unigene24534_peanut	-1.92139	0.840378	-2.38868	0.869774	-1.16791	0.606644	-0.902027	0.550717	213	-	-	-	-	-
Unigene24620_peanut	-2.56363	0.808112	-1.79158	0.750059	-0.959224	0.336256	-0.498493	0.227825	214	-	-	-	-	-
Unigene24743_peanut	-1.90695	0.837794	-1.02248	0.700547	-0.507484	0.442022	-0.164361	0.198528	381	-	-	-	-	-
Unigene24763_peanut	-4.8484	0.913556	-4.25353	0.90135	-0.143571	0.0622763	-0.834822	0.0869743	461	-	-	-	-	-
Unigene24764_peanut	-3.82599	0.801444	-3.78952	0.796903	1.18964	0.153449	1.42441	0.182909	648	-	-	-	-	-
Unigene2493_peanut	3.69061	0.892997	4.74032	0.922983	-	-	-	-	780	-	-	-	-	-
Unigene25116_peanut	-2.58623	0.876866	-1.23984	0.750735	-3.17914	0.849694	-1.14218	0.670431	211	-	-	-	-	-
Unigene25235_peanut	-3.03075	0.881346	-2.29426	0.852519	-1.78161	0.571179	-1.08469	0.470125	351	-	-	-	-	-
Unigene25628_peanut	1.92712	0.812136	1.26261	0.685431	2.61475	0.641373	1.91464	0.488467	206	-	-	-	-	-
Unigene25724_peanut	4.39393	0.899772	3.42204	0.835084	4.04153	0.90227	3.06426	0.880171	257	-	-	-	-	-
Unigene25888_peanut	-4.76487	0.921333	-3.71042	0.900885	2.42858	0.433396	2.07708	0.362667	656	-	-	-	-	-
Unigene26447_peanut	-2.165	0.803046	-2.07505	0.796189	-0.869316	0.475088	-0.183006	0.167705	1555	-	-	-	-	-
Unigene26510_peanut	-11.5081	0.987544	-8.57153	0.981596	-4.68536	0.186563	-4.68536	0.184058	362	-	-	-	-	-
Unigene26560_peanut	-1.81844	0.824671	-1.74221	0.817423	-0.130102	0.0692022	0.156129	0.0731225	240	-	-	-	-	-
Unigene26573_peanut	-2.04136	0.802144	-0.849912	0.589225	-1.4407	0.419509	-1.59013	0.44943	235	-	-	-	-	-
Unigene26802_peanut	-1.70647	0.828681	-1.76869	0.835955	0.786884	0.254425	0.354762	0.136401	217	-	-	-	-	-
Unigene26811_peanut	-1.81962	0.806663	-1.28911	0.734637	0.094878	0.115991	-0.0566986	0.0922645	207	-	-	-	-	-
Unigene26939_peanut	3.55274	0.812495	2.53739	0.636193	3.90929	0.719387	2.00724	0.339459	321	-	-	-	-	-
Unigene27154_peanut	-1.99684	0.80139	-1.13349	0.675903	-0.0738047	0.0799429	0.500602	0.259908	442	-	-	-	-	-
Unigene27169_peanut	-2.29687	0.82632	-1.9559	0.801806	0.103698	0.124491	-0.0646089	0.0951425	454	-	-	-	-	-
Unigene27204_peanut	-9.50935	0.92261	-2.12567	0.768175	0.333162	0.242875	-0.227949	0.180995	220	-	-	-	-	-
Unigene2792_peanut	3.53356	0.858827	5.81898	0.943821	-	-	-	-	665	-	-	-	-	-
Unigene2805_peanut	-3.0924	0.84028	-2.27018	0.803729	-1.30748	0.315766	-0.737528	0.233334	664	-	-	-	-	-
Unigene2823_peanut	-2.14346	0.825715	-0.610645	0.506283	2.25298	0.552248	2.40316	0.598652	241	-	-	-	-	-
Unigene2827_peanut	-2.71418	0.826956	-0.750905	0.534214	-1.92784	0.590025	-1.80873	0.591357	274	-	-	-	-	-
Unigene2849_peanut	3.25737	0.840555	-1.57683	0.276142	3.80246	0.772669	0.863413	0.178446	512	-	-	-	-	-
Unigene28779_peanut	-1.95598	0.815312	-0.552211	0.479156	-0.245348	0.20715	-0.350607	0.274885	230	-	-	-	-	-
Unigene28782_peanut	6.55981	0.865627	4.78539	0.550122	4.33194	0.58573	3.34788	0.396938	295	-	-	-	-	-
Unigene28840_peanut	-3.22196	0.865909	-4.10812	0.883838	-	-	2.48763	0.0781744	225	-	-	-	-	-
Unigene28883_peanut	-2.60258	0.865602	-1.79461	0.813911	-	-	-	-	334	-	-	-	-	-
Unigene28886_peanut	5.76196	0.945873	4.2709	0.897443	-	-	-	-	241	-	-	-	-	-
Unigene2920_peanut	-2.42994	0.847401	-2.2329	0.836873	-0.911721	0.216644	0.97393	0.334916	940	-	-	-	-	-
Unigene29269_peanut	5.52522	0.823823	5.56849	0.824053	1.55881	0.41041	2.03975	0.547231	337	-	-	-	-	-
Unigene29396_peanut	-2.51923	0.876635	-1.64685	0.815163	-1.85394	0.80898	-1.33498	0.754053	260	-	-	-	-	-
Unigene29464_peanut	4.65559	0.931702	5.59227	0.945845	-	-	-	-	914	-	-	-	-	-
Unigene29475_peanut	-3.61693	0.858273	-3.24271	0.84775	-	-	-	-	281	-	-	-	-	-
Unigene29513_peanut	-4.52611	0.926532	-0.596127	0.548073	-	-	2.73741	0.0839598	393	-	-	-	-	-
Unigene29515_peanut	2.69566	0.888783	1.78642	0.832115	4.5164	0.914646	4.47611	0.920211	495	-	-	-	-	-
Unigene29558_peanut	-6.40671	0.962638	-3.83958	0.914667	0.859775	0.129133	1.58779	0.228162	230	-	-	-	-	-
Unigene29569_peanut	4.31347	0.925637	4.41862	0.925577	2.08502	0.0707335	2.82426	0.0843935	264	-	-	-	-	-
Unigene29579_peanut	4.29006	0.910931	6.01631	0.950881	-	-	-	-	277	-	-	-	-	-
Unigene29582_peanut	-6.76075	0.961472	-11.6969	0.989311	-	-	-	-	200	-	-	-	-	-
Unigene29594_peanut	-1.69197	0.815079	-1.50259	0.793075	-2.51386	0.847827	-0.540149	0.47159	358	-	-	-	-	-
Unigene29639_peanut	-8.87771	0.863177	-8.87771	0.860827	-	-	-	-	278	-	-	-	-	-
Unigene29647_peanut	3.19807	0.897135	4.73111	0.929505	-	-	-	-	226	-	-	-	-	-
Unigene29648_peanut	4.19326	0.871508	7.14609	0.972292	-	-	-	-	543	-	-	-	-	-
Unigene29649_peanut	-2.03986	0.805059	1.57126	0.80179	-	-	-	-	238	-	-	-	-	-
Unigene29706_peanut	6.06309	0.954586	4.37414	0.908068	-	-	-	-	260	-	-	-	-	-
Unigene29708_peanut	2.63831	0.876853	2.22703	0.85193	-	-	-	-	756	-	-	-	-	-
Unigene29710_peanut	7.78771	0.984025	7.3092	0.973498	-	-	-	-	305	-	-	-	-	-
Unigene29749_peanut	11.0191	0.98092	4.98551	0.202058	-	-	-	-	599	-	-	-	-	-
Unigene29751_peanut	-1.59226	0.808294	-0.734269	0.605252	0.382009	0.274407	0.219796	0.186829	414	-	-	-	-	-
Unigene29761_peanut	-2.8969	0.873918	-1.54171	0.78197	-0.340723	0.213861	-0.264627	0.183597	524	-	-	-	-	-
Unigene29763_peanut	7.56341	0.979828	5.43327	0.911983	-	-	-	-	356	-	-	-	-	-
Unigene29766_peanut	-5.02671	0.872902	-4.11396	0.853622	-	-	-	-	397	-	-	-	-	-
Unigene29770_peanut	3.24876	0.877781	5.67758	0.944564	-	-	0.969481	0.0551906	588	-	-	-	-	-
Unigene29777_peanut	-2.8336	0.890101	-5.66182	0.942032	-	-	-	-	231	-	-	-	-	-
Unigene29785_peanut	1.70097	0.819204	0.343415	0.347976	-	-	-	-	235	-	-	-	-	-
Unigene29789_peanut	-3.95206	0.800452	0.0836097	0.103007	-	-	-	-	224	-	-	-	-	-
Unigene29886_peanut	-5.61811	0.933361	-3.87408	0.900209	4.61484	0.449835	5.75232	0.683418	848	-	-	-	-	-
Unigene29939_peanut	9.88953	0.945994	-	-	12.2225	0.993219	6.34116	0.395059	237	-	-	-	-	-
Unigene29941_peanut	5.25265	0.842877	7.29038	0.963513	-	-	-	-	626	-	-	-	-	-
Unigene29967_peanut	-3.4464	0.877314	-2.46059	0.844693	-1.99405	0.711464	-0.740804	0.470607	200	-	-	-	-	-
Unigene29974_peanut	2.47188	0.856063	1.72288	0.771252	-	-	-	-	853	-	-	-	-	-
Unigene29975_peanut	1.99002	0.809963	1.66534	0.761342	3.1473	0.87066	2.09978	0.804205	320	-	-	-	-	-
Unigene29979_peanut	1.9248	0.831229	2.10012	0.847663	-	-	-	-	549	-	-	-	-	-
Unigene29986_peanut	-4.92259	0.916155	-3.91166	0.896764	-	-	-	-	250	-	-	-	-	-
Unigene30010_peanut	-5.12779	0.84453	-3.39602	0.804531	2.75362	0.256539	3.26051	0.334926	704	-	-	-	-	-
Unigene30023_peanut	7.45093	0.974635	5.68231	0.906281	-	-	-	-	306	-	-	-	-	-
Unigene30103_peanut	4.02022	0.911095	2.7204	0.852056	-	-	-	-	516	-	-	-	-	-
Unigene30132_peanut	2.6086	0.856655	2.42642	0.842603	-0.226594	0.191804	0.306877	0.260074	288	-	-	-	-	-
Unigene30202_peanut	-10.7155	0.974737	-4.45803	0.9018	-	-	-	-	250	-	-	-	-	-
Unigene30209_peanut	2.72565	0.835282	4.26594	0.911409	-	-	-	-	438	-	-	-	-	-
Unigene30218_peanut	-2.90287	0.855361	-4.14873	0.883707	-2.04052	0.552833	-0.830164	0.371658	375	-	-	-	-	-
Unigene30234_peanut	-2.21471	0.835622	0.114464	0.152229	-1.00497	0.512242	-1.12418	0.561707	288	-	-	-	-	-
Unigene30238_peanut	-3.28435	0.842264	-2.64716	0.819312	-3.10332	0.743359	-0.87423	0.48335	579	-	-	-	-	-
Unigene30271_peanut	5.40842	0.937311	4.29798	0.900528	-	-	-	-	221	-	-	-	-	-
Unigene30281_peanut	2.03904	0.818148	2.17971	0.833292	2.18075	0.707083	1.69394	0.611385	235	-	-	-	-	-
Unigene30286_peanut	10.6183	0.972494	8.04529	0.730851	-	-	-	-	311	-	-	-	-	-
Unigene30287_peanut	2.66335	0.868068	1.91283	0.799939	4.69684	0.186684	2.69361	0.0791382	239	-	-	-	-	-
Unigene30303_peanut	-4.6629	0.869855	-3.41201	0.842375	-	-	-	-	224	-	-	-	-	-
Unigene30338_peanut	2.73362	0.865181	0.993189	0.540227	-	-	-	-	561	-	-	-	-	-
Unigene30373_peanut	7.92786	0.969472	1.74926	0.129851	-	-	-	-	789	-	-	-	-	-
Unigene30374_peanut	-3.72997	0.880926	-3.46405	0.874195	-0.976197	0.416465	-0.0297301	0.0652247	427	-	-	-	-	-
Unigene30428_peanut	3.13223	0.852469	5.29441	0.934217	-	-	-	-	524	-	-	-	-	-
Unigene30450_peanut	4.05739	0.886614	4.26541	0.895291	-	-	-	-	334	-	-	-	-	-
Unigene30544_peanut	4.40538	0.882256	4.11943	0.860735	-	-	-	-	344	-	-	-	-	-
Unigene30546_peanut	5.38908	0.941108	5.03792	0.930387	-	-	-	-	270	-	-	-	-	-
Unigene30557_peanut	-2.46358	0.806674	-2.08189	0.781489	-	-	4.2802	0.149707	281	-	-	-	-	-
Unigene30568_peanut	4.93782	0.821741	4.81923	0.802389	-	-	-	-	230	-	-	-	-	-
Unigene30636_peanut	-10.5298	0.970082	-4.89759	0.904872	-	-	-	-	426	-	-	-	-	-
Unigene30637_peanut	-10.4411	0.967624	-3.53136	0.877008	-	-	-	-	250	-	-	-	-	-
Unigene30638_peanut	5.33736	0.837335	5.93675	0.891383	-	-	-	-	554	-	-	-	-	-
Unigene30647_peanut	4.87854	0.887027	5.45141	0.91544	-	-	-	-	314	-	-	-	-	-
Unigene30657_peanut	-8.04513	0.932497	-9.80115	0.941927	-	-	-	-	535	-	-	-	-	-
Unigene30680_peanut	-3.46034	0.849634	-3.58882	0.851064	2.44081	0.732519	2.55275	0.765233	259	-	-	-	-	-
Unigene30683_peanut	2.19502	0.813218	1.70186	0.733486	2.31452	0.628249	1.57465	0.453355	241	-	-	-	-	-
Unigene30693_peanut	-2.42664	0.873715	-2.1261	0.857326	0.616177	0.266619	1.83612	0.670238	229	-	-	-	-	-
Unigene30704_peanut	11.182	0.983435	8.0209	0.727002	-	-	-	-	281	-	-	-	-	-
Unigene30717_peanut	-5.35257	0.824661	-3.78986	0.787993	-4.08987	0.142066	0.689241	0.0943447	552	-	-	-	-	-
Unigene30731_peanut	5.66244	0.868527	4.72987	0.741535	-	-	-	-	735	-	-	-	-	-
Unigene30749_peanut	-9.89313	0.946153	-2.36119	0.812009	-	-	1.37968	0.0605717	357	-	-	-	-	-
Unigene30763_peanut	5.59971	0.82379	6.87881	0.933302	-	-	-	-	321	-	-	-	-	-
Unigene30764_peanut	-5.10651	0.88322	-3.77719	0.856277	-	-	2.21426	0.0723702	629	-	-	-	-	-
Unigene30779_peanut	6.65132	0.891692	6.36307	0.858714	-	-	-	-	723	-	-	-	-	-
Unigene30784_peanut	7.56952	0.967726	6.7709	0.934099	-	-	-	-	319	-	-	-	-	-
Unigene30791_peanut	4.4608	0.869908	4.51703	0.872635	-	-	-	-	280	-	-	-	-	-
Unigene30818_peanut	10.8686	0.978083	6.31684	0.38625	-	-	-	-	202	-	-	-	-	-
Unigene30826_peanut	10.4845	0.968936	12.2934	0.993704	-	-	-	-	278	-	-	-	-	-
Unigene30895_peanut	2.56527	0.802644	5.94852	0.949349	-	-	-	-	421	-	-	-	-	-
Unigene30919_peanut	4.82154	0.845061	4.62856	0.82041	-	-	-	-	679	-	-	-	-	-
Unigene30938_peanut	4.95809	0.879978	5.08574	0.886908	-	-	-	-	592	-	-	-	-	-
Unigene30944_peanut	-2.47905	0.835561	-2.81022	0.849275	1.32529	0.535247	1.09888	0.4745	271	-	-	-	-	-
Unigene30946_peanut	2.92821	0.859214	0.551159	0.275157	1.75761	0.479158	1.77333	0.493607	231	-	-	-	-	-
Unigene30972_peanut	1.88856	0.824759	1.36542	0.745946	1.21738	0.690101	1.01009	0.650435	235	-	-	-	-	-
Unigene31053_peanut	4.03793	0.906812	3.11076	0.86375	-	-	-	-	287	-	-	-	-	-
Unigene31078_peanut	4.70288	0.820865	5.13291	0.862411	-	-	-	-	352	-	-	-	-	-
Unigene31103_peanut	-2.29639	0.837948	-2.49428	0.847578	-6.02556	0.343486	-6.02556	0.343191	208	-	-	-	-	-
Unigene31114_peanut	-9.71342	0.936163	-9.71342	0.936659	-	-	-	-	342	-	-	-	-	-
Unigene31160_peanut	2.3175	0.842257	1.75794	0.773584	0.0383432	0.0651724	1.0782	0.462811	221	-	-	-	-	-
Unigene31179_peanut	2.45158	0.826766	3.3369	0.885771	-0.336735	0.29515	0.0113543	0.0590725	238	-	-	-	-	-
Unigene31210_peanut	-4.82881	0.898221	-7.91515	0.952107	-	-	2.10829	0.0671095	200	-	-	-	-	-
Unigene31223_peanut	9.66161	0.932989	4.3555	0.144957	-	-	-	-	301	-	-	-	-	-
Unigene31225_peanut	2.16642	0.811237	1.64528	0.724598	4.03163	0.829975	5.13701	0.910871	263	-	-	-	-	-
Unigene31231_peanut	3.64883	0.816404	5.92399	0.940482	-	-	-	-	589	-	-	-	-	-
Unigene31294_peanut	9.63374	0.931128	-	-	-	-	-	-	225	-	-	-	-	-
Unigene31385_peanut	3.59	0.830665	4.531	0.895805	0.791492	0.0591009	-	-	329	-	-	-	-	-
Unigene31443_peanut	8.6991	0.84139	10.5135	0.970475	-	-	-	-	399	-	-	-	-	-
Unigene31452_peanut	8.5727	0.823759	9.42613	0.916579	-	-	-	-	222	-	-	-	-	-
Unigene31480_peanut	-3.70002	0.813769	-4.48359	0.827441	-4.73384	0.594867	-3.23946	0.562847	314	-	-	-	-	-
Unigene31487_peanut	-3.26953	0.85018	-1.4409	0.723434	-4.40369	0.475802	-1.31747	0.328688	247	-	-	-	-	-
Unigene315_peanut	-2.45247	0.837722	-2.25731	0.827439	-1.15987	0.544741	-0.844202	0.474869	368	-	-	-	-	-
Unigene31543_peanut	10.2879	0.96252	9.1475	0.891347	-	-	-	-	212	-	-	-	-	-
Unigene31556_peanut	10.2171	0.959995	8.63672	0.828917	-	-	-	-	282	-	-	-	-	-
Unigene3156_peanut	4.30369	0.901454	3.84634	0.87856	-	-	-	-	401	-	-	-	-	-
Unigene31565_peanut	-10.5614	0.971013	-4.3523	0.896183	-	-	-	-	250	-	-	-	-	-
Unigene31579_peanut	2.48	0.82045	1.80514	0.712002	-	-	-	-	298	-	-	-	-	-
Unigene31583_peanut	6.80728	0.913164	6.20053	0.852956	-	-	-	-	292	-	-	-	-	-
Unigene31589_peanut	3.14861	0.868019	2.71492	0.834143	-	-	-	-	305	-	-	-	-	-
Unigene31593_peanut	7.25882	0.909688	5.34597	0.613069	-	-	-	-	671	-	-	-	-	-
Unigene31607_peanut	-2.85494	0.865292	-3.08316	0.871725	-1.90535	0.379576	-2.43441	0.419336	341	-	-	-	-	-
Unigene31705_peanut	-4.40515	0.902015	-3.51897	0.883872	-	-	-	-	351	-	-	-	-	-
Unigene31734_peanut	-9.11532	0.889375	-9.11532	0.888065	-	-	-	-	344	-	-	-	-	-
Unigene3174_peanut	-2.91286	0.853323	-1.87445	0.79406	-0.0056347	0.0560705	-0.284375	0.174128	354	-	-	-	-	-
Unigene31756_peanut	4.70167	0.860229	3.5309	0.699791	-	-	-	-	563	-	-	-	-	-
Unigene31771_peanut	-5.33629	0.831667	-3.13726	0.777193	-1.82103	0.153892	-0.816964	0.111037	229	-	-	-	-	-
Unigene31799_peanut	2.05888	0.821795	1.49918	0.733779	2.74043	0.768822	3.18915	0.833689	285	-	-	-	-	-
Unigene31841_peanut	-5.73227	0.924476	-3.54592	0.882705	-	-	-	-	256	-	-	-	-	-
Unigene31887_peanut	6.09751	0.944796	4.53903	0.86619	-	-	-	-	212	-	-	-	-	-
Unigene31919_peanut	9.33742	0.909506	7.65217	0.654155	-	-	-	-	212	-	-	-	-	-
Unigene31922_peanut	5.72154	0.936096	5.24985	0.916101	-	-	-	-	265	-	-	-	-	-
Unigene31946_peanut	7.94318	0.933074	2.80076	0.146088	-	-	-	-	293	-	-	-	-	-
Unigene31949_peanut	-9.26629	0.949057	-8.62161	0.946251	-8.48889	0.792442	-8.48889	0.798447	610	-	-	-	-	-
Unigene31959_peanut	4.34797	0.902097	4.01216	0.885229	-	-	-	-	258	-	-	-	-	-
Unigene31970_peanut	3.90342	0.84321	3.90999	0.841827	-	-	-	-	204	-	-	-	-	-
Unigene31978_peanut	-2.89758	0.866878	-2.56783	0.854347	2.91268	0.0926072	-	-	212	-	-	-	-	-
Unigene32006_peanut	9.97744	0.950128	8.66856	0.833524	-	-	-	-	408	-	-	-	-	-
Unigene32041_peanut	7.27327	0.924912	7.12671	0.912476	-	-	-	-	425	-	-	-	-	-
Unigene32101_peanut	2.97832	0.858968	2.05691	0.751085	-	-	-	-	271	-	-	-	-	-
Unigene32133_peanut	3.76719	0.872464	4.19825	0.893957	-	-	-	-	297	-	-	-	-	-
Unigene32150_peanut	4.37597	0.889124	4.64491	0.900995	-	-	1.26518	0.0555252	256	-	-	-	-	-
Unigene32153_peanut	-4.78079	0.883392	-3.42606	0.854935	3.46874	0.110228	-	-	350	-	-	-	-	-
Unigene32170_peanut	-6.10657	0.942943	-5.06445	0.920222	-	-	-	-	278	-	-	-	-	-
Unigene32179_peanut	2.9003	0.872538	2.51298	0.846208	6.1869	0.36991	4.31755	0.15452	306	-	-	-	-	-
Unigene3220_peanut	-3.15489	0.852454	-2.18354	0.80959	-2.01257	0.640105	-0.743068	0.4117	930	-	-	-	-	-
Unigene32207_peanut	-9.61163	0.929649	-9.61163	0.930022	-	-	-	-	219	-	-	-	-	-
Unigene32213_peanut	4.67592	0.839688	6.01292	0.928171	-	-	-	-	231	-	-	-	-	-
Unigene32236_peanut	8.6851	0.981223	6.57719	0.865678	-	-	1.28959	0.05556	202	-	-	-	-	-
Unigene32275_peanut	9.67829	0.933981	4.63867	0.169389	-	-	-	-	448	-	-	-	-	-
Unigene32287_peanut	-3.89973	0.886117	-10.4487	0.968789	-	-	-	-	261	-	-	-	-	-
Unigene32313_peanut	3.14143	0.803946	2.43536	0.68469	-	-	3.12573	0.0955387	211	-	-	-	-	-
Unigene32324_peanut	3.33892	0.85622	3.21796	0.845418	-	-	-	-	310	-	-	-	-	-
Unigene32490_peanut	2.74646	0.857865	5.47234	0.94121	-	-	-	-	348	-	-	-	-	-
Unigene32503_peanut	4.63437	0.845961	4.42224	0.820284	-	-	-	-	238	-	-	-	-	-
Unigene32508_peanut	5.46566	0.923164	4.07378	0.830233	-	-	-	-	219	-	-	-	-	-
Unigene32551_peanut	-3.40659	0.815838	-1.58686	0.697492	-0.921616	0.379082	-0.360309	0.21117	200	-	-	-	-	-
Unigene32556_peanut	-10.4344	0.967457	-10.4344	0.968393	-	-	-	-	210	-	-	-	-	-
Unigene32572_peanut	5.77675	0.938342	4.08226	0.847714	-	-	-	-	226	-	-	-	-	-
Unigene32582_peanut	5.92406	0.88331	5.05238	0.776075	-	-	-	-	258	-	-	-	-	-
Unigene32622_peanut	3.76702	0.871277	2.21327	0.660726	-	-	-	-	338	-	-	-	-	-
Unigene32629_peanut	4.31305	0.865204	0.999332	0.213675	0.930319	0.102641	0.846954	0.0951344	262	-	-	-	-	-
Unigene32643_peanut	-6.98541	0.950595	-3.08864	0.874154	-0.0284234	0.0621071	-0.0730253	0.0690638	203	-	-	-	-	-
Unigene32653_peanut	-5.46988	0.811406	-3.78554	0.771029	-1.17129	0.276212	0.110651	0.0793952	278	-	-	-	-	-
Unigene32683_peanut	-3.41714	0.805359	-1.91974	0.724113	-1.44131	0.428767	-0.0410289	0.0657709	221	-	-	-	-	-
Unigene32740_peanut	2.39891	0.811211	4.06826	0.907926	-	-	-	-	206	-	-	-	-	-
Unigene32766_peanut	8.99866	0.877289	6.60326	0.43814	-	-	-	-	353	-	-	-	-	-
Unigene32774_peanut	3.95253	0.860278	3.56651	0.823541	-	-	-	-	219	-	-	-	-	-
Unigene32780_peanut	5.96431	0.907816	5.35983	0.855781	-	-	-	-	200	-	-	-	-	-
Unigene32789_peanut	11.0956	0.982187	4.99412	0.202058	-	-	-	-	244	-	-	-	-	-
Unigene32799_peanut	3.97396	0.894428	2.97958	0.826266	-	-	-	-	206	-	-	-	-	-
Unigene32845_peanut	4.87165	0.919162	4.14227	0.887715	-	-	-	-	248	-	-	-	-	-
Unigene32846_peanut	9.7587	0.938675	9.76486	0.939778	-	-	-	-	227	-	-	-	-	-
Unigene32868_peanut	-3.10682	0.839029	-3.4516	0.847221	0.268014	0.130879	-6.90976	0.500145	216	-	-	-	-	-
Unigene32881_peanut	7.06085	0.961151	6.77966	0.94922	-	-	-	-	217	-	-	-	-	-
Unigene32883_peanut	-4.31313	0.809442	-2.85001	0.764877	-	-	-	-	336	-	-	-	-	-
Unigene32898_peanut	5.50772	0.905612	3.66813	0.6866	-	-	-	-	297	-	-	-	-	-
Unigene32912_peanut	3.96568	0.888793	3.39838	0.852231	-	-	-	-	415	-	-	-	-	-
Unigene32922_peanut	5.30797	0.844456	5.35147	0.845303	-	-	-	-	218	-	-	-	-	-
Unigene32992_peanut	7.36954	0.959852	6.16828	0.890247	-	-	-	-	229	-	-	-	-	-
Unigene32993_peanut	9.90197	0.946611	9.81996	0.943004	-	-	-	-	224	-	-	-	-	-
Unigene32999_peanut	2.08105	0.816722	2.06083	0.814531	-0.10963	0.0619916	-5.05275	0.21668	221	-	-	-	-	-
Unigene33012_peanut	2.84011	0.867935	2.81786	0.866154	-	-	-	-	202	-	-	-	-	-
Unigene3307_peanut	7.48503	0.952389	3.32963	0.325469	-	-	-	-	494	-	-	-	-	-
Unigene3308_peanut	10.299	0.962915	7.58895	0.642052	-	-	-	-	539	-	-	-	-	-
Unigene33117_peanut	3.93589	0.901674	2.32724	0.777672	-	-	-	-	227	-	-	-	-	-
Unigene33119_peanut	3.50319	0.850303	2.34252	0.684603	-	-	-	-	322	-	-	-	-	-
Unigene33142_peanut	4.07472	0.865738	3.47975	0.807618	-	-	-	-	214	-	-	-	-	-
Unigene33153_peanut	10.5871	0.971651	5.86112	0.30924	-	-	-	-	247	-	-	-	-	-
Unigene33171_peanut	2.47582	0.832564	2.35326	0.819402	-2.42934	0.401896	0.950228	0.382902	220	-	-	-	-	-
Unigene33179_peanut	10.2706	0.961938	8.25891	0.768468	-	-	-	-	202	-	-	-	-	-
Unigene3318_peanut	2.87897	0.829924	2.11683	0.717727	6.2993	0.388654	6.59123	0.439048	242	-	-	-	-	-
Unigene33187_peanut	5.90796	0.907419	4.07038	0.673464	-	-	-	-	260	-	-	-	-	-
Unigene3319_peanut	2.98427	0.850621	1.71034	0.651309	0.545541	0.092669	2.99073	0.457055	352	-	-	-	-	-
Unigene33226_peanut	3.77529	0.893917	1.85965	0.678839	-	-	-	-	203	-	-	-	-	-
Unigene33239_peanut	3.49019	0.86969	3.86773	0.888825	-	-	-	-	303	-	-	-	-	-
Unigene3324_peanut	-3.04069	0.875117	-4.03979	0.895895	-1.96607	0.0703708	1.732	0.0934478	200	-	-	-	-	-
Unigene33242_peanut	4.72781	0.849486	4.42708	0.81349	-	-	-	-	265	-	-	-	-	-
Unigene33247_peanut	9.53354	0.924274	6.67221	0.451914	-	-	-	-	272	-	-	-	-	-
Unigene33261_peanut	10.8472	0.977642	4.26315	0.139861	-	-	-	-	217	-	-	-	-	-
Unigene33264_peanut	-9.87444	0.945153	-4.3461	0.869103	-	-	-	-	230	-	-	-	-	-
Unigene33310_peanut	-6.38655	0.843777	-1.92898	0.696474	-0.471411	0.241924	0.349347	0.225081	205	-	-	-	-	-
Unigene33328_peanut	4.71159	0.822026	2.74666	0.444531	-	-	-	-	204	-	-	-	-	-
Unigene33340_peanut	6.67404	0.939916	5.18967	0.816716	-	-	-	-	245	-	-	-	-	-
Unigene3336_peanut	3.13241	0.818788	2.72182	0.761779	2.17824	0.683409	2.13557	0.689562	293	-	-	-	-	-
Unigene33393_peanut	11.0165	0.980884	6.73391	0.463076	-	-	-	-	204	-	-	-	-	-
Unigene33405_peanut	10.3552	0.964891	8.03669	0.729876	-	-	-	-	233	-	-	-	-	-
Unigene33411_peanut	7.90474	0.973492	5.88438	0.851367	-	-	-	-	218	-	-	-	-	-
Unigene33449_peanut	9.7788	0.939788	8.17448	0.754087	-	-	-	-	223	-	-	-	-	-
Unigene33480_peanut	-2.05487	0.822744	-2.32946	0.841133	-	-	-	-	200	-	-	-	-	-
Unigene33483_peanut	-4.5716	0.84197	-7.62917	0.897497	-	-	-	-	219	-	-	-	-	-
Unigene33484_peanut	10.7462	0.97545	-	-	-	-	-	-	202	-	-	-	-	-
Unigene33504_peanut	9.77943	0.939898	8.97105	0.872113	-	-	-	-	220	-	-	-	-	-
Unigene33508_peanut	10.0813	0.954853	5.70434	0.28617	-	-	-	-	202	-	-	-	-	-
Unigene33513_peanut	9.13815	0.891616	5.45914	0.253982	-	-	-	-	200	-	-	-	-	-
Unigene33514_peanut	7.16775	0.922105	5.49047	0.700459	-	-	-	-	207	-	-	-	-	-
Unigene33526_peanut	6.25535	0.922546	4.39384	0.711701	-	-	-	-	208	-	-	-	-	-
Unigene33539_peanut	5.69468	0.934176	4.64928	0.884985	-	-	-	-	235	-	-	-	-	-
Unigene33559_peanut	9.94925	0.948783	8.12168	0.745149	-	-	-	-	229	-	-	-	-	-
Unigene33585_peanut	4.8519	0.893761	4.8739	0.893198	-	-	-	-	210	-	-	-	-	-
Unigene3544_peanut	6.50812	0.940305	5.22748	0.850519	-	-	-	-	762	-	-	-	-	-
Unigene3594_peanut	-4.32275	0.866532	-2.94614	0.832254	0.301201	0.0826026	1.0264	0.174816	384	-	-	-	-	-
Unigene3595_peanut	-5.28707	0.938995	-4.89143	0.92932	-0.528289	0.124128	0.502353	0.140583	200	-	-	-	-	-
Unigene3606_peanut	4.11869	0.878278	3.70871	0.846624	-	-	-	-	708	-	-	-	-	-
Unigene3610_peanut	-8.80467	0.854328	-1.17163	0.55723	-	-	-	-	256	-	-	-	-	-
Unigene3621_peanut	2.72915	0.829406	3.72682	0.892417	-	-	-	-	579	-	-	-	-	-
Unigene3622_peanut	2.56482	0.807832	3.75796	0.892558	-	-	-	-	255	-	-	-	-	-
Unigene3673_peanut	2.47101	0.842892	0.663236	0.381352	2.14835	0.602126	1.56422	0.463296	412	-	-	-	-	-
Unigene3690_peanut	4.85452	0.916376	3.35704	0.822703	-	-	-	-	383	-	-	-	-	-
Unigene3752_peanut	3.75338	0.911392	2.57469	0.86784	0.873099	0.415638	1.83296	0.722427	259	-	-	-	-	-
Unigene3863_peanut	2.66303	0.804138	3.33278	0.864516	-	-	-	-	245	-	-	-	-	-
Unigene3948_peanut	4.99598	0.861857	4.45839	0.799274	-	-	-	-	267	-	-	-	-	-
Unigene3999_peanut	4.96399	0.897114	3.33299	0.717717	-	-	-	-	203	-	-	-	-	-
Unigene4004_peanut	3.64615	0.836317	1.84593	0.493499	-0.16994	0.076797	1.30949	0.323811	208	-	-	-	-	-
Unigene4024_peanut	5.67873	0.939242	4.80502	0.90679	-	-	-	-	200	-	-	-	-	-
Unigene4032_peanut	3.6361	0.899496	5.4067	0.939685	-	-	-	-	240	-	-	-	-	-
Unigene4054_peanut	4.62443	0.85703	3.15982	0.635268	-0.577389	0.459076	-0.614072	0.496276	281	-	-	-	-	-
Unigene4071_peanut	6.86896	0.942648	5.83615	0.868733	-	-	-	-	208	-	-	-	-	-
Unigene4107_peanut	4.78338	0.885045	6.46786	0.952446	-	-	-	-	215	-	-	-	-	-
Unigene4114_peanut	3.34663	0.821365	2.9117	0.760527	3.20671	0.739316	1.40287	0.344816	676	-	-	-	-	-
Unigene4254_peanut	4.90163	0.865697	0.496148	0.0909942	-	-	-	-	211	-	-	-	-	-
Unigene4274_peanut	5.7857	0.88107	7.30591	0.961632	-	-	-	-	449	-	-	-	-	-
Unigene4343_peanut	2.05777	0.811483	1.77755	0.770936	1.17479	0.552355	-0.181517	0.127478	217	-	-	-	-	-
Unigene4376_peanut	4.29711	0.847637	1.05459	0.201894	-	-	-	-	660	-	-	-	-	-
Unigene4398_peanut	5.50206	0.933956	3.57364	0.825516	-	-	-	-	242	-	-	-	-	-
Unigene4414_peanut	10.6094	0.972294	8.94646	0.869036	-	-	-	-	291	-	-	-	-	-
Unigene4418_peanut	4.04735	0.884669	3.51706	0.847454	-	-	-	-	230	-	-	-	-	-
Unigene4419_peanut	4.95323	0.864884	3.4983	0.652124	-	-	-	-	339	-	-	-	-	-
Unigene4460_peanut	9.69189	0.934832	8.191	0.756766	-	-	-	-	215	-	-	-	-	-
Unigene4462_peanut	5.35036	0.930854	4.58634	0.901504	2.80075	0.538554	3.11306	0.617071	238	-	-	-	-	-
Unigene4498_peanut	4.32118	0.869211	3.42277	0.770707	-	-	-	-	217	-	-	-	-	-
Unigene4577_peanut	10.0662	0.954225	12.5445	0.99474	-	-	-	-	303	-	-	-	-	-
Unigene4593_peanut	9.05498	0.883184	8.7458	0.843485	-	-	-	-	200	-	-	-	-	-
Unigene4596_peanut	5.09315	0.928457	3.12924	0.825017	-	-	-	-	325	-	-	-	-	-
Unigene4597_peanut	5.74579	0.940644	3.28309	0.781445	-	-	-	-	225	-	-	-	-	-
Unigene4662_peanut	9.41693	0.915981	9.07995	0.884147	-	-	-	-	282	-	-	-	-	-
Unigene4678_peanut	4.50592	0.867286	3.63942	0.768322	-	-	-	-	233	-	-	-	-	-
Unigene4682_peanut	2.50008	0.859355	0.79663	0.498753	-	-	-	-	288	-	-	-	-	-
Unigene4705_peanut	-2.27289	0.850754	-2.26055	0.850344	-	-	-	-	316	-	-	-	-	-
Unigene4792_peanut	3.53566	0.855663	3.33788	0.837367	-	-	-	-	269	-	-	-	-	-
Unigene4794_peanut	-10.1506	0.957598	-10.1506	0.958629	-5.67518	0.292831	-1.05721	0.161577	291	-	-	-	-	-
Unigene4889_peanut	4.2684	0.837309	6.02626	0.937739	-	-	-	-	289	-	-	-	-	-
Unigene4891_peanut	3.20095	0.844612	5.43354	0.935778	-	-	-	-	207	-	-	-	-	-
Unigene4900_peanut	4.69431	0.906622	4.49494	0.896006	-	-	-	-	216	-	-	-	-	-
Unigene5047_peanut	4.08537	0.910016	5.61749	0.943238	-	-	-	-	257	-	-	-	-	-
Unigene5051_peanut	4.82486	0.900167	4.10089	0.850557	-	-	-	-	291	-	-	-	-	-
Unigene5068_peanut	4.30374	0.896178	3.40083	0.834274	-	-	-	-	261	-	-	-	-	-
Unigene5119_peanut	6.27156	0.946012	4.89536	0.87526	-	-	-	-	239	-	-	-	-	-
Unigene5120_peanut	3.18376	0.814638	1.7702	0.531885	-	-	-	-	202	-	-	-	-	-
Unigene5123_peanut	3.86367	0.851705	2.70554	0.689372	-	-	-	-	287	-	-	-	-	-
Unigene5132_peanut	4.68626	0.899578	4.70384	0.898651	-	-	-	-	283	-	-	-	-	-
Unigene5137_peanut	3.9337	0.878837	4.10971	0.886959	-	-	-	-	356	-	-	-	-	-
Unigene5152_peanut	7.19454	0.915427	-0.431358	0.0485074	8.81347	0.976885	0.0612021	0.0496969	377	-	-	-	-	-
Unigene5165_peanut	5.09456	0.857709	3.75783	0.655574	-	-	-	-	241	-	-	-	-	-
Unigene5175_peanut	9.29224	0.905868	-	-	8.14012	0.734555	4.55007	0.169885	356	-	-	-	-	-
Unigene5193_peanut	3.32403	0.854346	1.63807	0.562297	1.90128	0.797995	1.64882	0.779795	280	-	-	-	-	-
Unigene5199_peanut	10.2133	0.959877	13.0691	0.996715	-	-	-	-	267	-	-	-	-	-
Unigene5203_peanut	5.04885	0.872774	4.86253	0.854321	-	-	-	-	282	-	-	-	-	-
Unigene5210_peanut	-3.15129	0.834405	-9.23499	0.935855	-1.55445	0.551974	-3.75549	0.709427	504	-	-	-	-	-
Unigene5219_peanut	5.77268	0.93828	4.08539	0.849038	-	-	-	-	342	-	-	-	-	-
Unigene5228_peanut	4.90376	0.840434	4.10989	0.72448	-	-	-	-	200	-	-	-	-	-
Unigene5256_peanut	-1.60151	0.800609	-0.282583	0.317318	-2.0906	0.818111	-1.46119	0.76266	202	-	-	-	-	-
Unigene5262_peanut	-4.88275	0.921672	-4.03723	0.905217	-	-	-	-	204	-	-	-	-	-
Unigene5292_peanut	3.64034	0.816874	4.70394	0.896677	-	-	-	-	276	-	-	-	-	-
Unigene5293_peanut	6.28447	0.891331	7.47707	0.958727	-	-	-	-	201	-	-	-	-	-
Unigene5294_peanut	3.17991	0.828263	2.92294	0.796878	-	-	-	-	384	-	-	-	-	-
Unigene5303_peanut	6.23309	0.95201	3.95087	0.83594	-	-	-	-	248	-	-	-	-	-
Unigene5305_peanut	10.7744	0.97606	13.479	0.997622	-	-	-	-	201	-	-	-	-	-
Unigene5308_peanut	3.95163	0.895522	3.22775	0.853488	-	-	-	-	236	-	-	-	-	-
Unigene5359_peanut	3.37143	0.823305	3.92744	0.869211	-	-	-	-	211	-	-	-	-	-
Unigene5360_peanut	3.86609	0.890426	4.0907	0.898319	2.06219	0.0706637	1.69381	0.0611393	220	-	-	-	-	-
Unigene5382_peanut	6.11535	0.92545	5.85958	0.908461	-	-	-	-	265	-	-	-	-	-
[truncated: 171 more rows]

## Sheet: N4 shoots unknown DEGs
GeneID	log2(N4/ST)-R	P value	log2(R3/ST)-R	P value	log2(N4/ST)-S	P value	log2(R3/ST)-S	P value	geneLength	KEGG Orthology	GO Component	GO Function	GO Process	Blast nr
[truncated: 218 more rows]
