# Supplementary material for: Identification of Metabolites and Transcripts Involved in Salt Stress and Recovery in Peanut
Source: Front Plant Sci. 2018 Feb 22;9:217. doi: 10.3389/fpls.2018.00217 (PMC5827294; doi:10.3389/fpls.2018.00217)
Supplement: Table S5 — Photosynthesis relative gene variation. [file Table5.XLS]

## Sheet: sheet 1
	Transcript ID	ST	N4	R3
Pn-PSII	Unigene29694_peanut	1	1.16035	1.2649
	Unigene6505_peanut	1	1.22648	1.19285
	CL5702.Contig1_peanut	1	0.493839	0.648691
	CL9069.Contig2_peanut	1	5.42645	3.36821
	Unigene31098_peanut	1	0.403823	0.560865
	Unigene7488_peanut	1	0.53503	0.70396
	CL6617.Contig2_peanut	1	0.281495	0.454208
	Unigene15764_peanut	1	0.47398	0.592416
	Unigene14902_peanut	1	0.589988	0.709018
	CL5702.Contig2_peanut	1	1.00288	0.949263	`
	CL9069.Contig3_peanut	1	0.460899	0.567941
Pn-PSI	Unigene11966_peanut	1	0.784174	0.933017
	Unigene23265_peanut	1	0.349437	0.391581
	Unigene21687_peanut	1	0.847657	0.956568
	Unigene31906_peanut	1	1.40944	1.13843
	Unigene31102_peanut	1	1.13556	1.25185
	CL4897.Contig2_peanut	1	0.27787	0.553039
	Unigene21688_peanut	1	0.609234	0.83768
	Unigene773_peanut	1	0.35282	0.540411
	CL4897.Contig1_peanut	1	0.422046	0.638473
	Unigene6241_peanut	1	0.38299	0.52413
	CL8652.Contig1_peanut	1	0.352755	0.681941
	CL8652.Contig2_peanut	1	0.485616	0.716646
	CL4897.Contig3_peanut	1	0.451478	0.606681
	Unigene14119_peanut	1	0.343314	0.599353
Pn-chlorophyllab binding	Unigene12845_peanut	1	0.384277	0.490211
	CL8396.Contig2_peanut	1	0.220325	0.403747
	Unigene14532_peanut	1	0.253094	0.523613
	CL8396.Contig1_peanut	1	0.17779	0.447649
	Unigene24746_peanut	1	0.238436	0.450103
	CL8396.Contig3_peanut	1	0.184633	0.497473
	CL8396.Contig4_peanut	1	0.147291	0.545575
	Unigene12846_peanut	1	0.254177	0.49585
	CL1539.Contig2_peanut	1	0.263884	0.457784
Pn-rubisco	CL8063.Contig4_peanut	1	0.774971	1.36197
	Unigene21013_peanut	1	0.691602	0.695733
	Unigene25029_peanut	1	0.5339	0.535029
	Unigene14118_peanut	1	0.420587	0.538335
	CL8063.Contig5_peanut	1	1.30082	1.16952
	Unigene1490_peanut	1	0.971553	0.993116
	CL8063.Contig2_peanut	1	0.455013	0.781533
	CL8063.Contig1_peanut	1	0.821228	0.726714
	CL8063.Contig3_peanut	1	0.543499	0.877842
