# Supplementary material for: Identification of Metabolites and Transcripts Involved in Salt Stress and Recovery in Peanut
Source: Front Plant Sci. 2018 Feb 22;9:217. doi: 10.3389/fpls.2018.00217 (PMC5827294; doi:10.3389/fpls.2018.00217)
Supplement: Table S6 — PCA data. [file Table6.XLSX]

## Sheet: Figure 8
Group 1
K_r	-0.00327036	-0.0138103
Na/K_r	0.0190378	-0.000766519
Na/K_s	0.0449796	0.00696382
Na_r	0.0128169	-0.0178059
Na_s	0.0428129	0.0111943
Pn	-0.00576179	-0.00235145
REC	0.00563295	0.00988027
Tr	-0.00255643	-0.00412655
1-Kestose_s	0.00740313	0.00337316
1-Methylhydantoin_s	-0.00522229	-0.00242433
2-Aminoethanethiol_s	-0.00672307	-0.0036979
3-Cyanoalanine_s	-0.0107739	-0.00518065
4-Hydroxybutyrate_s	-0.00930123	-0.00703279
5-Dihydrocortisone_s	-0.0227839	-0.0242437
Aminooxyacetic acid_s	-0.00669231	-0.00926135
Caffeic acid_s	0.00825285	0.0081174
Carbazole_s	0.00893282	0.00365579
Citric acid_r	0.00850936	-0.0112511
Cysteinylglycine_s	-0.00592344	-0.00151529
Ethanolamine_s	-0.00331833	-0.00198775
Fucose_s	-0.0113033	0.00778689
Gallic acid_r	0.00840139	0.00146793
Gallic acid_s	-0.0090825	-0.00265728
Glycerol_s	-0.00636155	-0.000367262
Glycocyamine_s	-0.00380097	-0.00201599
L-Malic acid_s	-0.0143903	-0.00794158
Mannitol_s	0.0105581	0.00463215
Melibiose_s	-0.00737347	-0.00608041
Methylmalonic acid_s	-0.0122086	-0.000305908
Myo-inositol_r	0.00938097	-0.00692595
Myo-inositol_r	0.00938097	-0.00692595
N-formyl-L-methionine_s	-0.00616891	-0.00434423
Nicotinoylglycine_s	-0.00609027	-0.00704053
Norleucine_s	0.00587528	-0.00694695
Oxoproline_s	0.0102824	0.00444114
Palatinitol_s	0.00600625	-0.000603539
Phenylalanine_r	0.00514491	-0.00796424
Phosphate_r	-0.00808562	-0.00243049
Phosphate_s	-0.0096973	-0.0018312
Proline_r	0.0234731	-0.003121
Sedoheptulose_s	0.00707335	0.00685934
Serine_r	0.0157295	-0.00849401
Serine_s	0.0119484	-0.00552481
Tartaric acid_s	-0.0050738	-4.2501e-05
Trans-4-hydroxy-L-proline_s	-0.00949615	0.00190747
Tyrosine_s	-0.0045762	-0.00347784
Valine_r	0.00930022	-0.00323338
Unigene29656_r	-0.0316127	0.0386004
CL1756.Contig3_r	-0.0314682	0.00669385
CL6260.Contig3_r	-0.0298565	-0.0186482
CL7872.Contig4_r	-0.0289781	0.0020762
Unigene11168_r	-0.0286567	-0.00327624
Unigene2260_r	-0.0256586	0.00054952
Unigene4779_r	-0.0255976	0.00480927
Unigene1432_s	-0.0253757	0.0299584
CL5494.Contig1_r	-0.0252849	0.0309581
Unigene5840_r	-0.0244843	-0.00570933
CL3187.Contig1_r	-0.0232419	-0.00261918
CL3670.Contig1_r	-0.0231296	0.0180405
CL7564.Contig1_s	-0.0224063	0.046234
Unigene4370_r	-0.0224029	-0.00365828
Unigene9317_r	-0.0218946	0.0078474
CL3197.Contig8_s	-0.0215247	0.0272379
CL250.Contig12_s	-0.0211929	0.0211653
Unigene30143_s	-0.0208973	0.0228603
Unigene29650_s	-0.0200965	0.0294428
CL1005.Contig6_r	-0.0200114	0.00598974
Unigene28840_r	-0.0198847	-0.0071608
CL1192.Contig8_r	-0.0192808	0.0264829
CL10227.Contig1_r	-0.0192011	-0.00665902
Unigene686_s	-0.0191263	0.0118937
Unigene21226_s	-0.0190247	0.024549
Unigene11931_r	-0.0190062	-0.0219398
Unigene21768_r	-0.0185237	-0.00681651
Unigene26014_s	-0.0182449	0.020392
Unigene17056_r	-0.0181168	-0.00969381
Unigene7859_s	-0.0180326	0.0291263
Unigene14395_s	-0.0179611	0.0250605
CL9875.Contig3_s	-0.0178001	0.0125442
Unigene17590_s	-0.0177045	0.0224573
Unigene14120_r	-0.0175278	0.00800768
Unigene14785_s	-0.0174322	-0.00831433
CL3444.Contig2_s	-0.0174199	0.0201711
CL5344.Contig5_s	-0.0173639	0.023606
Unigene12161_r	-0.0172784	0.0104356
Unigene19447_r	-0.0172113	-0.00026982
Unigene25235_r	-0.0171366	0.00488244
CL6451.Contig1_r	-0.0170711	-0.00841137
Unigene7807_r	-0.0170143	0.012197
Unigene12821_r	-0.0169019	-0.0155611
CL580.Contig12_r	-0.0168217	-0.00998536
CL5178.Contig1_r	-0.0167837	0.00295202
Unigene7108_r	-0.016542	0.0142997
CL5578.Contig1_r	-0.0161936	0.00169987
Unigene14892_s	-0.0161478	0.0185177
Unigene14009_r	-0.0160757	-0.00374732
Unigene8294_r	-0.0160193	0.00920745
CL7753.Contig2_s	-0.0158644	0.0184267
Unigene24031_s	-0.015722	0.0199622
Unigene33075_s	-0.0156182	0.013393
Unigene5941_s	-0.0154355	0.0075429
CL9301.Contig1_s	-0.0152571	0.0149498
Unigene17408_s	-0.0152396	0.0175359
CL10790.Contig1_r	-0.0150002	-0.0211557
CL2603.Contig2_s	-0.0147977	0.0481882
Unigene11247_s	-0.0147434	0.0187965
Unigene31103_r	-0.0146347	-0.00296695
Unigene19077_s	-0.0145837	0.0229896
Unigene13959_s	-0.0143297	0.00893152
Unigene15457_s	-0.0142823	0.016661
Unigene15200_s	-0.0142029	-0.00364451
Unigene21154_s	-0.014071	0.00625308
Unigene2549_s	-0.014057	0.0160447
Unigene15212_s	-0.0139877	0.0140454
CL5482.Contig3_s	-0.0138066	0.00241693
CL141.Contig6_r	-0.0137658	-0.00414238
CL707.Contig2_r	-0.0137137	0.00671818
CL2365.Contig3_r	-0.0137082	0.00591805
Unigene16975_r	-0.0136238	-0.00288025
Unigene16378_s	-0.0136141	0.0143214
CL9828.Contig2_s	-0.0135998	0.0116759
Unigene30238_s	-0.013485	0.0199994
Unigene8171_s	-0.0134666	0.0173008
CL3662.Contig2_r	-0.0133216	-0.00248317
CL658.Contig3_s	-0.0132265	0.0120582
Unigene23312_s	-0.0132137	0.00852471
Unigene5854_s	-0.0132094	0.00241206
Unigene10050_s	-0.0132032	0.00472605
Unigene10827_s	-0.0130409	0.00926821
Unigene25314_r	-0.0127738	0.0103871
Unigene14784_s	-0.012646	-0.000389925
Unigene11840_r	-0.0126287	0.00133232
Unigene13201_s	-0.0126259	0.0133814
Unigene14323_r	-0.012599	0.00608273
Unigene9056_s	-0.0125321	0.00898982
CL3036.Contig1_s	-0.0124262	0.0140428
Unigene8824_s	-0.0123764	0.0111886
Unigene20159_s	-0.0122795	0.0127371
Unigene18463_r	-0.012228	0.00952046
Unigene26953_r	-0.0120465	0.00427547
CL5902.Contig1_s	-0.0119725	0.018834
CL2426.Contig1_r	-0.0119591	0.000417839
Unigene17137_s	-0.011799	0.010437
Unigene16650_s	-0.0116178	0.00620181
Unigene19566_s	-0.0116168	0.0124759
CL7409.Contig1_s	-0.0114739	0.00643855
Unigene19933_r	-0.0112815	0.00219069
Unigene10614_s	-0.0111857	0.0010958
Unigene24735_r	-0.0111169	-0.00541553
Unigene25310_r	-0.0110245	0.00494471
Unigene25364_s	-0.0110029	0.0082153
Unigene24680_r	-0.0109791	-0.000694791
Unigene11689_s	-0.0108775	0.00262022
Unigene13679_r	-0.010851	-0.00217018
Unigene29693_r	-0.0108477	0.00386834
Unigene3187_s	-0.0107208	0.0138529
Unigene26736_s	-0.0107196	0.00935469
CL6497.Contig2_s	-0.0107113	0.0163283
Unigene12385_s	-0.0107041	0.0026141
Unigene21721_s	-0.0106986	0.0134272
CL7219.Contig6_s	-0.0106187	5.28007e-05
Unigene10763_s	-0.0103741	0.0115997
Unigene14002_s	-0.0103421	0.0107435
CL6514.Contig2_r	-0.0101465	0.000142244
CL538.Contig15_r	-0.0100969	0.0029671
Unigene12846_s	-0.0100322	0.00984517
CL1539.Contig2_s	-0.0100113	0.0060044
Unigene15055_s	-0.0099885	0.00921058
CL5697.Contig1_s	-0.00998749	0.00234555
CL3702.Contig9_r	-0.00997341	-0.000714239
CL7150.Contig3_r	-0.00996921	-0.00551675
CL2979.Contig2_s	-0.00985665	0.00562051
CL287.Contig5_s	-0.0097474	0.00805989
CL5992.Contig1_r	-0.00968028	-0.00197617
Unigene17635_r	-0.00953964	0.000115652
Unigene24356_r	-0.00942751	0.00237259
Unigene12375_r	-0.00935254	0.00373222
Unigene18377_s	-0.00923889	0.00644319
CL10771.Contig2_s	-0.00919178	0.00262194
Unigene23901_s	-0.00918149	0.012544
CL766.Contig1_r	-0.00905484	0.00566366
CL6363.Contig2_s	-0.00902733	0.0140633
Unigene13549_r	-0.00892395	-0.0036344
CL3855.Contig2_r	-0.00888072	0.00850857
CL10649.Contig1_s	-0.00884928	0.0033114
CL1326.Contig1_r	-0.00869774	0.000947681
CL8628.Contig2_r	-0.00864331	0.00644719
CL6175.Contig1_s	-0.00859416	0.00311187
Unigene19003_r	-0.00856641	-0.00232742
Unigene15811_s	-0.0084246	0.00276736
CL9112.Contig1_s	-0.00841543	0.00753699
Unigene10531_r	-0.00840277	0.000883152
Unigene15176_r	-0.00831251	0.00776428
Unigene16565_r	-0.00819866	-0.00370662
Unigene20533_s	-0.00815538	0.00464127
Unigene136_r	-0.00806086	-0.00552294
CL5512.Contig1_s	-0.00804248	0.00364036
CL9359.Contig1_s	-0.00788866	0.0369638
CL2648.Contig2_r	-0.00786784	0.0101751
Unigene24734_r	-0.00784655	0.000185747
CL1791.Contig1_s	-0.00774529	0.00968673
CL3694.Contig3_r	-0.00772518	-0.00177241
Unigene773_s	-0.00771228	0.0051289
CL6900.Contig1_s	-0.00763746	0.0359268
Unigene12808_r	-0.00753896	-0.000305145
Unigene803_r	-0.00753521	0.0062043
Unigene23527_s	-0.00749961	0.00433226
Unigene8632_r	-0.00741208	0.00576167
Unigene19810_s	-0.00735418	0.00684013
Unigene21723_r	-0.0071911	0.00147227
Unigene2208_s	-0.00703858	0.00694703
Unigene18851_s	-0.00696182	0.00882256
Unigene6091_s	-0.00686514	0.000900393
Unigene15513_r	-0.00673768	0.00716384
CL3625.Contig1_s	-0.00673759	0.00398849
Unigene12514_r	-0.00639443	0.00740931
Unigene12819_r	-0.00633984	-0.00176211
Unigene12980_r	-0.00619713	-0.00327493
Unigene2345_r	-0.00619608	-0.00571471
Unigene20984_r	-0.00616342	0.0140201
CL218.Contig3_r	-0.00615889	0.000226609
Unigene27561_r	-0.00604798	-0.00151909
CL143.Contig1_r	-0.00595646	0.000871801
Unigene24731_r	-0.00595631	0.000257778
Unigene20358_s	-0.0059258	0.00421083
Unigene13558_s	-0.00586395	0.00469498
CL7219.Contig3_s	-0.00582567	-0.000873488
CL5697.Contig2_s	-0.00579396	0.00441396
CL804.Contig3_r	-0.00553966	0.00689656
Unigene22415_r	-0.00545791	0.000807868
CL10964.Contig2_r	-0.00541849	0.00670411
Unigene12754_s	-0.00539246	0.00548878
Unigene7_r	-0.00520802	0.0053651
Unigene10815_s	-0.00494832	0.000840335
Unigene14342_r	-0.00465771	-0.0065112
CL13.Contig6_r	-0.00449195	-0.00039308
Unigene20832_r	-0.00443821	-6.45282e-06
Unigene19328_r	-0.00397316	0.0238042
Unigene22119_r	-0.00372931	-0.000357546
Unigene2281_s	-0.00370846	0.00169073
CL5370.Contig1_r	-0.00332629	0.00244579
Unigene15465_r	-0.00314168	0.0044784
CL9597.Contig2_r	-0.00258023	0.00276959
Unigene29202_r	-0.00114522	0.00409771
Unigene26453_r	0.00109392	-0.00668555
Unigene18128_r	0.00113168	-0.00428901
CL10460.Contig1_r	0.00167244	-0.00619657
CL10617.Contig2_r	0.00170821	-0.008066
Unigene2181_r	0.00206929	-0.00638407
Unigene13394_r	0.0023391	0.000856199
Unigene26730_r	0.00290009	-0.00158089
Unigene27905_s	0.0031182	-0.00496198
Unigene15497_r	0.00317362	-0.000868164
Unigene6225_s	0.00320288	0.00288102
CL4736.Contig3_s	0.00333288	-0.00366001
CL8249.Contig1_r	0.00336521	-0.00286483
Unigene18481_r	0.00364392	-0.0028512
CL2645.Contig3_r	0.00378735	0.000409905
CL1886.Contig4_s	0.00391644	-0.0033131
CL3254.Contig6_r	0.00391872	-0.015078
Unigene20478_s	0.00392052	0.00458489
Unigene28564_r	0.00418459	0.00125178
Unigene22250_s	0.00420689	-0.00457591
Unigene17718_r	0.00436094	0.000933294
Unigene17681_s	0.0046208	-0.0068311
Unigene18974_r	0.00483931	0.000270342
Unigene21604_s	0.00497467	-0.00163991
Unigene19277_s	0.00502957	-2.80376e-05
CL187.Contig2_s	0.00527035	0.00262368
Unigene29506_r	0.00529042	-0.000825755
Unigene23420_r	0.00552963	-0.011564
Unigene116_r	0.00555719	-0.0115717
CL5554.Contig1_r	0.00555869	-0.00466309
CL6394.Contig2_s	0.00561975	-0.00465945
CL3999.Contig4_r	0.00570017	-0.00372191
CL8224.Contig1_s	0.00593708	-0.00276329
Unigene14839_r	0.0059519	-0.00439468
CL9310.Contig1_r	0.00602675	-0.000496591
Unigene17806_r	0.00603661	0.00162624
CL6352.Contig1_s	0.00638181	-0.00348728
CL10475.Contig1_s	0.00643092	0.000813252
Unigene19717_r	0.0064654	-0.0115
Unigene17524_s	0.00681739	-0.00443123
CL8557.Contig1_r	0.00686984	-0.0047424
CL1213.Contig2_r	0.00711504	-0.0121836
CL3568.Contig4_r	0.00730425	-0.00203143
Unigene18625_r	0.00743597	-0.0149951
Unigene13444_s	0.00749432	-0.00911719
CL8520.Contig2_r	0.00750486	-0.00809322
Unigene22910_s	0.00751212	-0.00221664
CL6045.Contig1_r	0.00754763	-0.00506452
Unigene9829_r	0.00777889	0.039959
Unigene18188_r	0.0081889	-0.00449732
CL8531.Contig2_r	0.00821153	-0.0227497
Unigene23616_s	0.00860656	-0.00963406
CL246.Contig5_s	0.00887485	0.00147046
CL382.Contig1_r	0.00894088	-0.0123025
CL9267.Contig1_r	0.00903248	-0.00549
CL2417.Contig2_r	0.00905455	-0.00752968
Unigene26598_r	0.00928436	-0.00767349
Unigene21864_s	0.0093271	-0.00323699
CL5911.Contig3_s	0.00945245	0.000894093
Unigene23518_r	0.00947586	-0.00998719
CL8853.Contig1_s	0.00947783	-0.00557672
CL341.Contig3_s	0.0100158	-0.00375781
CL946.Contig1_r	0.0102993	-0.00462662
CL1026.Contig2_r	0.0104238	-0.0184635
Unigene15832_s	0.0105314	-0.0107737
Unigene20487_s	0.0108166	-0.00718129
Unigene15384_s	0.0111463	-0.00510389
CL79.Contig2_r	0.0111633	-0.0101841
Unigene20532_r	0.0115099	-0.0149722
Unigene29478_s	0.0115388	-0.0136469
CL9366.Contig2_r	0.0118928	-0.00855803
Unigene15350_r	0.0121234	-0.00509598
CL10647.Contig2_r	0.012133	-0.0128943
CL10770.Contig2_r	0.0130439	-0.0234875
Unigene18335_r	0.0130476	-0.0177657
Unigene2180_s	0.0131747	0.00284375
CL6708.Contig3_r	0.0137873	0.000983195
Unigene14977_r	0.0139734	-0.0125091
Unigene18581_r	0.0140731	-0.0239232
Unigene17758_s	0.0149475	-0.00280179
Unigene3904_r	0.016643	-0.00976927
CL246.Contig8_s	0.0174068	-0.000860173
CL7067.Contig4_r	0.0180564	0.000550952
CL5146.Contig2_r	0.0180812	0.00349021
Unigene13050_r	0.0191458	-0.0183878
CL3885.Contig2_r	0.01928	-0.0154043
CL3925.Contig3_r	0.0201267	-0.0116563
Unigene1067_s	0.0201886	0.00749156
Unigene3078_s	0.0209158	-0.00805041
CL246.Contig4_s	0.0213354	8.94413e-05
Unigene13346_r	0.0219388	-0.0159621
CL246.Contig8_r	0.0222431	-0.00838507
CL3925.Contig5_s	0.0230779	-0.00795328
Unigene13904_s	0.0232367	-0.0100278
Unigene11159_r	0.0234221	-0.0145145
Unigene6888_r	0.023463	-0.0134452
CL6010.Contig1_r	0.0240342	-0.0117829
CL8305.Contig2_r	0.0241405	-0.0138707
CL8696.Contig2_r	0.0245495	-0.00616266
CL59.Contig11_r	0.0245712	-0.0157208
Unigene9632_r	0.0250168	-0.0163954
Unigene7918_r	0.0255045	-0.0222364
Unigene29647_r	0.0255905	0.0186873
CL8757.Contig4_s	0.0256373	-0.0103009
CL8868.Contig1_r	0.0270638	-0.0158519
CL6446.Contig2_r	0.0279551	-0.0137338
Unigene10910_s	0.028785	-0.0206022
Unigene4679_r	0.0288347	-0.00447613
Unigene7724_r	0.0289662	-0.0168837
CL246.Contig4_r	0.0291161	-0.00891199
Unigene12929_r	0.029219	-0.00190264
Unigene30995_r	0.0303179	-0.0195293
Unigene12119_r	0.0306106	-0.0115914
Unigene19065_r	0.0312785	-0.00413008
Unigene5303_r	0.0320773	-0.0138321
Unigene4855_r	0.0322787	-0.0133382
Unigene29819_r	0.0333669	-0.00340289
CL1631.Contig1_r	0.0336106	0.00246955
Unigene16461_r	0.03368	-0.000607643
CL7792.Contig2_r	0.0343006	-0.000475765
Unigene8236_r	0.0343208	-0.0122089
Unigene16824_r	0.0347612	-0.0104824
Unigene6889_r	0.0351485	-0.00182276
Unigene12844_r	0.035423	-0.011339
Unigene3818_r	0.03552	-0.0159576
Unigene6725_r	0.0363351	-0.0103893
Unigene31033_r	0.0368371	-0.0102502
Unigene9631_r	0.0380598	-0.0143236
Unigene32175_r	0.0384965	-0.0190884
Unigene11504_r	0.0385003	-0.000691798
Unigene12109_r	0.0414952	-0.00333246
Unigene11566_r	0.0442096	-0.00689724
Unigene7584_r	0.0443733	-0.0119388
Unigene31158_r	0.0449746	-0.0119657
Unigene7622_r	0.0457694	-0.00609542
CL8696.Contig1_r	0.0468692	-0.00570361
Unigene6101_r	0.0518339	-0.00538401
Group 2
2-Ketobutyric acid_s	0.0438581	0.161898
2-Methylfumarate_s	0.0448152	0.16543
3,6-Anhydro-D-galactose_s	0.0480011	0.177191
Adipic acid_s	0.0489574	0.180721
D-alanyl-D-alanine_s	0.0543093	0.200477
D-erythronolactone_s	0.0460565	0.170013
Indole-3-acetic acid_r	0.0575658	0.212498
Itaconic acid_s	0.0433153	0.159894
O-acetylserine_s	0.0485073	0.179059
Thymine_s	0.051306	0.189391
Group 3
2-Amino-2-methylpropane-1,3-diol_s	-0.0738153	0.142775
Unigene16411_s	-0.0807768	0.139371
CL3333.Contig5_r	-0.100165	0.145093
Unigene8034_r	-0.0900518	0.161581
CL1778.Contig12_r	-0.0717191	0.171816
CL2236.Contig18_s	-0.0811133	0.178469
Unigene2131_s	-0.0894119	0.178736
Unigene5355_r	-0.0677164	0.196431
Unigene33445_r	-0.0681678	0.206215
Group 4
CL9968.Contig1_r	-0.140474	-0.0223176
CL4555.Contig2_r	-0.136992	-0.0217645
Unigene25527_r	-0.135773	-0.0215709
CL218.Contig1_r	-0.12629	-0.0200642
Unigene2001_r	-0.123157	-0.0195665
Unigene20124_r	-0.122888	-0.0195238
CL2932.Contig2_r	-0.119378	-0.0189661
CL1330.Contig2_s	-0.112144	-0.0178168
CL4849.Contig2_r	-0.104381	-0.0165835
Group 5
2-Keto-L-gulonic acid_s	0.110931	0.0382186
8-Aminocaprylic acid_s	0.12098	0.0351301
Cytidine-monophosphate degr prod_s	0.112078	0.0353723
D-(glycerol-phosphate)_s	0.135745	0.0250648
Ferulic acid_s	0.0892258	0.0360184
Guanine_s	0.129486	0.0441865
Pipecolinic acid_s	0.121971	0.0405846
Uracil-5-carboxylic acid_s	0.116343	0.0336242
Unigene33237_r	0.126364	-0.0345759
Unigene31406_r	0.126588	-0.0164632
Unigene30558_r	0.128014	-0.0220787
Unigene3442_r	0.129405	-0.0198834
Unigene10572_r	0.129973	0.0253743
Unigene29749_r	0.130622	-0.0309182
Unigene32423_r	0.130914	-0.0163848
Unigene5252_r	0.13365	-0.000162896
Unigene12993_r	0.133682	0.00744998
Unigene29938_r	0.134391	-0.022099
Unigene4611_r	0.135471	0.0133858
Unigene5244_r	0.135499	-0.00511476
Unigene8856_r	0.135648	0.0144235
Unigene11366_r	0.135991	0.00540174
Unigene8456_r	0.136962	0.00512494
Unigene710_r	0.137219	0.0206068
Unigene31448_r	0.137546	0.00787762
Unigene31862_r	0.137977	0.00942735
Unigene9004_r	0.138262	0.00839824
Unigene12471_r	0.139146	0.0227341
Unigene31524_r	0.139671	-0.00584948
Unigene5121_r	0.140627	0.00706182
Unigene32550_r	0.140713	-0.00323089
Unigene14271_r	0.140848	0.00525696
Unigene31425_r	0.142346	0.00904277
Unigene4398_r	0.143067	0.0056802
Unigene3906_r	0.148304	0.0124893
CL2644.Contig1_r	0.148538	0.0120188
Group 6
Unigene4601_r	-0.0659749	-0.185256
CL2357.Contig2_r	-0.0567035	-0.190247
Unigene17393_r	-0.0557695	-0.19188
Unigene9072_r	-0.0555662	-0.172236
Unigene25179_r	-0.0538119	-0.173507
Unigene7117_r	-0.0380436	-0.181284
CL1413.Contig16_s	0.00826645	-0.169589
Unigene9697_r	0.0631037	-0.15056
CL52.Contig8_r	0.0683319	-0.163034
CL9151.Contig6_r	0.0697466	-0.166409
Unigene3479_r	0.0805357	-0.192151
