# Supplementary material for: Identification of Metabolites and Transcripts Involved in Salt Stress and Recovery in Peanut
Source: Front Plant Sci. 2018 Feb 22;9:217. doi: 10.3389/fpls.2018.00217 (PMC5827294; doi:10.3389/fpls.2018.00217)
Supplement: Table S7 — Physiological parameter related transcripts and metabolites. [file Table7.XLSX]

## Sheet: inferred network
	transcript_id(s)	positively/negatively related	CK4dR1_RPKM	CK4dR2_RPKM	CK4dR3_RPKM	CK4dS1_RPKM	CK4dS2_RPKM	CK4dS3_RPKM	NaCl4dR1_RPKM	NaCl4dR2_RPKM	NaCl4dR3_RPKM	NaCl4dS1_RPKM	NaCl4dS2_RPKM	NaCl4dS3_RPKM	recover3dR1_RPKM	recover3dR2_RPKM	recover3dR3_RPKM	recover3dS1_RPKM	recover3dS2_RPKM	recover3dS3_RPKM	KEGG Orthology	GO Component	GO Function	GO Process	Blast nr	Reference
Na/K_s	CL7933.Contig2_peanut	P	3.4772	4.25002	4.58947	3.43751	4.5798	3.69134	4.64087	5.55418	2.49878	7.59314	6.16933	7.11348	4.49241	4.96309	4.84586	6.3562	8.07169	6.67108	K03453|1|5e-68|257|ppp:PHYPADRAFT_138930|bile acid:Na+ symporter, BASS family	GO:0016021//integral to membrane;GO:0009941//chloroplast envelope	GO:0008508//bile acid:sodium symporter activity	GO:0006814//sodium ion transport;GO:0009753//response to jasmonic acid stimulus;GO:0009611//response to wounding;GO:0019761//glucosinolate biosynthetic process	gi|356540114|ref|XP_003538535.1|/1e-149/PREDICTED: uncharacterized sodium-dependent transporter yocS-like [Glycine max]	non
Na/K_s	CL8589.Contig1_peanut	P	40.6955	50.4571	30.5115	47.0573	62.1998	38.7607	88.4148	75.6065	72.714	155.17	113.009	96.4397	86.0449	82.9183	70.8909	87.9973	89.8226	97.7601	K05275|1|1e-46|186|zma:100272747|pyridoxine 4-dehydrogenase [EC:1.1.1.65];K00064|2|2e-22|105|vcn:VOLCADRAFT_93987|D-threo-aldose 1-dehydrogenase [EC:1.1.1.122]	-	GO:0016491//oxidoreductase activity	GO:0055114//oxidation-reduction process	gi|356573095|ref|XP_003554700.1|/1e-159/PREDICTED: LOW QUALITY PROTEIN: auxin-induced protein PCNT115-like [Glycine max]	non
Na/K_s	CL10922.Contig1_peanut	P	2.70902	1.1316	2.83654	0.11353	3.90971	0.424297	6.0075	7.75098	8.86736	3.27681	1.27396	0	2.16637	8.44454	12.5269	0.848375	2.67103	3.68245	K04733|1|9e-30|126|smo:SELMODRAFT_33807|interleukin-1 receptor-associated kinase 4 [EC:2.7.11.1];K13430|4|2e-28|122|rcu:RCOM_1078760|serine/threonine-protein kinase PBS1 [EC:2.7.11.1];K05658|5|3e-28|121|vvi:100262734|ATP-binding cassette, subfamily B (MDR/TAP), member 1	-	GO:0005524//ATP binding;GO:0004674//protein serine/threonine kinase activity	GO:0006468//protein phosphorylation	gi|356542343|ref|XP_003539626.1|/6e-47/PREDICTED: probable leucine-rich repeat receptor-like serine/threonine-protein kinase At3g14840-like [Glycine max]	Shumayla et al., 2016
Na/K_s	CL7477.Contig3_peanut	P	3.27121	3.20763	3.18915	16.0691	15.8248	14.849	9.11506	8.69535	10.4102	37.3778	56.0867	65.0554	11.7863	9.09272	7.91308	28.1681	44.0118	16.0918	K01115|1|1e-36|152|vcn:VOLCADRAFT_99471|phospholipase D [EC:3.1.4.4];K14709|5|3e-33|141|vcn:VOLCADRAFT_104214|solute carrier family 39 (zinc transporter), member 1/2/3	GO:0016020//membrane	-	-	gi|356542284|ref|XP_003539599.1|/1e-106/PREDICTED: uncharacterized protein LOC100811987 [Glycine max]	non	uncharacterized
Na/K_s	Unigene27560_peanut	N	44.2371	36.4368	37.8166	29.8346	30.3402	43.5654	11.7534	18.0672	14.2801	31.3769	22.7464	26.8213	16.8358	12.1012	14.3214	37.3384	29.4528	44.5509	K01078|1|1e-63|240|rcu:RCOM_1150260|acid phosphatase [EC:3.1.3.2]	-	GO:0003993//acid phosphatase activity	-	gi|356525044|ref|XP_003531137.1|/1e-74/PREDICTED: purple acid phosphatase 8-like [Glycine max]	Liao et al., 2003
Na/K_s	Unigene26487_peanut	P	4.8662	6.57069	4.11702	24.1152	34.066	24.0336	9.57344	9.19237	8.43249	35.1323	30.4347	27.1041	7.56698	9.37757	10.5607	25.5737	20.5795	32.7031	K14509|1|0.0|1082|gmx:100811462|ethylene receptor [EC:2.7.13.-]	GO:0005789//endoplasmic reticulum membrane	GO:0000156//phosphorelay response regulator activity;GO:0005524//ATP binding;GO:0000155//phosphorelay sensor kinase activity	GO:0035556//intracellular signal transduction;GO:0006355//regulation of transcription, DNA-dependent;GO:0023014//signal transduction by phosphorylation;GO:0009873//ethylene mediated signaling pathway	gi|356574871|ref|XP_003555567.1|/0.0/PREDICTED: protein EIN4-like [Glycine max]	Cao et al., 2007
Na/K_s	Unigene32430_peanut	N	2.70431	2.01978	2.2299	2.81051	2.66571	4.39712	0.328425	1.10487	0.698541	1.48773	1.76951	1.25362	0	0	2.08003	4.08784	2.21281	2.52935	K09486|1|5e-06|47.4|cre:CHLREDRAFT_205988|hypoxia up-regulated 1	-	-	-	gi|412990221|emb|CCO19539.1|/4e-06/unknown protein [Bathycoccus prasinos]	non	uncharacterized
Na/K_s	Unigene30569_peanut	N	11.8766	13.4556	8.7234	7.43045	11.443	3.19209	3.16875	4.22862	4.09214	2.07435	2.93728	2.35811	6.08654	2.60431	2.57288	4.72854	2.86504	5.35176	K05310|1|1e-16|82.4|gmx:100791027|ethanolaminephosphotransferase [EC:2.7.-.-]	GO:0005783//endoplasmic reticulum	GO:0016740//transferase activity	GO:0008654//phospholipid biosynthetic process	gi|356497706|ref|XP_003517700.1|/2e-15/PREDICTED: GPI ethanolamine phosphate transferase 2-like [Glycine max]	non
Na/K_s	Unigene5840_peanut	N	7.91584	7.11176	5.95336	13.1252	13.7541	17.5747	0.282092	1.11808	0.446483	6.77149	11.0301	5.26952	0.148746	0.38736	1.22802	9.77243	6.68605	9.28327	K00924|1|3e-70|263|ath:AT1G30270|[EC:2.7.1.-];K07198|3|1e-48|191|gmx:100796687|5'-AMP-activated protein kinase, catalytic alpha subunit [EC:2.7.11.11]	-	GO:0004683//calmodulin-dependent protein kinase activity;GO:0005524//ATP binding	GO:0009268//response to pH;GO:0006468//protein phosphorylation;GO:0007165//signal transduction	gi|356566779|ref|XP_003551605.1|/3e-91/PREDICTED: CBL-interacting serine/threonine-protein kinase 11-like [Glycine max]	Luan, 2009
Na/K_s	Unigene16906_peanut	N	6.65769	5.3158	9.8466	93.1278	88.6876	87.7111	7.30271	9.76775	11.2782	70.266	61.2005	63.1916	10.3889	6.70218	11.5164	61.6337	56.2325	75.5329	-	-	GO:0008168//methyltransferase activity	GO:0032259//methylation	gi|388511995|gb|AFK44059.1|/2e-14/unknown [Medicago truncatula]	non	uncharacterized
Na/K_s/Na_s	CL5146.Contig2_peanut	P/P	0.753951	0.561011	0.190411	0.835962	0.528669	0.960753	4.43671	3.77257	4.94501	5.39107	2.37003	6.44634	4.78641	4.65587	4.22857	4.16119	2.96533	3.94759	K13267|1|1e-114|316|gmx:100814284|cytochrome P450, family 71, subfamily D, polypeptide 9 (flavonoid 6-hydroxylase) [EC:1.14.13.-];K16085|3|5e-87|233|osa:4335091|cytochrome P450, family 99, subfamily A, polypeptide 3 (9beta-pimara-7,15-diene oxidase) [EC:1.14.13.144];K16083|5|1e-86|228|osa:4329725|cytochrome P450, family 71, subfamily Z, polypeptide 6 (ent-isokaurene C2-hydroxylase) [EC:1.14.13.14…	-	GO:0046872//metal ion binding;GO:0016491//oxidoreductase activity	-	gi|356522069|ref|XP_003529672.1|/1e-149/PREDICTED: cytochrome P450 71D8-like [Glycine max]	Narusaka et al., 2004
Na/K_s/Na_s	Unigene1724_peanut	P/P	15.6749	17.9476	12.1418	3.8601	3.58423	6.03468	17.9798	17.4494	23.3036	10.2957	9.18927	12.7399	23.2523	14.436	20.653	12.1149	11.3554	9.2507	-	-	-	-	-	non
Na/K_s/Na_s	CL2212.Contig3_peanut	P/P	0	0	0.853935	1.79917	4.07457	5.8333	4.07002	2.98126	2.3164	3.84179	1.75168	0.578393	4.02895	2.33462	3.41603	4.44129	1.68337	2.93518	K01411|1|0.0|723|gmx:100797049|nardilysin [EC:3.4.24.61]	GO:0005829//cytosol	GO:0004222//metalloendopeptidase activity;GO:0008270//zinc ion binding	GO:0006508//proteolysis	gi|356569463|ref|XP_003552920.1|/2e-108/PREDICTED: insulin-degrading enzyme-like [Glycine max]	non
Na/K_s/Na_s	CL1682.Contig2_peanut	P/P	5.23143	6.59829	4.94741	4.51788	4.44648	5.14298	7.24316	5.18524	6.3823	7.29232	6.86581	6.17911	4.66638	5.5025	6.65153	6.56911	6.648	7.25512	K01285|1|0.0|810|gmx:100804985|lysosomal Pro-X carboxypeptidase [EC:3.4.16.2]	GO:0005829//cytosol;GO:0009507//chloroplast;GO:0005773//vacuole	GO:0004180//carboxypeptidase activity;GO:0008236//serine-type peptidase activity	GO:0009086//methionine biosynthetic process;GO:0006508//proteolysis;GO:0000394//RNA splicing, via endonucleolytic cleavage and ligation	gi|356563482|ref|XP_003549991.1|/0.0/PREDICTED: lysosomal Pro-X carboxypeptidase-like [Glycine max]	non
Na/K_s/Na_s	Unigene18376_peanut	P/P	36.5222	37.6388	26.8411	28.0038	40.2931	24.6093	46.9482	44.8954	48.6478	66.7137	55.5901	58.5498	46.7042	61.9813	54.1539	56.0105	55.0085	71.9213	-	GO:0016023//cytoplasmic membrane-bounded vesicle;GO:0005783//endoplasmic reticulum;GO:0005618//cell wall;GO:0005794//Golgi apparatus;GO:0009507//chloroplast	-	GO:0009651//response to salt stress	gi|225001247|gb|ACN78478.1|/3e-74/putative cyclase family protein [Arachis hypogaea]	Pi et al., 2009
Na/K_s/Na_s	Unigene3756_peanut	P/P	0.0565818	0.23243	0.53173	0	0	0	13.2611	6.71464	19.6003	0.461138	0.69383	0.691949	3.97582	3.26534	2.14351	1.10534	0.57977	0.474768	K01183|1|1e-106|384|vvi:100233088|chitinase [EC:3.2.1.14]	-	GO:0004553//hydrolase activity, hydrolyzing O-glycosyl compounds	GO:0005975//carbohydrate metabolic process	gi|356543331|ref|XP_003540115.1|/4e-123/PREDICTED: acidic endochitinase-like [Glycine max]	Dani et al., 2005
Na/K_s/Na_s	Unigene28251_peanut	N/N	1.05268	0.839538	0.841846	0	0	0.5028	0	0.305961	0	0.654228	0.497876	0	0.196217	0.0984202	0	0.725245	0.111574	0.187898	K00924|1|5e-101|366|ath:AT1G30270|[EC:2.7.1.-];K07198|3|1e-66|252|bdi:100836644|5'-AMP-activated protein kinase, catalytic alpha subunit [EC:2.7.11.11]	-	GO:0004683//calmodulin-dependent protein kinase activity;GO:0005524//ATP binding	GO:0006468//protein phosphorylation;GO:0007165//signal transduction	gi|356567870|ref|XP_003552138.1|/1e-142/PREDICTED: CBL-interacting protein kinase 2-like isoform 1 [Glycine max]	Walia et al., 2006
Na/K_s/Na_s	Unigene3024_peanut	N/N	5.4531	5.81052	5.9631	3.98976	3.62534	4.65458	4.31478	4.11537	3.56879	4.68007	4.62961	3.52855	4.3939	3.76761	3.75978	4.10724	4.81691	4.30687	K11975|1|6e-47|187|smo:SELMODRAFT_48577|E3 ubiquitin-protein ligase RNF144 [EC:6.3.2.19];K11971|2|2e-17|89.0|osa:4336840|E3 ubiquitin-protein ligase RNF14 [EC:6.3.2.19]	-	GO:0046872//metal ion binding	-	gi|356539106|ref|XP_003538041.1|/0.0/PREDICTED: uncharacterized protein LOC100790037 [Glycine max]	non	uncharacterized
Na/K_s/Na_s	Unigene12808_peanut	N/N	8.32961	9.44121	9.98729	6.48198	7.57966	8.22839	3.82448	3.83919	4.55771	3.53849	5.55273	6.09301	4.2461	3.68785	4.11628	7.72176	4.74677	10.0672	-	GO:0005634//nucleus;GO:0005739//mitochondrion	-	-	gi|462394920|gb|EMJ00719.1|/2e-59/hypothetical protein PRUPE_ppb017205mg [Prunus persica]	non
Na_s	CL938.Contig8_peanut	P	2.59583	1.49623	2.34464	0.197129	0.168888	0.122411	68.0926	45.9574	53.6034	0.0225545	0.0470956	0.0323883	60.2874	54.177	62.2058	0.107425	0.174051	0.075447	K07375|1|7e-141|497|vcn:VOLCADRAFT_75910|tubulin beta	-	-	-	gi|58801147|dbj|BAD89506.1|/3e-142/beta-tubulin [Protoopalina japonica]	Seki et al., 2002
Na_s	CL8633.Contig1_peanut	N	19.3648	19.3432	18.561	46.8344	33.7909	34.379	5.77858	11.8486	5.49365	0.882784	13.0369	3.12485	9.66942	5.42371	7.71358	20.1357	33.3335	15.7216	-	GO:0005576//extracellular region;GO:0016020//membrane	-	GO:0009664//plant-type cell wall organization	gi|356567718|ref|XP_003552064.1|/4e-70/PREDICTED: expansin-A4-like [Glycine max]	Kwon et al., 2008
Na_s	CL5163.Contig2_peanut	P	0	0	0	22.1534	16.252	4.42968	8.01803	7.60236	4.3968	22.1378	4.87664	32.4588	14.7485	7.9584	1.43213	57.7531	18.2182	28.1168	-	-	-	-	-	non
Na_s	CL6753.Contig3_peanut	P	6.70572	4.96729	6.7489	0.323959	0.268437	0.262533	23.809	18.577	21.895	3.43539	2.10641	2.49414	9.18665	8.13034	7.74462	2.74545	2.6543	2.9442	K00306|1|1e-103|375|bdi:100834553|sarcosine oxidase / L-pipecolate oxidase [EC:1.5.3.1 1.5.3.7]	GO:0005737//cytoplasm	GO:0008115//sarcosine oxidase activity	GO:0046653//tetrahydrofolate metabolic process;GO:0055114//oxidation-reduction process	gi|357466531|ref|XP_003603550.1|/1e-154/Sarcosine oxidase [Medicago truncatula]	Dani et al., 2005
Na_s	CL931.Contig8_peanut	P	5.73142	2.10388	4.83617	3.93174	6.37662	6.17554	12.0904	10.0856	12.2509	4.90921	15.4343	17.1814	11.9997	10.0079	12.9463	6.97084	21.8423	6.40817	-	-	-	-	-	non
Na_s	CL6994.Contig1_peanut	P	1.71634	1.10323	1.69079	0	1.23438	0.462886	12.898	7.34742	22.4869	5.16412	4.76013	3.28157	9.38722	4.68828	5.56023	3.05954	5.88744	4.72479	K08176|1|5e-77|285|ath:AT2G38940|MFS transporter, PHS family, inorganic phosphate transporter	GO:0016021//integral to membrane;GO:0009506//plasmodesma;GO:0005773//vacuole;GO:0005794//Golgi apparatus;GO:0005634//nucleus;GO:0005886//plasma membrane	GO:0005315//inorganic phosphate transmembrane transporter activity;GO:0015114//phosphate ion transmembrane transporter activity;GO:0005351//sugar:hydrogen symporter activity	GO:0055085//transmembrane transport;GO:0006857//oligopeptide transport;GO:0009737//response to abscisic acid stimulus;GO:0006817//phosphate ion transport	gi|265144309|gb|ACY74613.1|/3e-84/phosphate transporter1-2 [Glycine max]	Cubero et al., 2009
Na_s	Unigene7265_peanut	N	1.75384	0.558465	0.147779	14.4614	14.0323	18.3779	1.54595	0.288595	0.446954	5.42605	8.37291	6.88134	0.743503	0.456131	0.468673	6.11276	7.41032	6.89823	-	-	-	-	gi|357510403|ref|XP_003625490.1|/3e-21/p-hydroxybenzoic acid efflux pump subunit aaeB [Medicago truncatula]	non
Na_s	Unigene2180_peanut	P	2.7953	0.444896	1.67206	30.9623	20.3569	15.2218	28.0634	25.3094	28.0583	102.627	84.017	90.9557	25.9835	7.96228	14.1137	90.399	97.641	96.4453	-	-	-	-	gi|217072690|gb|ACJ84705.1|/5e-12/unknown [Medicago truncatula]	non	uncharacterized
Na_s	Unigene23276_peanut	N	6.53643	5.33397	8.55753	7.85536	8.24908	5.8073	0.811535	2.656	1.47954	4.63044	4.42155	5.13456	0.408036	1.27297	3.15182	7.33333	8.12716	5.4282	K09422|1|1e-11|68.2|sbi:SORBI_02g013010|myb proto-oncogene protein, plant;K01115|2|3e-09|60.1|vcn:VOLCADRAFT_99471|phospholipase D [EC:3.1.4.4]	-	-	GO:0006355//regulation of transcription, DNA-dependent	gi|356574539|ref|XP_003555403.1|/2e-15/PREDICTED: trihelix transcription factor GT-2-like [Glycine max]	Xi et al., 2012
Na_s	Unigene20075_peanut	P	88.7378	77.6897	56.132	6.13237	2.93883	2.10923	69.0722	73.8962	53.7998	14.3197	15.6099	12.1515	65.4222	78.509	78.2938	12.1541	18.3428	12.4377	-	-	-	-	gi|356515963|ref|XP_003526666.1|/1e-90/PREDICTED: uncharacterized protein LOC100798371 [Glycine max]	non	uncharacterized
K_s	Unigene28620_peanut	N	0.891827	1.26651	1.17586	2.46323	2.84131	2.07126	3.24345	2.40014	2.44759	6.09329	2.9659	3.50209	3.74855	2.96289	2.72554	8.59165	4.78133	5.61764	K03655|1|5e-28|125|gmx:100806552|ATP-dependent DNA helicase RecG [EC:3.6.4.12];K15360|2|9e-09|61.2|vvi:100253596|centromere protein X	-	-	-	gi|359372825|gb|AEV42258.1|/0.0/hypothetical protein [Beta vulgaris]	non
K_s	Unigene20992_peanut	N	26.1715	21.5061	29.232	0.132577	0.236343	0.160445	39.4492	42.5038	44.4518	7.21023	7.48862	5.61189	23.9368	20.6565	28.9513	5.11919	18.5126	14.4917	K08237|1|7e-127|452|pop:POPTR_731288|hydroquinone glucosyltransferase [EC:2.4.1.218]	-	GO:0016758//transferase activity, transferring hexosyl groups	GO:0008152//metabolic process	gi|356527185|ref|XP_003532193.1|/0.0/PREDICTED: hydroquinone glucosyltransferase-like [Glycine max]	Kim et al., 2012
K_s	Unigene11168_peanut	P	22.7076	27.0356	21.0784	0	0	0	0.795748	2.92452	0	0.176929	0	0	1.37805	0.879144	0	0.225008	0	0	-	-	-	-	-	non
K_s	Unigene15871_peanut	N	17.4632	17.2855	17.5107	23.6129	22.4467	22.8443	24.9666	28.3489	26.1016	21.6077	35.1838	37.5816	28.1602	27.4856	29.7025	21.0478	27.7493	24.2593	K08081|1|1e-113|407|gmx:100800947|tropine dehydrogenase [EC:1.1.1.206]	-	GO:0050356;GO:0000166//nucleotide binding	GO:0055114//oxidation-reduction process	gi|388495222|gb|AFK35677.1|/9e-128/unknown [Medicago truncatula]	non	uncharacterized
K_s	Unigene13549_peanut	P	6.70046	8.30857	8.01207	0.651441	0.384226	0.834066	3.07353	3.1378	2.84931	0.637754	0.404018	0.449881	2.58511	2.65349	2.48055	1.24889	0.464319	0.416056	-	GO:0016020//membrane	-	-	gi|356571218|ref|XP_003553776.1|/2e-52/PREDICTED: uncharacterized protein LOC100793541 [Glycine max]	non	uncharacterized
K_s	Unigene28242_peanut	N	0.742474	0.647209	1.08074	0.620677	1.64843	0.355038	2.66535	2.12156	1.81708	0.591597	0.936781	1.45635	1.98851	2.58107	3.25697	1.13561	0.911214	1.63189	K14489|1|4e-34|106|vvi:100254304|arabidopsis histidine kinase 2/3/4 (cytokinin receptor) [EC:2.7.13.3]	GO:0005886//plasma membrane	GO:0000156//phosphorelay response regulator activity;GO:0009927//histidine phosphotransfer kinase activity;GO:0005034//osmosensor activity;GO:0005524//ATP binding;GO:0005515//protein binding;GO:0000155//phosphorelay sensor kinase activity	GO:0000160//two-component signal transduction system (phosphorelay);GO:0035556//intracellular signal transduction;GO:0010431//seed maturation;GO:0009414//response to water deprivation;GO:0006355//regulation of transcription, DNA-dependent;GO:0010375//stomatal complex patterning;GO:0023014//signal transduction by phosphorylation;GO:0006970//response to osmotic stress	gi|356561130|ref|XP_003548838.1|/0.0/PREDICTED: histidine kinase 1-like [Glycine max]	Serrano and Rodriguez-Navarro, 2001
K_s	Unigene9810_peanut	P	2.2061	4.37193	3.47426	3.14179	3.07594	2.41982	2.10108	1.78796	1.96643	1.68957	1.13468	1.17522	1.57965	1.96306	1.21995	1.05088	1.45161	1.00733	-	GO:0048046//apoplast	GO:0016787//hydrolase activity;GO:0045735//nutrient reservoir activity;GO:0030145//manganese ion binding	GO:0008152//metabolic process	gi|388506030|gb|AFK41081.1|/7e-86/unknown [Lotus japonicus]	non	uncharacterized
K_s	Unigene20410_peanut	N	15.5438	24.6092	15.4112	27.3014	42.4696	33.2979	58.1356	33.0838	108.156	72.7167	59.7484	64.2434	87.6366	67.4916	52.9839	53.1855	103.66	62.7232	K00547|1|2e-08|58.2|gmx:100811127|homocysteine S-methyltransferase [EC:2.1.1.10]	-	-	-	gi|255638530|gb|ACU19573.1|/2e-07/unknown [Glycine max]	non	uncharacterized
K_s	CL7383.Contig2_peanut	P	4.36028	4.59872	5.16584	7.56265	8.601	6.35952	0.742141	3.15809	2.2079	2.31703	2.38938	2.13803	0.980401	1.04104	1.02541	1.20032	2.0709	2.29894	K13448|1|8e-41|165|pop:POPTR_767565|calcium-binding protein CML	-	GO:0046872//metal ion binding	-	gi|356537618|ref|XP_003537323.1|/9e-06/PREDICTED: calmodulin-like protein 1-like [Glycine max]	Magnan et al., 2008
K_s	CL1504.Contig1_peanut	N	87.3088	77.2008	88.2754	49.1869	58.0022	60.9371	107.557	103.051	110.6	68.6691	77.2187	101.41	101.993	109.239	123.358	62.8736	65.344	75.0239	K03233|1|0.0|753|gmx:100810452|elongation factor 1-gamma	GO:0005773//vacuole;GO:0005853//eukaryotic translation elongation factor 1 complex;GO:0005886//plasma membrane;GO:0005618//cell wall	GO:0003746//translation elongation factor activity;GO:0005507//copper ion binding	GO:0046686//response to cadmium ion;GO:0010043//response to zinc ion;GO:0006414//translational elongation	gi|363808162|ref|NP_001242737.1|/0.0/uncharacterized protein LOC100810452 [Glycine max]	non	uncharacterized
K_s	CL6796.Contig4_peanut	N	58.1538	52.8163	61.2912	41.8423	53.555	48.2951	84.6275	80.0953	77.4341	83.3145	55.7949	61.1954	87.7213	99.4033	69.7029	63.3758	62.1377	77.2459	K13210|1|4e-09|60.5|ath:AT2G25970|far upstream element-binding protein;K14411|2|9e-09|59.3|osa:4348867|RNA-binding protein Musashi;K12741|3|2e-08|58.2|aly:ARALYDRAFT_493936|heterogeneous nuclear ribonucleoprotein A1/A3	-	-	-	gi|357517475|ref|XP_003629026.1|/1e-60/hypothetical protein MTR_8g072330 [Medicago truncatula]	non
K_s	CL6724.Contig2_peanut	P	12.56	14.4898	11.3253	10.9251	8.71472	8.06642	6.95004	7.12098	6.23723	8.5715	6.51962	5.14626	4.52528	7.37161	6.31878	8.38229	7.41053	10.1414	K04733|1|2e-54|212|smo:SELMODRAFT_159261|interleukin-1 receptor-associated kinase 4 [EC:2.7.11.1];K13416|3|2e-53|208|ath:AT4G33430|brassinosteroid insensitive 1-associated receptor kinase 1 [EC:2.7.10.1 2.7.11.1];K13417|5|1e-52|206|ath:AT2G13790|somatic embryogenesis receptor kinase 4 [EC:2.7.10.1 2.7.11.1]	-	GO:0004674//protein serine/threonine kinase activity;GO:0005524//ATP binding	GO:0006468//protein phosphorylation	gi|356521169|ref|XP_003529230.1|/0.0/PREDICTED: G-type lectin S-receptor-like serine/threonine-protein kinase At1g34300-like [Glycine max]	Sun et al., 2013
K_s	CL3512.Contig4_peanut	P	2.11363	2.9292	2.26401	3.80673	1.17114	1.10957	1.18651	1.29731	1.27436	1.69196	4.26443	2.56199	1.22387	1.45896	0.671584	1.65176	1.52132	1.47845	K14515|1|4e-26|119|pop:POPTR_561896|EIN3-binding F-box protein	GO:0005737//cytoplasm	GO:0004842//ubiquitin-protein ligase activity	GO:0048645//organ formation;GO:0000956//nuclear-transcribed mRNA catabolic process;GO:0006511//ubiquitin-dependent protein catabolic process;GO:0010252//auxin homeostasis	gi|356514729|ref|XP_003526056.1|/0.0/PREDICTED: F-box/LRR-repeat protein 15-like [Glycine max]	non
K_s	CL1648.Contig1_peanut	N	9.41588	8.78434	10.7164	5.95842	3.6176	2.20204	16.8521	14.5611	16.8921	4.71203	12.4258	11.8463	19.0675	16.8545	16.8619	6.86613	8.66322	2.72915	-	-	GO:0046983//protein dimerization activity	-	gi|356557577|ref|XP_003547092.1|/3e-68/PREDICTED: transcription factor bHLH143-like [Glycine max]	Li et al., 2010
K_s	CL10315.Contig1_peanut	N	139.48	114.703	194.725	0.191582	0	0	641.871	747.853	803.149	0.0571615	0	0	498.624	688.024	1700.56	0	0.0477596	0	-	-	-	-	gi|110740129|dbj|BAF01964.1|/8e-26/hypothetical protein [Arabidopsis thaliana]	non
K_s	CL1058.Contig4_peanut	N	5.24006	8.21783	6.00607	1.16807	2.50243	1.3886	10.1803	4.53075	8.28202	6.46501	6.22043	5.04434	8.70757	6.66781	0.957905	6.81952	8.21074	7.00594	K11323|1|2e-53|209|cre:CHLREDRAFT_120259|histone arginine demethylase JMJD6 [EC:1.14.11.-]	GO:0005829//cytosol;GO:0005634//nucleus	GO:0016772//transferase activity, transferring phosphorus-containing groups;GO:0016757//transferase activity, transferring glycosyl groups	GO:0052542//defense response by callose deposition;GO:0006355//regulation of transcription, DNA-dependent;GO:0010200//response to chitin;GO:0007166//cell surface receptor signaling pathway	gi|356515772|ref|XP_003526572.1|/0.0/PREDICTED: F-box protein At1g78280-like [Glycine max]	non
K_s	CL4379.Contig2_peanut	N	6.40113	6.16438	3.71103	0	0.123903	0.141801	14.961	12.1327	13.6888	0	0	0.0932564	34.0373	7.32314	6.3206	0.063685	0.163709	0.0505055	K01206|1|8e-26|116|ath:AT1G67830|alpha-L-fucosidase [EC:3.2.1.51];K00514|3|4e-22|104|rcu:RCOM_1428040|zeta-carotene desaturase [EC:1.3.5.6]	GO:0005576//extracellular region;GO:0016023//cytoplasmic membrane-bounded vesicle	GO:0004091//carboxylesterase activity	GO:0006629//lipid metabolic process	gi|358248184|ref|NP_001240089.1|/0.0/uncharacterized protein LOC100795221 precursor [Glycine max]	non
Pn	CL6071.Contig2_peanut	N	12.1715	4.72227	9.3128	3.93145	5.62259	4.2188	10.3388	8.35646	6.89763	7.39693	8.46745	8.12148	11.2792	10.9873	9.55027	11.1896	9.20258	5.55161	-	GO:0005739//mitochondrion	-	-	gi|388492106|gb|AFK34119.1|/9e-22/unknown [Lotus japonicus]	non
Pn	CL5699.Contig2_peanut	P	18.3682	19.6905	16.6282	7.04977	15.8024	15.0573	8.86999	8.67123	11.2263	55.4048	28.5892	47.597	4.81478	11.0483	10.367	26.7881	16.3583	39.7583	K10773|1|5e-15|82.0|sbi:SORBI_10g008590|endonuclease III [EC:4.2.99.18]	GO:0005634//nucleus	GO:0003906//DNA-(apurinic or apyrimidinic site) lyase activity;GO:0019104//DNA N-glycosylase activity;GO:0005515//protein binding	GO:0006281//DNA repair;GO:0006306//DNA methylation;GO:0080111//DNA demethylation;GO:0031936//negative regulation of chromatin silencing	gi|356546049|ref|XP_003541444.1|/0.0/PREDICTED: protein ROS1-like [Glycine max]	non
Pn	CL1903.Contig9_peanut	P	4.61632	6.02767	4.56551	6.17999	9.78055	9.46201	1.46586	0.91626	1.00441	2.62011	1.05672	1.38316	0.769384	0.578199	1.38876	1.43474	1.10307	2.01854	K08245|1|8e-103|370|gmx:100793160|phytepsin [EC:3.4.23.40]	-	GO:0004190//aspartic-type endopeptidase activity	GO:0006508//proteolysis;GO:0006629//lipid metabolic process	gi|356545806|ref|XP_003541325.1|/7e-102/PREDICTED: aspartic proteinase oryzasin-1-like [Glycine max]	non
Pn	CL380.Contig10_peanut	N	1.32507	1.07444	0.936626	1.87904	1.36084	1.41869	0.937697	1.32998	0.682697	3.72363	3.85823	4.02525	0.734564	1.73371	1.98236	3.24026	5.27265	4.71269	K09755|1|0.0|675|rcu:RCOM_0193830|ferulate-5-hydroxylase [EC:1.14.-.-]	-	GO:0020037//heme binding;GO:0033772;GO:0005506//iron ion binding;GO:0009055//electron carrier activity	GO:0055114//oxidation-reduction process	gi|356511127|ref|XP_003524281.1|/0.0/PREDICTED: cytochrome P450 71A1-like [Glycine max]	Javid et al., 2011
Pn	CL2050.Contig1_peanut	N	0.761539	2.41244	0.789778	0.0621682	0.492999	0.220992	2.3717	1.08987	1.24378	1.7722	1.70525	2.65427	0.536212	3.1893	1.11251	2.97589	1.92431	3.34081	K14327|1|2e-08|55.8|vvi:100258101|regulator of nonsense transcripts 2;K01855|2|2e-06|49.7|vvi:100244254|tRNA pseudouridine38/39 synthase [EC:5.4.99.45]	-	-	-	gi|342365836|gb|AEL30369.1|/7e-44/hypothetical protein 205D04_9 [Arachis hypogaea]	non
Pn	Unigene30170_peanut	P	21.0186	18.9921	23.8684	19.5325	13.7145	20.9307	13.2893	8.38188	8.31967	13.9263	8.16076	6.97612	13.9682	7.09834	5.87375	12.1773	11.261	8.61121	-	-	-	-	-	non
Pn	Unigene19003_peanut	P	16.8081	16.3308	15.8714	5.81266	10.3204	3.64574	6.26733	6.59967	5.91244	7.55679	4.77729	6.6916	5.81184	4.11857	6.43994	9.60487	5.37462	4.63359	-	GO:0005634//nucleus	GO:0004842//ubiquitin-protein ligase activity	GO:0048513//organ development;GO:0006869//lipid transport	gi|358346280|ref|XP_003637197.1|/2e-45/F-box/kelch-repeat protein [Medicago truncatula]	Pandey et al., 2013
Pn	Unigene14766_peanut	P	5.30228	5.22878	6.58581	34.0236	31.0582	29.5397	5.32834	6.85242	5.86705	22.6791	21.744	20.2321	7.83491	3.83853	5.94859	20.3373	21.4771	19.3608	K03564|1|5e-85|312|pop:POPTR_589333|peroxiredoxin Q/BCP [EC:1.11.1.15]	GO:0009533//chloroplast stromal thylakoid;GO:0010287//plastoglobule;GO:0009941//chloroplast envelope;GO:0009535//chloroplast thylakoid membrane	GO:0004601//peroxidase activity;GO:0051920//peroxiredoxin activity	GO:0055114//oxidation-reduction process	gi|224141563|ref|XP_002324137.1|/1e-84/peroxiredoxin [Populus trichocarpa]	Miller et al., 2010
Pn	Unigene28780_peanut	N	3.93237	2.26231	3.74062	1.61187	3.47741	1.37669	3.28811	4.03428	4.45175	5.49538	5.52416	6.15498	5.80481	7.69564	4.64461	3.1702	13.8154	2.7502	-	-	-	-	-	non
Pn	Unigene21400_peanut	P	5.8571	7.18985	6.01489	2.98826	2.91739	2.24441	3.63617	3.831	3.88648	2.81915	3.58123	2.53897	4.14203	3.53981	2.85428	3.79481	4.76094	4.00501	K04733|1|5e-66|251|smo:SELMODRAFT_159261|interleukin-1 receptor-associated kinase 4 [EC:2.7.11.1];K13416|4|2e-60|232|ath:AT4G33430|brassinosteroid insensitive 1-associated receptor kinase 1 [EC:2.7.10.1 2.7.11.1]	GO:0005886//plasma membrane;GO:0005576//extracellular region	GO:0004702//receptor signaling protein serine/threonine kinase activity;GO:0005524//ATP binding	GO:0006468//protein phosphorylation	gi|356504888|ref|XP_003521226.1|/0.0/PREDICTED: probable LRR receptor-like serine/threonine-protein kinase RKF3-like [Glycine max]	non
Pn	Unigene14391_peanut	P	11.4068	12.6324	11.5973	8.47295	4.46753	4.20682	8.20383	8.58871	6.45211	6.59749	5.74134	6.38891	8.2076	6.52814	7.12854	5.03619	7.0856	6.31164	K01873|1|4e-17|86.3|vvi:100260814|valyl-tRNA synthetase [EC:6.1.1.9]	-	-	-	gi|147770239|emb|CAN73956.1|/1e-54/hypothetical protein VITISV_026134 [Vitis vinifera]	non
Na/K_r	Unigene23371_peanut	P	33.1206	31.6309	27.0495	11.4375	6.6377	8.3541	43.6396	42.3075	40.5201	17.9435	18.8546	11.863	40.3244	40.7004	39.5148	15.7936	12.2116	14.8008	K00924|1|3e-35|148|aly:ARALYDRAFT_489138|[EC:2.7.1.-];K08245|3|1e-06|53.5|vvi:100267436|phytepsin [EC:3.4.23.40]	GO:0005576//extracellular region	GO:0008233//peptidase activity	GO:0006499//N-terminal protein myristoylation;GO:0006508//proteolysis	gi|356522749|ref|XP_003530008.1|/0.0/PREDICTED: lysine-specific histone demethylase 1 homolog 1-like [Glycine max]	non
Na/K_r	Unigene6093_peanut	P	129.681	44.4836	96.795	0	1.23248	0.279573	1177.17	651.064	890.206	17.876	7.68974	10.0768	646.765	753.229	521.283	565.481	29.4254	88.9772	-	-	-	-	gi|356533322|ref|XP_003535214.1|/8e-91/PREDICTED: thaumatin-like protein 1a-like [Glycine max]	non
Na/K_r	Unigene10531_peanut	N	192.663	184.619	164.458	115.64	66.04	105.133	60.2584	75.6031	65.0645	30.3916	33.5901	37.1012	77.3667	73.9443	82.3469	118.238	106.437	78.7856	K01115|1|1e-28|127|vcn:VOLCADRAFT_99471|phospholipase D [EC:3.1.4.4]	GO:0044424//intracellular part;GO:0005886//plasma membrane	-	GO:0006865//amino acid transport	gi|356496614|ref|XP_003517161.1|/0.0/PREDICTED: uncharacterized protein LOC100810300 [Glycine max]	non	uncharacterized
Na/K_r	Unigene15716_peanut	P	1.7723	1.6674	1.19647	0.134538	0.152953	0.0633949	2.47462	2.45508	2.83697	2.06239	0.789842	1.37918	4.00072	1.18891	1.9969	2.67591	2.29185	7.29719	K05863|1|5e-159|558|pop:POPTR_830977|solute carrier family 25 (mitochondrial adenine nucleotide translocator), member 4/5/6/31	GO:0005774//vacuolar membrane;GO:0009941//chloroplast envelope;GO:0005743//mitochondrial inner membrane;GO:0016021//integral to membrane;GO:0005618//cell wall;GO:0005730//nucleolus;GO:0005886//plasma membrane	GO:0005515//protein binding;GO:0005471//ATP:ADP antiporter activity;GO:0005507//copper ion binding	GO:0007010//cytoskeleton organization;GO:0006094//gluconeogenesis;GO:0006944//cellular membrane fusion;GO:0010363//regulation of plant-type hypersensitive response;GO:0015802//basic amino acid transport;GO:0010498//proteasomal protein catabolic process;GO:0006612//protein targeting to membrane;GO:0043069//negative regulation of programmed cell death;GO:0043090//amino acid import;GO:0015696//ammon…	gi|224072811|ref|XP_002303893.1|/6e-158/predicted protein [Populus trichocarpa]	non
Na/K_r	Unigene20362_peanut	P	31.9537	34.5067	39.2795	15.596	25.191	15.0318	35.7985	20.6668	53.6646	82.5274	59.7606	93.7831	33.2751	41.1663	41.1297	58.6181	85.2309	46.243	-	GO:0009507//chloroplast;GO:0016020//membrane	-	-	gi|358248156|ref|NP_001239827.1|/5e-176/uncharacterized protein LOC100804390 [Glycine max]	non	uncharacterized
Na/K_r	Unigene8267_peanut	P	1.30135	1.07488	1.13983	3.1879	1.13871	1.33178	1.88967	2.17726	2.36806	7.05179	4.34575	2.57226	1.36332	1.98418	2.52206	2.08793	1.16418	1.55755	-	-	-	-	-	non
Na/K_r	Unigene9277_peanut	P	0.921376	0.999008	0.35964	0	0	0	194.528	160.66	174.284	0.218257	0	0	117.312	44.4159	69.0258	0	0	0	-	-	-	-	-	non
Na/K_r	Unigene107_peanut	N	38.1006	33.3865	26.4118	0.807759	0.83535	0.505852	4.90417	5.23964	3.37058	0.167852	1.48206	0.335324	7.50729	7.03017	3.64197	0.280943	0.866667	0.201177	-	-	-	-	gi|357445673|ref|XP_003593114.1|/1e-123/Auxin-induced protein 5NG4 [Medicago truncatula]	Guan et al., 2010
Na/K_r	Unigene13985_peanut	P	0.25839	0	0	0	0	0	17.0231	18.6401	22.3077	0	0	0	5.83817	11.0904	8.80064	0	0	0	-	-	-	-	gi|326502784|dbj|BAJ99020.1|/4e-23/predicted protein [Hordeum vulgare subsp. vulgare]	non
Na/K_r	Unigene24895_peanut	P	0	0	0	2.83776	1.48983	4.93856	0	0	0	11.2753	8.32918	11.7098	0	0	0	11.9996	7.62754	6.37686	-	GO:0005739//mitochondrion	-	-	gi|351734538|ref|NP_001238177.1|/2e-38/uncharacterized protein LOC100306139 [Glycine max]	non	uncharacterized
Na/K_r	Unigene5969_peanut	P	0.490129	0.0533456	0.624724	0.790628	2.7446	1.56989	1.2817	2.48275	1.09402	16.4767	10.718	10.9462	1.21435	0.843569	1.14293	5.91555	6.84912	15.3707	-	GO:0005739//mitochondrion	-	-	gi|356516225|ref|XP_003526796.1|/2e-14/PREDICTED: ubiquinol-cytochrome c reductase complex 6.7 kDa protein-like [Glycine max]	Wong et al., 2007
Na/K_r	Unigene20632_peanut	P	5.50749	5.81779	5.71156	4.39007	6.5047	5.0504	8.60176	7.85568	7.49403	8.10373	8.23025	7.34746	7.14482	8.09683	7.49811	6.22802	5.25736	6.86014	K11373|1|0.0|1807|vvi:100247912|elongator complex protein 1	GO:0005829//cytosol;GO:0033588//Elongator holoenzyme complex;GO:0005634//nucleus	-	GO:0009787//regulation of abscisic acid mediated signaling pathway;GO:0006312//mitotic recombination;GO:0006400//tRNA modification;GO:0035265//organ growth;GO:0032784//regulation of DNA-dependent transcription, elongation;GO:0009560//embryo sac egg cell differentiation;GO:0080178//5-carbamoylmethyluridine metabolic process;GO:0031538//negative regulation of anthocyanin metabolic process;GO:000996…	gi|225449591|ref|XP_002279262.1|/0.0/PREDICTED: elongator complex protein 1 [Vitis vinifera]	Ding and Mou, 2015
Na/K_r	Unigene17249_peanut	N	39.9675	36.4651	35.0642	29.0034	22.4222	16.2176	23.6128	25.1242	24.7062	30.1673	33.5846	39.0296	25.9039	28.1554	24.1853	23.7526	39.2888	22.1524	K01115|1|2e-17|89.7|vcn:VOLCADRAFT_99471|phospholipase D [EC:3.1.4.4];K13210|5|4e-15|81.6|bdi:100834117|far upstream element-binding protein	-	-	-	gi|356542942|ref|XP_003539923.1|/0.0/PREDICTED: uncharacterized protein LOC100810231 isoform 2 [Glycine max]	non	uncharacterized
Na/K_r	CL5482.Contig3_peanut	N	1.58717	2.8721	5.6774	4.77816	4.01487	4.74106	1.00252	0.89968	0.876657	0.827846	0.551859	0.87957	1.98827	2.83695	5.27468	1.18652	0.4569	1.31534	K13430|1|6e-42|169|zma:100283091|serine/threonine-protein kinase PBS1 [EC:2.7.11.1];K04733|4|5e-41|166|smo:SELMODRAFT_230241|interleukin-1 receptor-associated kinase 4 [EC:2.7.11.1]	-	GO:0004672//protein kinase activity;GO:0000166//nucleotide binding	GO:0006468//protein phosphorylation	gi|296084622|emb|CBI25710.3|/1e-112/unnamed protein product [Vitis vinifera]	non	uncharacterized
Na/K_r	CL6535.Contig1_peanut	P	38.1868	25.5977	45.1052	88.4654	38.1027	88.2546	116.933	124.218	103.2	159.787	57.4714	71.538	123.576	83.7548	81.5901	186.395	167.75	133.982	K00422|1|8e-129|459|vvi:100256583|polyphenol oxidase [EC:1.10.3.1]	-	-	GO:0008152//metabolic process	gi|356566866|ref|XP_003551647.1|/0.0/PREDICTED: polyphenol oxidase, chloroplastic [Glycine max]	Dash and Panda, 2001
Na/K_r	CL2659.Contig24_peanut	P	3.48713	5.66169	3.28709	0.245217	0.393829	0.311846	0.596767	1.41153	3.56764	1.04073	1.36135	0.968794	5.65859	2.15434	3.2258	0.925213	0.47664	1.38312	-	GO:0005634//nucleus	-	-	gi|356522638|ref|XP_003529953.1|/2e-36/PREDICTED: uncharacterized protein LOC100790647 [Glycine max]	non	uncharacterized
Na/K_r	CL1854.Contig5_peanut	P	0.721319	2.5574	0.414001	0	0.389203	0	0.9881	2.72375	2.10348	2.77628	2.17225	1.6892	1.75636	1.34396	2.2656	0.0184769	1.76889	2.53018	K11093|1|0.0|855|mtr:MTR_8g077840|U1 small nuclear ribonucleoprotein 70kDa	GO:0030529//ribonucleoprotein complex;GO:0005634//nucleus	GO:0003723//RNA binding;GO:0005515//protein binding;GO:0000166//nucleotide binding	GO:0035196//production of miRNAs involved in gene silencing by miRNA;GO:0000398//mRNA splicing, via spliceosome;GO:0043687//post-translational protein modification;GO:0030422//production of siRNA involved in RNA interference;GO:0045893//positive regulation of transcription, DNA-dependent	gi|84468434|dbj|BAE71300.1|/0.0/putative U1 snRNP 70K protein [Trifolium pratense]	non
Na/K_r	CL5448.Contig3_peanut	P	3.04955	3.15573	1.73647	10.9147	17.5874	5.38791	30.2858	28.2367	27.1282	66.7505	49.4315	79.545	12.3793	22.0055	25.2232	39.241	39.8765	46.8616	K00517|1|5e-121|433|ath:AT4G37360|[EC:1.14.-.-]	-	GO:0046872//metal ion binding;GO:0016705//oxidoreductase activity, acting on paired donors, with incorporation or reduction of molecular oxygen;GO:0004497//monooxygenase activity	-	gi|356540926|ref|XP_003538935.1|/0.0/PREDICTED: cytochrome P450 81D1-like [Glycine max]	Narusaka et al., 2004
Na_r	CL10626.Contig1_peanut	N	0	0	0	28.528	16.1158	23.3035	0	0	0	0	7.08758	2.28457	0	0	0	15.5378	15.1049	5.21264	-	-	GO:0016788//hydrolase activity, acting on ester bonds	GO:0006629//lipid metabolic process	gi|356570193|ref|XP_003553275.1|/4e-33/PREDICTED: GDSL esterase/lipase At5g33370-like [Glycine max]	Hernández-Lucero et al., 2014
Na_r	CL57.Contig12_peanut	N	0.55364	0.638571	0.729986	0	0	0	0.110195	0	0.0551133	0	0.847005	0	0	0.397504	0.474371	0.118683	0	0	-	GO:0005794//Golgi apparatus;GO:0009507//chloroplast	GO:0016757//transferase activity, transferring glycosyl groups	GO:0048868//pollen tube development;GO:0010197//polar nucleus fusion	gi|356507556|ref|XP_003522530.1|/2e-149/PREDICTED: DUF246 domain-containing protein At1g04910-like [Glycine max]	non
Na_r	CL5059.Contig1_peanut	P	14.4158	12.8852	12.3373	15.1736	16.0871	14.842	37.6832	40.0922	33.9238	67.0111	49.4193	62.2891	14.6884	16.4468	24.2939	29.6079	26.5622	33.9719	K03152|1|0.0|664|gmx:100803116|4-methyl-5(b-hydroxyethyl)-thiazole monophosphate biosynthesis	GO:0005773//vacuole;GO:0005886//plasma membrane;GO:0009570//chloroplast stroma	-	GO:0046686//response to cadmium ion;GO:0006486//protein glycosylation;GO:0046685//response to arsenic-containing substance	gi|356544078|ref|XP_003540482.1|/0.0/PREDICTED: uncharacterized protein LOC100803116 [Glycine max]	non	uncharacterized
Na_r	Unigene27100_peanut	P	3.30797	3.92266	3.60277	0.833647	0.414489	0.492809	5.72905	5.13927	5.61406	0.899752	1.01201	1.02514	4.85735	3.95496	3.59026	0.970389	0.990428	0.710569	K13415|1|0.0|826|vvi:100252647|protein brassinosteroid insensitive 1 [EC:2.7.10.1 2.7.11.1]	GO:0016023//cytoplasmic membrane-bounded vesicle;GO:0016021//integral to membrane;GO:0005886//plasma membrane	GO:0005515//protein binding;GO:0016787//hydrolase activity;GO:0004674//protein serine/threonine kinase activity;GO:0005524//ATP binding	GO:0010103//stomatal complex morphogenesis;GO:0009691//cytokinin biosynthetic process;GO:0043090//amino acid import;GO:0006468//protein phosphorylation;GO:0007165//signal transduction;GO:0006888//ER to Golgi vesicle-mediated transport;GO:0002237//response to molecule of bacterial origin;GO:0048443//stamen development	gi|224122062|ref|XP_002330531.1|/0.0/predicted protein [Populus trichocarpa]	non
Na_r	Unigene10971_peanut	N	2.46232	3.5888	4.18592	3.36331	4.25953	3.73455	4.72399	4.13831	4.80452	0.274227	1.7597	0.38224	3.26598	3.7595	3.58091	1.02581	3.46904	2.39754	K01246|1|3e-73|272|gmx:100805836|DNA-3-methyladenine glycosylase I [EC:3.2.2.20]	-	GO:0008725//DNA-3-methyladenine glycosylase activity	GO:0006284//base-excision repair	gi|356523269|ref|XP_003530263.1|/3e-72/PREDICTED: probable GMP synthase [glutamine-hydrolyzing]-like [Glycine max]	non
Na_r	Unigene9447_peanut	N	2.8232	3.60609	1.70122	3.3211	2.85974	2.49801	0.491978	1.48143	0.326932	0.422924	1.42472	0.856962	0.745582	1.04101	1.91116	2.45132	2.16838	1.34417	K10576|1|2e-46|185|vvi:100250088|ubiquitin-conjugating enzyme E2 H [EC:6.3.2.19];K13415|2|5e-44|177|aly:ARALYDRAFT_912402|protein brassinosteroid insensitive 1 [EC:2.7.10.1 2.7.11.1];K04733|5|3e-43|174|smo:SELMODRAFT_159261|interleukin-1 receptor-associated kinase 4 [EC:2.7.11.1]	GO:0005886//plasma membrane;GO:0016021//integral to membrane	GO:0005524//ATP binding;GO:0004674//protein serine/threonine kinase activity	GO:0006468//protein phosphorylation;GO:0007169//transmembrane receptor protein tyrosine kinase signaling pathway	gi|462399774|gb|EMJ05442.1|/0.0/hypothetical protein PRUPE_ppa002357mg [Prunus persica]	non
Na_r	Unigene20707_peanut	P	36.3116	35.1171	38.8124	50.5773	58.2635	44.5037	42.6543	35.6947	39.7867	77.427	72.1568	80.3736	33.6372	45.2373	39.9343	55.5596	63.167	56.015	K07562|1|4e-16|85.1|sbi:SORBI_03g046345|nonsense-mediated mRNA decay protein 3;K14945|2|1e-07|57.0|rcu:RCOM_0126290|protein quaking	GO:0005739//mitochondrion;GO:0009706//chloroplast inner membrane	-	-	gi|357452409|ref|XP_003596481.1|/0.0/hypothetical protein MTR_2g081000 [Medicago truncatula]	non
Na_r	Unigene18800_peanut	N	9.74066	12.3702	10.9623	7.21571	4.99972	4.77622	3.83455	5.51887	4.6329	1.08045	4.53966	2.49093	9.80301	5.99046	9.28555	2.76016	4.41271	5.03162	K04733|1|1e-32|138|smo:SELMODRAFT_159261|interleukin-1 receptor-associated kinase 4 [EC:2.7.11.1];K13430|3|3e-30|130|rcu:RCOM_1078760|serine/threonine-protein kinase PBS1 [EC:2.7.11.1]	-	GO:0005524//ATP binding;GO:0004689//phosphorylase kinase activity	GO:0006950//response to stress;GO:0006468//protein phosphorylation	gi|356507449|ref|XP_003522479.1|/5e-91/PREDICTED: probable receptor protein kinase TMK1-like [Glycine max]	non
Na_r	Unigene26915_peanut	N	3.87908	1.15675	1.64909	3.94537	2.44076	2.93247	0.762253	1.22301	1.21027	0.0699204	0.966468	0.761252	2.39682	2.11495	4.40349	1.70212	3.54887	0.230391	-	-	-	-	-	non
Na_r	Unigene14892_peanut	N	1.77808	2.30349	2.09375	2.09473	2.47907	2.64845	0.583039	0.677147	0.22612	0.100814	0.237868	0.192779	1.58649	1.56768	1.9285	0.828301	1.27481	0.999824	-	-	-	GO:0031047//gene silencing by RNA;GO:0048438//floral whorl development;GO:0048449//floral organ formation;GO:0006342//chromatin silencing;GO:0051726//regulation of cell cycle;GO:0022402//cell cycle process;GO:0034968//histone lysine methylation;GO:0006260//DNA replication	gi|356574414|ref|XP_003555343.1|/1e-126/PREDICTED: uncharacterized protein LOC100803827 [Glycine max]	non	uncharacterized
Na_r	Unigene2747_peanut	N	2.02655	3.13608	1.42913	9.90743	11.6811	12.8635	3.68875	1.84364	3.9709	6.40854	6.20718	6.30096	3.86188	4.41076	3.44279	11.1215	7.13701	10.1455	K13606|1|3e-136|398|vvi:100265035|chlorophyll(ide) b reductase [EC:1.1.1.294]	GO:0009507//chloroplast	GO:0004090//carbonyl reductase (NADPH) activity;GO:0034256//chlorophyll(ide) b reductase activity;GO:0003677//DNA binding;GO:0005515//protein binding;GO:0000166//nucleotide binding;GO:0003682//chromatin binding	GO:0055114//oxidation-reduction process;GO:0010304//PSII associated light-harvesting complex II catabolic process;GO:0015996//chlorophyll catabolic process	gi|225424993|ref|XP_002266979.1|/4e-135/PREDICTED: chlorophyll(ide) b reductase NOL, chloroplastic [Vitis vinifera]	non
Na_r	Unigene24566_peanut	N	25.9473	36.0591	33.2407	19.5078	20.7223	16.9958	10.697	11.0398	11.0007	7.65094	7.82755	6.87917	26.9614	19.1297	17.2054	12.8029	17.507	11.9507	-	-	GO:0008236//serine-type peptidase activity	GO:0008152//metabolic process	gi|356551582|ref|XP_003544153.1|/0.0/PREDICTED: cucumisin-like [Glycine max]	non
Na_r	Unigene11317_peanut	N	2.37184	3.22763	3.53595	5.48782	4.19199	4.54975	1.08374	2.13863	1.45306	1.08249	1.52132	0.415494	2.56033	1.34073	3.3895	2.4305	2.66246	3.53639	-	GO:0005576//extracellular region;GO:0005634//nucleus	-	GO:0009664//plant-type cell wall organization	gi|356533507|ref|XP_003535305.1|/2e-48/PREDICTED: uncharacterized protein LOC100784863 [Glycine max]	non	uncharacterized
Na_r	Unigene29656_peanut	N	29.955	27.3206	32.5429	0	0	0	0.196774	0.186888	0	0	0.0336271	0.0546038	6.82882	2.93433	5.63242	0	0.0390901	0.0302615	K06640|1|2e-07|53.5|vcn:VOLCADRAFT_88866|serine/threonine-protein kinase ATR [EC:2.7.11.1];K15174|4|3e-07|53.1|pop:POPTR_751858|RNA polymerase II-associated factor 1;K01115|5|6e-07|52.0|vcn:VOLCADRAFT_99471|phospholipase D [EC:3.1.4.4]	GO:0044464//cell part	-	-	gi|255545866|ref|XP_002513993.1|/1e-11/actin binding protein, putative [Ricinus communis]	He et al., 2005
Na_r	Unigene14051_peanut	N	24.9652	23.7087	23.8469	35.1975	23.68	33.2726	10.0042	16.8401	6.14192	2.64878	5.98707	1.77079	28.0235	22.7721	24.0104	14.8349	20.5498	10.3652	-	GO:0009507//chloroplast	-	-	gi|224109182|ref|XP_002315113.1|/7e-81/predicted protein [Populus trichocarpa]	non
Na_r	Unigene12224_peanut	N	2.89369	3.92728	3.87247	2.19453	2.83932	1.95435	0.12351	1.20085	1.18819	0.201991	0.11753	0.0449942	2.60254	1.76472	2.33363	0.705616	1.56052	1.08352	K13415|1|2e-35|147|osa:4324691|protein brassinosteroid insensitive 1 [EC:2.7.10.1 2.7.11.1];K00924|4|2e-33|140|osa:4341290|[EC:2.7.1.-]	GO:0016021//integral to membrane	GO:0004693//cyclin-dependent protein kinase activity;GO:0005524//ATP binding	GO:0007049//cell cycle;GO:0006468//protein phosphorylation	gi|356553753|ref|XP_003545217.1|/2e-119/PREDICTED: probably inactive leucine-rich repeat receptor-like protein kinase IMK2-like [Glycine max]	Dievart et al., 2016
Na_r	Unigene1572_peanut	N	3.33394	5.54653	2.27772	1.99194	1.71349	1.46546	3.23912	3.52531	6.66531	0.252267	0.330985	0.255349	4.60811	2.87699	3.33875	0.752436	1.08706	1.03185	K01184|1|3e-164|577|rcu:RCOM_1063390|polygalacturonase [EC:3.2.1.15]	GO:0005576//extracellular region	GO:0047911;GO:0004650//polygalacturonase activity	GO:0005975//carbohydrate metabolic process;GO:0016556//mRNA modification	gi|356526789|ref|XP_003531999.1|/0.0/PREDICTED: polygalacturonase At1g48100 isoform 1 [Glycine max]	Liu et al., 2007
REC	CL3136.Contig2_peanut	N	26.3704	26.7623	28.7445	10.1727	22.4294	17.8348	22.7045	19.6624	19.632	16.7401	13.7214	10.5663	12.6186	13.3269	19.7486	16.6141	6.49566	17.7358	-	GO:0005886//plasma membrane	-	GO:0045492//xylan biosynthetic process;GO:0010413//glucuronoxylan metabolic process	gi|356521459|ref|XP_003529373.1|/0.0/PREDICTED: protein IQ-DOMAIN 14-like isoform 1 [Glycine max]	non
REC	CL796.Contig2_peanut	N	2.49374	2.94708	2.8576	1.94766	1.16894	0	0	1.29998	0	0.014403	0.947883	0.101636	0	0	0.172046	0.0425717	0.381488	0	K10357|1|3e-71|266|aly:ARALYDRAFT_887631|myosin V;K03165|2|5e-34|143|ota:Ot06g03550|DNA topoisomerase III [EC:5.99.1.2]	GO:0016459//myosin complex	GO:0003779//actin binding;GO:0005524//ATP binding;GO:0003774//motor activity	-	gi|356528619|ref|XP_003532897.1|/1e-88/PREDICTED: myosin-H heavy chain-like [Glycine max]	non
Tr	CL1183.Contig1_peanut	P	28.4295	28.8836	26.1714	17.6045	12.2301	19.7061	23.3294	23.5781	21.6783	19.8671	15.8542	14.7981	18.874	15.6595	19.0503	17.0199	20.6528	20.6071	K00384|1|8e-178|621|mtr:MTR_5g024900|thioredoxin reductase (NADPH) [EC:1.8.1.9]	GO:0005829//cytosol;GO:0009941//chloroplast envelope;GO:0005759//mitochondrial matrix	GO:0050660//flavin adenine dinucleotide binding;GO:0004791//thioredoxin-disulfide reductase activity	GO:0048316//seed development;GO:0055114//oxidation-reduction process;GO:0016049//cell growth;GO:0045454//cell redox homeostasis;GO:0042964//thioredoxin biosynthetic process;GO:0009846//pollen germination;GO:0046686//response to cadmium ion;GO:0019430//removal of superoxide radicals	gi|357484273|ref|XP_003612424.1|/1e-176/Thioredoxin reductase [Medicago truncatula]	Lepistö et al., 2009

## Sheet: ref
Reference
Cao, W.-H., Liu, J., He, X.-J., Mu, R.-L., Zhou, H.-L., Chen, S.-Y., and Zhang, J.-S. (2007). Modulation of ethylene responses affects plant salt-stress responses. Plant Physiology 143, 707-719.
Cubero, B., Nakagawa, Y., Jiang, X.-Y., Miura, K.-J., Li, F., Raghothama, K.G., Bressan, R.A., Hasegawa, P.M., and Pardo, J.M. (2009). The phosphate transporter PHT4; 6 is a determinant of salt tolerance that is localized to the Golgi apparatus of Arabidopsis. Molecular plant 2, 535-552.
Dani, V., Simon, W.J., Duranti, M., and Croy, R.R. (2005). Changes in the tobacco leaf apoplast proteome in response to salt stress. Proteomics 5, 737-745.
Dash, M., and Panda, S. (2001). Salt stress induced changes in growth and enzyme activities in germinating Phaseolus mungo seeds. Biologia plantarum 44, 587-589.
Dievart, A., Perin, C., Hirsch, J., Bettembourg, M., Lanau, N., Artus, F., Bureau, C., Noel, N., Droc, G., and Peyramard, M. (2016). The phenome analysis of mutant alleles in leucine-rich repeat receptor-like kinase genes in rice reveals new potential targets for stress tolerant cereals. Plant Science 242, 240-249.
Ding, Y., and Mou, Z. (2015). Elongator and its epigenetic role in plant development and responses to abiotic and biotic stresses. Frontiers in plant science 6.
Guan, B., Jiang, G.-Q., Wang, Y.-X., Wang, Z.-C., Haxim, Y., Bao, Q., Hu, Y.-Z., Zhang, F.-C., and Wang, Y. (2010). Identification of differentially expressed transcripts involved in the salt-stress response of Salsola ferganica by suppression subtractive hybridization. Plant Cell, Tissue and Organ Culture (PCTOC) 103, 343-352.
He, X.J., Mu, R.L., Cao, W.H., Zhang, Z.G., Zhang, J.S., and Chen, S.Y. (2005). AtNAC2, a transcription factor downstream of ethylene and auxin signaling pathways, is involved in salt stress response and lateral root development. The Plant Journal 44, 903-916.
Hernández-Lucero, E., Rodríguez-Hernández, A.A., Ortega-Amaro, M.A., and Jiménez-Bremont, J.F. (2014). Differential expression of genes for tolerance to salt stress in common bean (Phaseolus vulgaris L.). Plant molecular biology reporter 32, 318-327.
Javid, M.G., Sorooshzadeh, A., Moradi, F., Modarres Sanavy, S.a.M., and Allahdadi, I. (2011). The role of phytohormones in alleviating salt stress in crop plants. Australian Journal of Crop Science 5, 726.
Kim, D.Y., Hong, M.J., Jang, J.H., and Seo, Y.W. (2012). cDNA-AFLP analysis reveals differential gene expression in response to salt stress in Brachypodium distachyon. Genes & Genomics, 1-10.
Kwon, Y.R., Lee, H.J., Kim, K.H., Hong, S.-W., Lee, S.J., and Lee, H. (2008). Ectopic expression of Expansin3 or Expansinβ1 causes enhanced hormone and salt stress sensitivity in Arabidopsis. Biotechnology letters 30, 1281-1288.
Lepistö, A., Kangasjärvi, S., Luomala, E.-M., Brader, G., Sipari, N., Keränen, M., Keinänen, M., and Rintamäki, E. (2009). Chloroplast NADPH-thioredoxin reductase interacts with photoperiodic development in Arabidopsis. Plant Physiology 149, 1261-1276.
Li, F., Guo, S., Zhao, Y., Chen, D., Chong, K., and Xu, Y. (2010). Overexpression of a homopeptide repeat-containing bHLH protein gene (OrbHLH001) from Dongxiang Wild Rice confers freezing and salt tolerance in transgenic Arabidopsis. Plant cell reports 29, 977-986.
Liao, H., Wong, F.-L., Phang, T.-H., Cheung, M.-Y., Li, W.-Y.F., Shao, G., Yan, X., and Lam, H.-M. (2003). GmPAP3, a novel purple acid phosphatase-like gene in soybean induced by NaCl stress but not phosphorus deficiency. Gene 318, 103-111.
Liu, J.X., Srivastava, R., Che, P., and Howell, S.H. (2007). Salt stress responses in Arabidopsis utilize a signal transduction pathway related to endoplasmic reticulum stress signaling. The Plant Journal 51, 897-909.
Luan, S. (2009). The CBL–CIPK network in plant calcium signaling. Trends in plant science 14, 37-42.
Magnan, F., Ranty, B., Charpenteau, M., Sotta, B., Galaud, J.P., and Aldon, D. (2008). Mutations in AtCML9, a calmodulin‐like protein from Arabidopsis thaliana, alter plant responses to abiotic stress and abscisic acid. The Plant Journal 56, 575-589.
Miller, G., Suzuki, N., Ciftci‐Yilmaz, S., and Mittler, R. (2010). Reactive oxygen species homeostasis and signalling during drought and salinity stresses. Plant, cell & environment 33, 453-467.
Narusaka, M., Seki, M., Umezawa, T., Ishida, J., Nakajima, M., Enju, A., and Shinozaki, K. (2004). Crosstalk in the responses to abiotic and biotic stresses in Arabidopsis: analysis of gene expression in cytochrome P450 gene superfamily by cDNA microarray. Plant molecular biology 55, 327-342.
Pandey, B., Gupta, O.P., Pandey, D.M., Sharma, I., and Sharma, P. (2013). Identification of new stress-induced microRNA and their targets in wheat using computational approach. Plant signaling & behavior 8, e23932.
Pi, Y., Jiang, K., Cao, Y., Wang, Q., Huang, Z., Li, L., Hu, L., Li, W., Sun, X., and Tang, K. (2009). Allene oxide cyclase from Camptotheca acuminata improves tolerance against low temperature and salt stress in tobacco and bacteria. Molecular biotechnology 41, 115.
Serrano, R., and Rodriguez-Navarro, A. (2001). Ion homeostasis during salt stress in plants. Current opinion in cell biology 13, 399-404.
Shumayla, S.S., Kumar, R., Mendu, V., Singh, K., and Upadhyay, S.K. (2016). Genomic dissection and expression profiling revealed functional divergence in Triticum aestivum leucine rich repeat receptor like kinases (TaLRRKs). Frontiers in plant science 7.
Sun, X.-L., Yu, Q.-Y., Tang, L.-L., Ji, W., Bai, X., Cai, H., Liu, X.-F., Ding, X.-D., and Zhu, Y.-M. (2013). GsSRK, a G-type lectin S-receptor-like serine/threonine protein kinase, is a positive regulator of plant tolerance to salt stress. Journal of plant physiology 170, 505-515.
Walia, H., Wilson, C., Wahid, A., Condamine, P., Cui, X., and Close, T.J. (2006). Expression analysis of barley (Hordeum vulgare L.) during salinity stress. Functional & integrative genomics 6, 143.
Wong, Y.-Y., Ho, C.-L., Nguyen, P.D., Teo, S.-S., Harikrishna, J.A., Rahim, R.A., and Wong, M.C. (2007). Isolation of salinity tolerant genes from the mangrove plant, Bruguiera cylindrica by using suppression subtractive hybridization (SSH) and bacterial functional screening. Aquatic botany 86, 117-122.
Xi, J., Qiu, Y., Du, L., and Poovaiah, B. (2012). Plant-specific trihelix transcription factor AtGT2L interacts with calcium/calmodulin and responds to cold and salt stresses. Plant science 185, 274-280.
