# Supplementary material for: Identification of Metabolites and Transcripts Involved in Salt Stress and Recovery in Peanut
Source: Front Plant Sci. 2018 Feb 22;9:217. doi: 10.3389/fpls.2018.00217 (PMC5827294; doi:10.3389/fpls.2018.00217)
Supplement: Table S8 — Primers for q-PCR. [file Table8.XLSX]

## Sheet: Sheet1
transcript_id(s)	5'-3'
Unigene14502	GCCAACAGTTCCAAGCCTTGCG
Unigene14502	TTCCCCTCACCACCTTCCACAG
Unigene13604	TGTGAAGGAGTTGAAGCGTGGC
Unigene13604	TGTGTGAGGTGTGGCAGTCAAGG
CL11012.Contig1	CTGATGTCGCCGTGCTCTTGG
CL11012.Contig1	CTGTTGAGGTTGGTGTAGGTAGG
Unigene21166	ATCGTCATCCTCTTCTCCTTCTTC
Unigene21166	CTGCCTTCACCATTCCAGTTCC
Unigene17338	ATCCAGAGCTGCGACATTGTTG
Unigene17338	AAGTGAGGGTGGAAGGGGTATC
Unigene20560	GTCGCCGTTTACAGAATGGATTTG
Unigene20560	TCAGGGATAAGCAGAGCAGAGG
Unigene817	GGAAGATGGCGAGAAGCAACAG
Unigene817	GCGAAGAGCGTAGAGTAGAAGTG
Unigene22496	GCCATGTGTGATCGTCTTAAGC
Unigene22496	CATTGTCAATAACCTGCCTCGC
CL7722.Contig1	TTGCATCACTGAGAACAAAAGCC
CL7722.Contig1	ACGCACTGATGACTTCTAAGGTG
CL7722.Contig2	ACAAAAGAAGTGCATATGGAAACG
CL7722.Contig2	CTTGCCTTTGTTGCTCCATTTC
Unigene18581	AGCCTTTGTCATTGCCCAGCTG
Unigene18581	ACCAGCCCAACCCCATCCAATC
Unigene18580	AGAGCTAGAAGTTTGTGTTTGGC
Unigene18580	GATACCAAGTCTCTCCTCAGCAG
Unigene18887	GGAACAGGAAAACCAGATTACGC
Unigene18887	AACAATGTTCCGGCAATAAGTGG
Unigene9700	CCATCTTCTACTCGGAGCTTGTT
Unigene9700	CCTCTCCTCCATTGAAATCTTGC
Unigene15239	ACTCATCAACCGTTGGCTCCTG
Unigene15239	ACAAGACACAAAGAGAAACCCCAC
CL5798.Contig2	AAATCACTTCAAACAAAACGAGC
CL5798.Contig2	TCCCTGCCTGGTAATAAGAGAAG
Unigene23265	GTTGGCGATCAGAACGTATATGG
Unigene23265	TCCAACCAATAAGAACCCCAATG
Unigene25029	AGTAGCCGTATCCTGAATTGTCC
Unigene25029	AATGGCTGCTGGAATCATTGATC
CL3925.Contig3	ACGGCATACATAGAACCTGAATC
CL3925.Contig3	AAGTCTCCCCAATGCTAATCTTC
CL11007.Contig5	ATGATCTTCAGGAATGGGCTGG
CL11007.Contig5	GCATCTTCTTCTGTTGCTGCTC
CL6617.Contig2	TTCTCTCATCAAATGGCAGCAAC
CL6617.Contig2	GAAGAAGAAGATGTGGGCTTTGG
Unigene12846	TCTCTCTCTTACTTGGATGGCAG
Unigene12846	ACCGTTGATGATCTCTCCGTATG
Unigene4576	AGATCTATGCCCGAGAAGTTGAC
Unigene4576	CCTCCTCCATTGTCCATAGGTG
Unigene5661	ATTGACAATGACAACTCCCACGG
Unigene5661	CTCTCGGGCTTGAACCTCATG
Unigene20928	AGATAGATACCGTTCTTGGGCAC
Unigene20928	CAGGTATGAGATCCAAATGCTGC
CL3421.Contig2	CGTGAGCCTCTCCAAATTCAAAG
CL3421.Contig2	CTCCTGCTTTCTTGAACTTCTCG
CL5500.Contig1	TCTGTTGTTCTTCTTGGAGGGC
CL5500.Contig1	TTGGAGATAAGTTGGCTGAGGG
CL156.Contig1	TGAAGCCTACAATTTCCAACCTC
CL156.Contig1	ATCTTTTCGTCGCTCTCTTGAAC
CL9373.Contig4	TGATTGCTCCTCTTTTCTTCTGG
CL9373.Contig4	TGCACTTTTCCCATCCCTAATTC
